# Supplementary material for: Crystal structure and Hirshfeld surface analysis of 3-amino-1-oxo-2,6,8-triphenyl-1,2,7,8-tetra­hydro­iso­quinoline-4-carbo­nitrile
Source: Acta Crystallogr E Crystallogr Commun. 2021 Jan 29;77(Pt 2):195–9. doi: 10.1107/S2056989021000785 (PMC7869549; doi:10.1107/S2056989021000785)
Supplement: Supplementary file 1 [file e-77-00195-sup1.cif]

##############################################################################
#                                                                            #
# This CIF contains the data in a paper accepted for publication in          #
# Acta Crystallographica Section E. It conforms to the requirements of       #
# Notes for Authors for Acta Crystallographica Section E, and has been       #
# peer reviewed under the auspices of the IUCr Commission on Journals.       #
#                                                                            #
# Full details of the Crystallographic Information File format               #
# are given in the paper "The Crystallographic Information File (CIF):       #
# a New Standard Archive File for Crystallography" by S. R. Hall, F. H.      #
# Allen and I. D. Brown [Acta Cryst. (1991), A47, 655-685].                  #
#                                                                            #
# The current version of the core CIF dictionary is obtainable from          #
# ftp://ftp.iucr.org/pub/cif_core.dic.                                       #
#                                                                            #
# Software is freely available for graphical display of the structure(s)     #
# in this CIF. For information consult the CIF software page                 #
# http://www.iucr.org/resources/cif/software.                                #
#                                                                            #
# This file may be used for bona fide research purposes within the           #
# scientific community so long as proper attribution is given to the journal # 
# article from which it was obtained.                                        #
#                                                                            #
##############################################################################
data_I
_audit_creation_method     'SHELXL-2018/3'
_journal_date_recd_electronic     2021-01-14
_journal_date_accepted     2021-01-22
_journal_name_full     'Acta Crystallographica, Section E'
_journal_year     2021
_journal_volume     77
_journal_issue      2
_journal_page_first     195
_journal_page_last     199
_journal_paper_category     GO
_journal_paper_doi     10.1107/S2056989021000785
_journal_coeditor_code     VM2245
_publ_contact_author_name
;
Anzurat A. Akobirshoeva
;
_publ_contact_author_address
;
Acad Sci Republ Tadzhikistan,
Kh Yu Yusufbekov Pamir Biol Inst,
1 Kholdorova St, Khorog 736002,
Gbao, Tajikistan
;
_publ_contact_author_email     'anzurat2003@mail.ru'
_publ_contact_author_fax     ?
_publ_contact_author_phone     ?
_publ_section_title
;
Crystal structure and Hirshfeld surface analysis of
3-amino-1-oxo-2,6,8-triphenyl-1,2,7,8-tetrahydroisoquinoline-4-carbonitrile
;
_publ_section_title_footnote     .
loop_
    _publ_author_name
    _publ_author_address
    'Farid N. Naghiyev'
;
Department of Chemistry,
Baku State University,
Z. Khalilov str. 23, Az,
1148 Baku,
Azerbaijan
;
    'Maria M. Grishina'
;
Peoples' Friendship University of Russia (RUDN University),
Miklukho-Maklay St.6, Moscow,
117198 Russian Federation
;
    'Victor N. Khrustalev'
;
Peoples' Friendship University of Russia (RUDN University),
Miklukho-Maklay St.6, Moscow,
117198 Russian Federation
N. D. Zelinsky Institute of Organic Chemistry RAS,
Leninsky Prosp. 47, Moscow,
119991 Russian Federation
;
    'Ali N. Khalilov'
;
Department of Chemistry,
Baku State University,
Z. Khalilov str. 23, Az,
1148 Baku,
Azerbaijan
"Composite Materials" Scientific Research Center,
Azerbaijan State Economic University (UNEC),
H. Aliyev str. 135, Az 1063,
Baku, Azerbaijan
;
    'Akkurt, Mehmet'
;
Department of Physics,
Faculty of Sciences,
Erciyes University,
38039 Kayseri,
Turkey
;
    'Anzurat A. Akobirshoeva'
;
Acad. Sci. Republ. Tadzhikistan,
Kh. Yu. Yusufbekov Pamir Biol. Inst.,
1 Kholdorova St, Khorog 736002,
Gbao, Tajikistan
;
    '\.Ibrahim G. Mamedov'
;
Department of Chemistry,
Baku State University,
Z. Khalilov str. 23, Az,
1148 Baku,
Azerbaijan
;
_publ_section_synopsis
;
The supramolecular structure of the compound is stabilized by a
three-dimensional array of N---H...O and C---H...N hydrogen bonds and
C---H...\p interactions.
;
_chemical_name_systematic
;
3-Amino-1-oxo-2,6,8-triphenyl-1,2,7,8-tetrahydroisoquinoline-4-carbonitrile
;
_chemical_name_common     ?
_chemical_formula_moiety     'C28 H21 N3 O'
_chemical_formula_sum     'C28 H21 N3 O'
_chemical_formula_iupac     'C28 H21 N3 O'
_chemical_formula_weight     415.48
_chemical_melting_point     ?
_chemical_absolute_configuration     unk
_space_group_crystal_system     orthorhombic
_space_group_name_H-M_alt     'P 21 21 21'
_space_group_name_Hall     'P 2ac 2ab'
loop_
    _space_group_symop_operation_xyz
    'x, y, z'
    '-x+1/2, -y, z+1/2'
    '-x, y+1/2, -z+1/2'
    'x+1/2, -y+1/2, -z'
_cell_length_a     10.7038(3)
_cell_length_b     11.6096(4)
_cell_length_c     17.5182(5)
_cell_angle_alpha     90
_cell_angle_beta     90
_cell_angle_gamma     90
_cell_volume     2176.93(11)
_cell_formula_units_Z     4
_cell_measurement_reflns_used     5592
_cell_measurement_theta_min     2.33
_cell_measurement_theta_max     27.08
_cell_measurement_temperature     296(2)
_exptl_crystal_description     prism
_exptl_crystal_colour     "pale yellow"
_exptl_crystal_size_max     0.250
_exptl_crystal_size_mid     0.150
_exptl_crystal_size_min     0.150
_exptl_crystal_density_diffrn     1.268
_exptl_crystal_density_meas     ?
_exptl_crystal_density_method     ?
_exptl_crystal_F_000     872
_exptl_absorpt_coefficient_mu     0.078
_exptl_absorpt_correction_type     multi-scan
_exptl_absorpt_process_details
;
(SADABS; Krause <i>et al.</i>,  2015)
;
_exptl_absorpt_correction_T_min     0.973
_exptl_absorpt_correction_T_max     0.981
_diffrn_ambient_temperature     296(2)
_diffrn_source     ?
_diffrn_radiation_type     MoK\a
_diffrn_radiation_wavelength     0.71073
_diffrn_measurement_device_type     'Bruker D8 QUEST PHOTON-III CCD'
_diffrn_measurement_method     '\f and \w scans'
_diffrn_detector_area_resol_mean     ?
_diffrn_reflns_number     39899
_diffrn_reflns_av_R_equivalents     0.0812
_diffrn_reflns_av_unetI/netI     0.0636
_diffrn_reflns_theta_min     2.325
_diffrn_reflns_theta_max     32.588
_diffrn_reflns_theta_full     25.242
_diffrn_measured_fraction_theta_max     0.997
_diffrn_measured_fraction_theta_full     0.996
_diffrn_reflns_limit_h_min     -16
_diffrn_reflns_limit_h_max     16
_diffrn_reflns_limit_k_min     -17
_diffrn_reflns_limit_k_max     17
_diffrn_reflns_limit_l_min     -26
_diffrn_reflns_limit_l_max     26
_refine_special_details     ?
_reflns_number_total     7913
_reflns_number_gt     4972
_reflns_threshold_expression     'I > 2\s(I)'
_refine_ls_structure_factor_coef     Fsqd
_refine_ls_matrix_type     full
_refine_ls_R_factor_all     0.1072
_refine_ls_R_factor_gt     0.0539
_refine_ls_wR_factor_gt     0.1007
_refine_ls_wR_factor_ref     0.1234
_refine_ls_goodness_of_fit_ref     1.011
_refine_ls_restrained_S_all     1.011
_refine_ls_number_reflns     7913
_refine_ls_number_parameters     296
_refine_ls_number_restraints     0
_refine_ls_hydrogen_treatment     mixed
_refine_ls_weighting_scheme     calc
_refine_ls_weighting_details
              'w=1/[\s^2^(Fo^2^)+(0.0438P)^2^+0.2420P] where P=(Fo^2^+2Fc^2^)/3'
_atom_sites_solution_hydrogens     mixed
_atom_sites_solution_primary     ?
_atom_sites_solution_secondary     ?
_refine_ls_shift/su_max     0.000
_refine_ls_shift/su_mean     0.000
_refine_diff_density_max     0.268
_refine_diff_density_min     -0.173
_refine_ls_extinction_method
;
SHELXL2018/3 (Sheldrick 2015b)
;
_refine_ls_extinction_coef     0.0098(17)
_refine_ls_extinction_expression
                                  'Fc^*^=kFc[1+0.001xFc^2^\l^3^/sin(2\q)]^-1/4^'
_refine_ls_abs_structure_details     ?
_refine_ls_abs_structure_Flack     ?
loop_
    _atom_type_symbol
    _atom_type_description
    _atom_type_scat_dispersion_real
    _atom_type_scat_dispersion_imag
    _atom_type_scat_source
    'C' 'C' 0.0033 0.0016
                         'International Tables Vol C Tables 4.2.6.8 and 6.1.1.4'
    'H' 'H' 0.0000 0.0000
                         'International Tables Vol C Tables 4.2.6.8 and 6.1.1.4'
    'N' 'N' 0.0061 0.0033
                         'International Tables Vol C Tables 4.2.6.8 and 6.1.1.4'
    'O' 'O' 0.0106 0.0060
                         'International Tables Vol C Tables 4.2.6.8 and 6.1.1.4'
_computing_data_collection
;
APEX3 (Bruker, 2018)
;
_computing_cell_refinement
;
SAINT (Bruker, 2013)
;
_computing_data_reduction
;
SAINT (Bruker, 2013)
;
_computing_structure_solution
;
<i>SHELXT2014/5</i> (Sheldrick, 2015a)
;
_computing_structure_refinement
;
<i>SHELXL2018/3</i> (Sheldrick, 2015b)
;
_computing_molecular_graphics
;
ORTEP-3 for Windows (Farrugia, 2012)
;
_computing_publication_material
;
PLATON (Spek, 2020)
;
loop_
    _atom_site_type_symbol
    _atom_site_label
    _atom_site_fract_x
    _atom_site_fract_y
    _atom_site_fract_z
    _atom_site_U_iso_or_equiv
    _atom_site_adp_type
    _atom_site_calc_flag
    _atom_site_occupancy
    _atom_site_disorder_assembly
    _atom_site_disorder_group
    C C1 0.8603(2) 0.5325(2) 0.67650(12) 0.0305(5) Uani d 1 . .
    C C2 0.8260(2) 0.7274(2) 0.72668(12) 0.0301(5) Uani d 1 . .
    C C3 0.7054(2) 0.7266(2) 0.69663(13) 0.0291(5) Uani d 1 . .
    C C4 0.66343(19) 0.6306(2) 0.65291(12) 0.0267(4) Uani d 1 . .
    C C5 0.7394(2) 0.53749(19) 0.64189(12) 0.0276(4) Uani d 1 . .
    C C6 0.7003(2) 0.43797(19) 0.59129(13) 0.0284(5) Uani d 1 . .
    H H6 0.736642 0.367572 0.612719 0.034 Uiso calc 1 . .
    C C7 0.5567(2) 0.4246(2) 0.59334(15) 0.0331(5) Uani d 1 . .
    H H7A 0.531069 0.377784 0.550221 0.040 Uiso calc 1 . .
    H H7B 0.533864 0.383461 0.639483 0.040 Uiso calc 1 . .
    C C8 0.4857(2) 0.5366(2) 0.59104(12) 0.0285(5) Uani d 1 . .
    C C9 0.5374(2) 0.6316(2) 0.62044(12) 0.0288(5) Uani d 1 . .
    H H9 0.492214 0.700033 0.620253 0.035 Uiso calc 1 . .
    C C10 0.6260(2) 0.8212(2) 0.71308(14) 0.0343(5) Uani d 1 . .
    C C11 1.0205(2) 0.6280(2) 0.75426(14) 0.0327(5) Uani d 1 . .
    C C12 1.0273(2) 0.6001(3) 0.83030(15) 0.0468(7) Uani d 1 . .
    H H12 0.955194 0.583755 0.857910 0.056 Uiso calc 1 . .
    C C13 1.1434(3) 0.5967(3) 0.86523(17) 0.0564(8) Uani d 1 . .
    H H13 1.149044 0.579063 0.916902 0.068 Uiso calc 1 . .
    C C14 1.2495(3) 0.6189(3) 0.82467(18) 0.0516(7) Uani d 1 . .
    H H14 1.327119 0.615648 0.848401 0.062 Uiso calc 1 . .
    C C15 1.2409(2) 0.6460(3) 0.74895(18) 0.0580(8) Uani d 1 . .
    H H15 1.313123 0.661550 0.721318 0.070 Uiso calc 1 . .
    C C16 1.1260(2) 0.6505(3) 0.71289(15) 0.0469(7) Uani d 1 . .
    H H16 1.120619 0.668558 0.661272 0.056 Uiso calc 1 . .
    C C17 0.7496(2) 0.4510(2) 0.51044(13) 0.0298(5) Uani d 1 . .
    C C18 0.8123(3) 0.3613(2) 0.47579(16) 0.0469(7) Uani d 1 . .
    H H18 0.825842 0.293484 0.502852 0.056 Uiso calc 1 . .
    C C19 0.8557(3) 0.3702(3) 0.40138(17) 0.0558(8) Uani d 1 . .
    H H19 0.898031 0.308574 0.379378 0.067 Uiso calc 1 . .
    C C20 0.8370(3) 0.4683(3) 0.36024(16) 0.0485(7) Uani d 1 . .
    H H20 0.865482 0.473690 0.310203 0.058 Uiso calc 1 . .
    C C21 0.7759(3) 0.5586(3) 0.39356(16) 0.0518(7) Uani d 1 . .
    H H21 0.762974 0.626088 0.366047 0.062 Uiso calc 1 . .
    C C22 0.7328(3) 0.5504(2) 0.46820(15) 0.0458(6) Uani d 1 . .
    H H22 0.692085 0.612929 0.490148 0.055 Uiso calc 1 . .
    C C23 0.3570(2) 0.5371(2) 0.56106(12) 0.0299(5) Uani d 1 . .
    C C24 0.2781(2) 0.4429(2) 0.57364(14) 0.0357(5) Uani d 1 . .
    H H24 0.307748 0.379405 0.600472 0.043 Uiso calc 1 . .
    C C25 0.1563(2) 0.4429(2) 0.54661(15) 0.0425(6) Uani d 1 . .
    H H25 0.104480 0.380215 0.556168 0.051 Uiso calc 1 . .
    C C26 0.1121(2) 0.5354(3) 0.50570(15) 0.0458(7) Uani d 1 . .
    H H26 0.030803 0.534899 0.486933 0.055 Uiso calc 1 . .
    C C27 0.1884(3) 0.6286(3) 0.49262(16) 0.0473(7) Uani d 1 . .
    H H27 0.158275 0.691099 0.464940 0.057 Uiso calc 1 . .
    C C28 0.3100(2) 0.6304(2) 0.52037(14) 0.0384(6) Uani d 1 . .
    H H28 0.360334 0.694330 0.511654 0.046 Uiso calc 1 . .
    N N1 0.89903(16) 0.63210(18) 0.71755(11) 0.0305(4) Uani d 1 . .
    N N2 0.8714(2) 0.8181(2) 0.76538(14) 0.0438(6) Uani d 1 . .
    N N3 0.5640(2) 0.8978(2) 0.72858(15) 0.0528(6) Uani d 1 . .
    O O1 0.93170(16) 0.44937(15) 0.67346(11) 0.0417(4) Uani d 1 . .
    H H2A 0.825(3) 0.877(3) 0.7691(17) 0.050 Uiso d 1 . .
    H H2B 0.952(3) 0.823(3) 0.7796(17) 0.050 Uiso d 1 . .
loop_
    _atom_site_aniso_label
    _atom_site_aniso_U_11
    _atom_site_aniso_U_22
    _atom_site_aniso_U_33
    _atom_site_aniso_U_12
    _atom_site_aniso_U_13
    _atom_site_aniso_U_23
    C1 0.0284(10) 0.0349(12) 0.0283(11) 0.0014(10) -0.0022(9) 0.0002(9)
    C2 0.0283(10) 0.0354(12) 0.0265(11) -0.0017(10) -0.0019(9) -0.0015(9)
    C3 0.0273(11) 0.0313(11) 0.0288(12) -0.0002(9) -0.0019(9) -0.0029(9)
    C4 0.0252(10) 0.0306(11) 0.0244(10) -0.0010(9) -0.0010(8) 0.0021(9)
    C5 0.0256(10) 0.0297(11) 0.0275(10) -0.0002(9) -0.0030(8) -0.0002(9)
    C6 0.0283(10) 0.0258(11) 0.0309(11) 0.0002(9) -0.0037(9) 0.0008(9)
    C7 0.0314(11) 0.0312(12) 0.0367(13) -0.0035(10) 0.0012(10) -0.0007(10)
    C8 0.0266(10) 0.0336(12) 0.0252(10) -0.0015(9) -0.0006(8) 0.0016(9)
    C9 0.0257(10) 0.0308(12) 0.0297(11) 0.0029(9) -0.0022(8) -0.0011(9)
    C10 0.0316(11) 0.0380(13) 0.0333(12) 0.0007(11) -0.0041(10) -0.0063(10)
    C11 0.0272(11) 0.0396(12) 0.0314(11) -0.0006(10) -0.0050(9) -0.0020(10)
    C12 0.0380(13) 0.069(2) 0.0339(14) -0.0065(13) -0.0054(11) 0.0098(13)
    C13 0.0567(18) 0.072(2) 0.0406(16) -0.0060(16) -0.0210(14) 0.0100(14)
    C14 0.0356(13) 0.0614(18) 0.0578(18) 0.0037(14) -0.0196(13) -0.0071(15)
    C15 0.0275(12) 0.092(2) 0.0543(18) -0.0056(15) -0.0007(12) -0.0048(17)
    C16 0.0349(13) 0.073(2) 0.0332(13) -0.0020(14) -0.0001(11) 0.0001(13)
    C17 0.0274(10) 0.0313(11) 0.0308(11) -0.0036(10) -0.0017(8) -0.0038(9)
    C18 0.0605(17) 0.0344(14) 0.0460(15) 0.0030(13) 0.0124(13) -0.0011(12)
    C19 0.071(2) 0.0434(16) 0.0534(17) -0.0014(15) 0.0249(16) -0.0146(14)
    C20 0.0507(16) 0.0587(18) 0.0360(13) -0.0198(14) 0.0086(12) -0.0090(13)
    C21 0.0619(19) 0.0519(17) 0.0414(15) 0.0014(15) 0.0081(13) 0.0109(13)
    C22 0.0553(16) 0.0407(14) 0.0413(15) 0.0086(13) 0.0102(12) 0.0041(12)
    C23 0.0285(11) 0.0344(12) 0.0268(10) -0.0030(10) -0.0008(9) -0.0031(9)
    C24 0.0324(12) 0.0371(13) 0.0376(13) -0.0042(10) -0.0010(10) 0.0012(11)
    C25 0.0321(13) 0.0485(15) 0.0467(15) -0.0094(12) 0.0001(10) -0.0037(13)
    C26 0.0311(12) 0.0607(18) 0.0456(15) -0.0020(13) -0.0088(11) -0.0070(14)
    C27 0.0456(15) 0.0501(16) 0.0461(15) 0.0035(14) -0.0166(12) 0.0061(13)
    C28 0.0372(13) 0.0389(13) 0.0391(13) -0.0050(11) -0.0069(10) 0.0033(11)
    N1 0.0257(9) 0.0371(11) 0.0287(10) -0.0004(8) -0.0049(7) -0.0020(8)
    N2 0.0345(11) 0.0425(12) 0.0545(14) 0.0002(10) -0.0121(11) -0.0171(11)
    N3 0.0507(13) 0.0523(15) 0.0553(16) 0.0171(12) -0.0070(12) -0.0123(12)
    O1 0.0358(9) 0.0394(10) 0.0499(11) 0.0092(8) -0.0108(8) -0.0036(9)
_geom_special_details
;
 All esds (except the esd in the dihedral angle between two l.s. planes)
 are estimated using the full covariance matrix.  The cell esds are taken
 into account individually in the estimation of esds in distances, angles
 and torsion angles; correlations between esds in cell parameters are only
 used when they are defined by crystal symmetry.  An approximate (isotropic)
 treatment of cell esds is used for estimating esds involving l.s. planes.
;
loop_
    _geom_bond_atom_site_label_1
    _geom_bond_atom_site_label_2
    _geom_bond_site_symmetry_2
    _geom_bond_distance
    _geom_bond_publ_flag
    C1 O1 . 1.232(3) ?
    C1 N1 . 1.424(3) ?
    C1 C5 . 1.430(3) ?
    C2 N2 . 1.343(3) ?
    C2 N1 . 1.364(3) ?
    C2 C3 . 1.395(3) ?
    C3 C10 . 1.418(3) ?
    C3 C4 . 1.424(3) ?
    C4 C5 . 1.367(3) ?
    C4 C9 . 1.464(3) ?
    C5 C6 . 1.515(3) ?
    C6 C17 . 1.519(3) ?
    C6 C7 . 1.545(3) ?
    C6 H6 . 0.9800 ?
    C7 C8 . 1.507(3) ?
    C7 H7A . 0.9700 ?
    C7 H7B . 0.9700 ?
    C8 C9 . 1.338(3) ?
    C8 C23 . 1.475(3) ?
    C9 H9 . 0.9300 ?
    C10 N3 . 1.142(3) ?
    C11 C16 . 1.367(3) ?
    C11 C12 . 1.373(4) ?
    C11 N1 . 1.451(3) ?
    C12 C13 . 1.386(4) ?
    C12 H12 . 0.9300 ?
    C13 C14 . 1.364(4) ?
    C13 H13 . 0.9300 ?
    C14 C15 . 1.366(4) ?
    C14 H14 . 0.9300 ?
    C15 C16 . 1.384(4) ?
    C15 H15 . 0.9300 ?
    C16 H16 . 0.9300 ?
    C17 C18 . 1.380(3) ?
    C17 C22 . 1.383(4) ?
    C18 C19 . 1.388(4) ?
    C18 H18 . 0.9300 ?
    C19 C20 . 1.363(4) ?
    C19 H19 . 0.9300 ?
    C20 C21 . 1.367(4) ?
    C20 H20 . 0.9300 ?
    C21 C22 . 1.390(4) ?
    C21 H21 . 0.9300 ?
    C22 H22 . 0.9300 ?
    C23 C28 . 1.390(3) ?
    C23 C24 . 1.399(3) ?
    C24 C25 . 1.387(3) ?
    C24 H24 . 0.9300 ?
    C25 C26 . 1.375(4) ?
    C25 H25 . 0.9300 ?
    C26 C27 . 1.375(4) ?
    C26 H26 . 0.9300 ?
    C27 C28 . 1.390(4) ?
    C27 H27 . 0.9300 ?
    C28 H28 . 0.9300 ?
    N2 H2A . 0.84(3) ?
    N2 H2B . 0.90(3) ?
loop_
    _geom_angle_atom_site_label_1
    _geom_angle_atom_site_label_2
    _geom_angle_atom_site_label_3
    _geom_angle_site_symmetry_1
    _geom_angle_site_symmetry_3
    _geom_angle
    _geom_angle_publ_flag
    O1 C1 N1 . . 118.5(2) ?
    O1 C1 C5 . . 125.1(2) ?
    N1 C1 C5 . . 116.39(19) ?
    N2 C2 N1 . . 119.2(2) ?
    N2 C2 C3 . . 122.1(2) ?
    N1 C2 C3 . . 118.7(2) ?
    C2 C3 C10 . . 118.2(2) ?
    C2 C3 C4 . . 120.0(2) ?
    C10 C3 C4 . . 121.8(2) ?
    C5 C4 C3 . . 120.48(19) ?
    C5 C4 C9 . . 120.0(2) ?
    C3 C4 C9 . . 119.5(2) ?
    C4 C5 C1 . . 120.7(2) ?
    C4 C5 C6 . . 121.44(19) ?
    C1 C5 C6 . . 117.83(19) ?
    C5 C6 C17 . . 111.96(19) ?
    C5 C6 C7 . . 109.75(19) ?
    C17 C6 C7 . . 112.15(19) ?
    C5 C6 H6 . . 107.6 ?
    C17 C6 H6 . . 107.6 ?
    C7 C6 H6 . . 107.6 ?
    C8 C7 C6 . . 114.47(19) ?
    C8 C7 H7A . . 108.6 ?
    C6 C7 H7A . . 108.6 ?
    C8 C7 H7B . . 108.6 ?
    C6 C7 H7B . . 108.6 ?
    H7A C7 H7B . . 107.6 ?
    C9 C8 C23 . . 121.4(2) ?
    C9 C8 C7 . . 119.52(19) ?
    C23 C8 C7 . . 119.0(2) ?
    C8 C9 C4 . . 121.6(2) ?
    C8 C9 H9 . . 119.2 ?
    C4 C9 H9 . . 119.2 ?
    N3 C10 C3 . . 177.8(3) ?
    C16 C11 C12 . . 121.0(2) ?
    C16 C11 N1 . . 119.9(2) ?
    C12 C11 N1 . . 119.1(2) ?
    C11 C12 C13 . . 118.9(3) ?
    C11 C12 H12 . . 120.6 ?
    C13 C12 H12 . . 120.6 ?
    C14 C13 C12 . . 120.7(3) ?
    C14 C13 H13 . . 119.6 ?
    C12 C13 H13 . . 119.6 ?
    C13 C14 C15 . . 119.5(3) ?
    C13 C14 H14 . . 120.2 ?
    C15 C14 H14 . . 120.2 ?
    C14 C15 C16 . . 120.8(3) ?
    C14 C15 H15 . . 119.6 ?
    C16 C15 H15 . . 119.6 ?
    C11 C16 C15 . . 119.0(2) ?
    C11 C16 H16 . . 120.5 ?
    C15 C16 H16 . . 120.5 ?
    C18 C17 C22 . . 117.2(2) ?
    C18 C17 C6 . . 120.3(2) ?
    C22 C17 C6 . . 122.5(2) ?
    C17 C18 C19 . . 121.3(3) ?
    C17 C18 H18 . . 119.3 ?
    C19 C18 H18 . . 119.3 ?
    C20 C19 C18 . . 120.7(3) ?
    C20 C19 H19 . . 119.7 ?
    C18 C19 H19 . . 119.7 ?
    C19 C20 C21 . . 119.1(3) ?
    C19 C20 H20 . . 120.5 ?
    C21 C20 H20 . . 120.5 ?
    C20 C21 C22 . . 120.5(3) ?
    C20 C21 H21 . . 119.7 ?
    C22 C21 H21 . . 119.7 ?
    C17 C22 C21 . . 121.2(3) ?
    C17 C22 H22 . . 119.4 ?
    C21 C22 H22 . . 119.4 ?
    C28 C23 C24 . . 118.1(2) ?
    C28 C23 C8 . . 121.6(2) ?
    C24 C23 C8 . . 120.3(2) ?
    C25 C24 C23 . . 120.9(2) ?
    C25 C24 H24 . . 119.6 ?
    C23 C24 H24 . . 119.6 ?
    C26 C25 C24 . . 120.1(3) ?
    C26 C25 H25 . . 120.0 ?
    C24 C25 H25 . . 120.0 ?
    C27 C26 C25 . . 119.8(2) ?
    C27 C26 H26 . . 120.1 ?
    C25 C26 H26 . . 120.1 ?
    C26 C27 C28 . . 120.6(3) ?
    C26 C27 H27 . . 119.7 ?
    C28 C27 H27 . . 119.7 ?
    C23 C28 C27 . . 120.4(2) ?
    C23 C28 H28 . . 119.8 ?
    C27 C28 H28 . . 119.8 ?
    C2 N1 C1 . . 123.46(18) ?
    C2 N1 C11 . . 119.22(19) ?
    C1 N1 C11 . . 117.25(19) ?
    C2 N2 H2A . . 117(2) ?
    C2 N2 H2B . . 122(2) ?
    H2A N2 H2B . . 119(3) ?
loop_
    _geom_torsion_atom_site_label_1
    _geom_torsion_atom_site_label_2
    _geom_torsion_atom_site_label_3
    _geom_torsion_atom_site_label_4
    _geom_torsion_site_symmetry_1
    _geom_torsion_site_symmetry_2
    _geom_torsion_site_symmetry_3
    _geom_torsion_site_symmetry_4
    _geom_torsion
    _geom_torsion_publ_flag
    N2 C2 C3 C10 . . . . -5.1(4) ?
    N1 C2 C3 C10 . . . . 173.7(2) ?
    N2 C2 C3 C4 . . . . 177.0(2) ?
    N1 C2 C3 C4 . . . . -4.2(3) ?
    C2 C3 C4 C5 . . . . 1.9(3) ?
    C10 C3 C4 C5 . . . . -176.0(2) ?
    C2 C3 C4 C9 . . . . -178.9(2) ?
    C10 C3 C4 C9 . . . . 3.3(3) ?
    C3 C4 C5 C1 . . . . 2.5(3) ?
    C9 C4 C5 C1 . . . . -176.7(2) ?
    C3 C4 C5 C6 . . . . -175.9(2) ?
    C9 C4 C5 C6 . . . . 4.9(3) ?
    O1 C1 C5 C4 . . . . 175.4(2) ?
    N1 C1 C5 C4 . . . . -4.4(3) ?
    O1 C1 C5 C6 . . . . -6.1(3) ?
    N1 C1 C5 C6 . . . . 174.06(19) ?
    C4 C5 C6 C17 . . . . 94.7(2) ?
    C1 C5 C6 C17 . . . . -83.7(2) ?
    C4 C5 C6 C7 . . . . -30.5(3) ?
    C1 C5 C6 C7 . . . . 151.0(2) ?
    C5 C6 C7 C8 . . . . 41.4(3) ?
    C17 C6 C7 C8 . . . . -83.8(3) ?
    C6 C7 C8 C9 . . . . -29.4(3) ?
    C6 C7 C8 C23 . . . . 154.7(2) ?
    C23 C8 C9 C4 . . . . 177.7(2) ?
    C7 C8 C9 C4 . . . . 1.9(3) ?
    C5 C4 C9 C8 . . . . 11.5(3) ?
    C3 C4 C9 C8 . . . . -167.8(2) ?
    C16 C11 C12 C13 . . . . 1.0(4) ?
    N1 C11 C12 C13 . . . . -179.7(3) ?
    C11 C12 C13 C14 . . . . -1.0(5) ?
    C12 C13 C14 C15 . . . . 0.7(5) ?
    C13 C14 C15 C16 . . . . -0.4(5) ?
    C12 C11 C16 C15 . . . . -0.6(5) ?
    N1 C11 C16 C15 . . . . -179.9(3) ?
    C14 C15 C16 C11 . . . . 0.3(5) ?
    C5 C6 C17 C18 . . . . 129.5(2) ?
    C7 C6 C17 C18 . . . . -106.6(3) ?
    C5 C6 C17 C22 . . . . -51.4(3) ?
    C7 C6 C17 C22 . . . . 72.5(3) ?
    C22 C17 C18 C19 . . . . -0.6(4) ?
    C6 C17 C18 C19 . . . . 178.5(3) ?
    C17 C18 C19 C20 . . . . -0.2(5) ?
    C18 C19 C20 C21 . . . . 0.7(5) ?
    C19 C20 C21 C22 . . . . -0.3(5) ?
    C18 C17 C22 C21 . . . . 1.0(4) ?
    C6 C17 C22 C21 . . . . -178.1(3) ?
    C20 C21 C22 C17 . . . . -0.6(5) ?
    C9 C8 C23 C28 . . . . 38.7(3) ?
    C7 C8 C23 C28 . . . . -145.5(2) ?
    C9 C8 C23 C24 . . . . -140.8(2) ?
    C7 C8 C23 C24 . . . . 35.0(3) ?
    C28 C23 C24 C25 . . . . -0.4(4) ?
    C8 C23 C24 C25 . . . . 179.2(2) ?
    C23 C24 C25 C26 . . . . 1.1(4) ?
    C24 C25 C26 C27 . . . . -0.9(4) ?
    C25 C26 C27 C28 . . . . 0.0(4) ?
    C24 C23 C28 C27 . . . . -0.6(4) ?
    C8 C23 C28 C27 . . . . 179.9(2) ?
    C26 C27 C28 C23 . . . . 0.8(4) ?
    N2 C2 N1 C1 . . . . -179.0(2) ?
    C3 C2 N1 C1 . . . . 2.2(3) ?
    N2 C2 N1 C11 . . . . 4.2(3) ?
    C3 C2 N1 C11 . . . . -174.6(2) ?
    O1 C1 N1 C2 . . . . -177.8(2) ?
    C5 C1 N1 C2 . . . . 2.0(3) ?
    O1 C1 N1 C11 . . . . -0.9(3) ?
    C5 C1 N1 C11 . . . . 178.9(2) ?
    C16 C11 N1 C2 . . . . -100.4(3) ?
    C12 C11 N1 C2 . . . . 80.2(3) ?
    C16 C11 N1 C1 . . . . 82.5(3) ?
    C12 C11 N1 C1 . . . . -96.8(3) ?
loop_
    _geom_hbond_atom_site_label_D
    _geom_hbond_atom_site_label_H
    _geom_hbond_atom_site_label_A
    _geom_hbond_site_symmetry_A
    _geom_hbond_distance_DH
    _geom_hbond_distance_HA
    _geom_hbond_distance_DA
    _geom_hbond_angle_DHA
    _geom_hbond_publ_flag
    N2 H2B O1 3_756 0.90(3) 2.09(3) 2.813(3) 136(3) yes
    C7 H7B N3 3_646 0.97 2.54 3.391(4) 146 yes
    C13 H13 Cg5 2_665 0.93 2.74 3.576(3) 149 yes
    C26 H26 Cg4 1_455 0.93 2.83 3.729(3) 162 yes
    C16 H16 Cg5 1_655 0.93 2.97 3.603(3) 126 yes
    C20 H20 Cg1 2_664 0.93 2.96 3.514(3) 120 yes
_shelx_space_group_comment
;
The symmetry employed for this shelxl refinement is uniquely defined
by the following loop, which should always be used as a source of
symmetry information in preference to the above space-group names.
They are only intended as comments.
;
_shelx_estimated_absorpt_T_min     0.981
_shelx_estimated_absorpt_T_max     0.988
_shelx_hkl_file
;
   3   0   0    4.30    3.20
   3   0   0    0.00    2.30
   3   0   0    2.80    1.80
  -3   0   0    1.90    1.70
  -4   0   0   67.39    6.00
   4   0   0   73.69    7.20
   4   0   0   66.09    5.20
   4   0   0   68.39    6.00
   5   0   0    2.00    2.20
  -5   0   0    4.70    3.20
   5   0   0   -3.60    2.60
  -6   0   0  141.89   10.90
   6   0   0  154.98    9.30
   6   0   0  140.49   12.10
  -7   0   0    0.90    3.20
   7   0   0    6.90    5.30
   7   0   0    1.30    3.00
   8   0   0  256.07   19.20
   8   0   0  288.87   14.70
  -8   0   0  289.67   17.60
   9   0   0    1.80    3.60
  -9   0   0    3.00    4.80
  10   0   0  290.97   16.40
 -10   0   0  308.27   20.80
  10   0   0  294.77   23.00
  11   0   0   -4.50    5.50
  11   0   0   -4.00    4.50
 -11   0   0   11.00    6.70
 -12   0   0   -1.80    6.20
  12   0   0   -4.50    4.40
  12   0   0    5.40    7.30
 -13   0   0   -4.40    5.40
  13   0   0    7.40    7.50
  13   0   0    4.60    6.00
  14   0   0   12.50    8.10
  14   0   0   11.90   10.10
 -14   0   0   20.60   10.40
 -15   0   0   20.00   10.10
  15   0   0  -10.80    8.40
 -16   0   0   16.00   11.10
  16   0   0   14.10   11.00
   1   1   0  563.44   11.50
  -1  -1   0  555.54   14.20
  -2   1   0 1605.04   30.90
   2   1   0 1598.44   33.90
  -2   1   0 1597.14   33.00
   2   1   0 1598.44   34.70
  -2  -1   0 1596.24   29.50
   2  -1   0 1629.74   34.70
  -2  -1   0 1404.96   37.50
   2  -1   0 1547.65   33.00
  -2   1   0 1594.14   30.90
  -3  -1   0  875.21   19.10
  -3   1   0  874.11   21.30
   3   1   0  896.11   25.00
   3  -1   0  902.51   25.10
   3   1   0  901.51   23.90
   3   1   0  873.91   19.20
   4   1   0    6.50    3.40
   4  -1   0   14.70    3.40
   4   1   0    8.70    3.30
  -4  -1   0   11.60    2.20
  -4   1   0   11.10    2.90
   4   1   0    8.20    2.20
   4  -1   0    7.00    3.60
  -5  -1   0  966.60   29.20
  -5   1   0  939.41   26.60
   5   1   0  976.10   29.20
   5   1   0  938.01   23.30
   5  -1   0  934.61   26.50
   5  -1   0  895.51   30.10
   5   1   0  952.30   30.90
  -6   1   0  231.28   12.90
  -6  -1   0  235.58   14.00
   6  -1   0  232.78   15.40
   6   1   0  214.88   10.10
   6  -1   0  227.98   12.30
   6   1   0  210.38   14.70
  -7   1   0    2.70    3.30
   7   1   0   10.50    5.80
   7   1   0    5.90    3.40
   7  -1   0    5.90    3.50
   7  -1   0   -2.00    4.00
  -8   1   0    7.20    5.20
   8  -1   0   20.90    5.60
   8  -1   0   27.80    8.30
  -8  -1   0   19.90    6.40
   8   1   0   13.00    7.60
   8   1   0   13.20    4.20
   9   1   0  129.99   10.10
  -9  -1   0  107.89   12.90
   9  -1   0  132.19   15.20
   9  -1   0  131.59   11.70
  -9   1   0  137.29   13.50
   9   1   0  150.08   16.40
  10  -1   0   99.79   15.90
 -10   1   0  100.69   14.10
  10   1   0   91.59   15.30
 -10  -1   0   92.39   14.10
  10   1   0   91.29    9.30
 -11   1   0  154.98   15.90
  11   1   0  152.98   11.80
  11  -1   0  131.39   13.10
  11   1   0  164.38   18.90
 -11  -1   0  147.89   16.40
  12   1   0    6.90    8.10
 -12   1   0    3.50    6.00
  12   1   0   10.50    5.80
 -12  -1   0   14.80    7.60
  12  -1   0   -9.90    3.90
  12  -1   0    5.30    7.70
 -13  -1   0    9.00    4.90
 -13   1   0    8.30    7.30
  13   1   0    0.60    8.90
 -13  -1   0   -2.40    5.70
  13  -1   0    1.00    8.20
  13  -1   0   -2.80    6.00
  14  -1   0   12.20    8.40
 -14  -1   0    2.60    8.50
  14   1   0   20.20   10.60
 -14   1   0  -17.40    6.20
  14  -1   0   -8.70    6.30
  15   1   0    2.10    8.80
 -15  -1   0   34.00   13.10
  15  -1   0   39.30   13.80
 -15   1   0   17.90   10.20
  16   1   0    9.60   11.90
 -16   1   0   15.30    9.90
 -16  -1   0   -8.80   10.20
   1   2   0 1159.28   26.90
   1   2   0 1195.18   25.60
   1  -2   0 1187.48   26.70
  -1   2   0 1204.28   27.20
  -1  -2   0 1201.88   24.20
   1  -2   0  990.60   29.70
   1   2   0 1187.98   24.30
  -1  -2   0 1163.48   26.70
  -1  -2   0 1201.18   25.70
   2   2   0  181.68    8.90
   2  -2   0  187.38    9.40
   2   2   0  188.38    6.60
  -2   2   0  176.98    5.20
  -2  -2   0  180.68    6.50
   2  -2   0  182.18    9.00
   2   2   0  191.68    9.90
  -2   2   0  179.88    5.20
  -3   2   0  737.63   17.50
   3  -2   0  746.53   23.00
   3  -2   0  789.32   22.40
   3   2   0  755.72   22.40
   3   2   0  776.02   23.80
  -3  -2   0  769.52   17.10
  -3   2   0  747.93   17.60
  -3  -2   0  740.63   16.50
   4   2   0  588.34   22.00
   4  -2   0  570.04   21.50
   4  -2   0  620.74   20.40
  -4  -2   0  618.54   15.30
   4   2   0  600.44   21.00
  -4  -2   0  594.54   14.50
   5  -2   0  185.78   12.80
  -5  -2   0  194.58    7.70
   5   2   0  212.08   12.90
   5   2   0  198.28   13.60
  -5   2   0  212.58   10.20
  -5  -2   0  198.28   12.60
  -5  -2   0  195.78    8.10
   5  -2   0  194.68   11.60
   6  -2   0  225.58   13.30
   6   2   0  231.88   15.70
   6  -2   0  210.58   15.00
  -6   2   0  222.58   11.80
  -6  -2   0  230.48   14.70
   7  -2   0  125.29   10.90
  -7  -2   0  108.29   11.70
   7  -2   0  118.59   12.40
  -7   2   0  123.59    9.90
   7   2   0  114.29   12.70
  -8   2   0   80.39    9.20
   8  -2   0   83.19   13.20
   8  -2   0   72.89   10.20
   8   2   0   88.59   13.30
  -8  -2   0   73.39   12.20
   9   2   0  297.67   23.00
  -9  -2   0  325.97   21.50
   9  -2   0  310.67   22.60
   9  -2   0  300.97   18.00
  -9  -2   0  299.07   13.90
  -9   2   0  320.87   18.60
 -10  -2   0  182.48   11.20
  10  -2   0  204.88   15.20
 -10   2   0  204.08   15.70
 -10  -2   0  176.18   17.00
  10   2   0  198.88   19.50
  10  -2   0  188.98   19.30
 -11  -2   0   14.40    5.00
  11  -2   0   16.10    6.10
 -11  -2   0   30.20    9.90
 -11   2   0   11.00    6.80
  11   2   0    7.80   13.90
  11  -2   0   35.20   11.30
  12  -2   0   40.90   10.00
 -12  -2   0   36.60    6.40
  12   2   0   35.90   12.70
 -12   2   0   22.70    8.40
 -12  -2   0   29.70   10.40
  12  -2   0   32.30   11.70
  13  -2   0   20.60    7.90
  13   2   0   38.90   13.30
 -13   2   0   17.10    9.60
  13  -2   0   14.20    9.50
 -13  -2   0   24.60   10.90
 -14   2   0   15.10    9.30
  14  -2   0   34.80   10.60
  14   2   0   13.00   11.10
  14  -2   0   28.10   12.90
 -14  -2   0   34.00   13.60
  15  -2   0   24.50   12.80
  15  -2   0   -9.10    8.70
 -15   2   0    8.90    9.00
 -15  -2   0    3.10    8.20
  15   2   0    5.60    9.10
  16   2   0   -3.70   10.20
  16  -2   0   12.70   12.10
 -16  -2   0   34.50   14.50
 -16   2   0   11.70    8.10
   0   3   0   -2.20    2.70
   0  -3   0    0.10    1.40
   0   3   0    0.00    1.60
   1   3   0 3438.56   66.19
  -1  -3   0 3502.35   66.19
   1   3   0 3472.85   69.89
   1   3   0 3507.55   66.79
   1  -3   0 3503.15   60.89
   1  -3   0 3325.77   60.79
  -1   3   0 3590.44   70.19
   1  -3   0 3425.56   68.89
  -2   3   0 1016.20   28.10
   2   3   0 1004.10   23.50
  -2  -3   0 1015.40   23.10
   2   3   0 1017.20   26.60
   2  -3   0 1053.69   28.10
   2   3   0 1089.99   29.10
   3  -3   0  380.16   16.10
   3   3   0  379.76   11.10
  -3   3   0  360.16   16.10
   3   3   0  405.76   17.10
   3  -3   0  395.96   16.10
   3   3   0  376.66   15.50
  -3   3   0  380.46    9.50
  -3  -3   0  384.66   11.10
  -3   3   0  375.56    9.50
   4   3   0  137.79   10.80
   4  -3   0  149.29   10.80
  -4  -3   0  146.09    6.10
  -4   3   0  157.38    6.60
  -4   3   0  145.69    6.50
   4   3   0  144.69   10.30
  -4  -3   0  148.69    6.60
   4  -3   0  147.59   10.10
  -5  -3   0  295.77   10.00
   5   3   0  274.37   16.40
   5  -3   0  306.87   15.90
   5   3   0  279.97   15.50
  -5   3   0  294.57   11.40
   5  -3   0  295.27   16.70
  -5  -3   0  285.37   15.90
  -5  -3   0  292.47    9.30
   6  -3   0   33.20    6.50
   6   3   0   34.20    8.00
  -6   3   0   35.00    5.40
  -6  -3   0   36.00    3.60
  -6  -3   0   45.30    4.50
  -7  -3   0  243.98   10.30
   7  -3   0  229.68   17.40
  -7  -3   0  280.37   18.30
  -7   3   0  264.07   13.50
   7   3   0  238.18   17.60
   7  -3   0  234.88   15.50
   8  -3   0   93.99   14.20
  -8   3   0   76.99    9.80
  -8  -3   0   73.39   12.10
   8   3   0   84.19   14.20
   8  -3   0   57.59    9.40
  -9  -3   0  143.09    9.00
  -9   3   0  170.08   13.00
   9  -3   0  159.68   17.10
  -9  -3   0  154.78   15.70
   9   3   0  149.39   16.90
   9  -3   0  159.58   13.90
  10  -3   0    4.30    4.70
 -10   3   0   -7.10    3.10
  10   3   0   -0.60    6.70
 -10  -3   0    8.00    6.70
 -10  -3   0    0.20    3.10
  10  -3   0    6.30    7.20
 -11  -3   0   18.10    7.80
  11  -3   0   11.30    8.90
  11  -3   0    9.50    6.40
 -11  -3   0   19.70    4.20
 -11   3   0   19.20    6.50
  11   3   0   25.10   10.30
  12  -3   0    1.30    5.70
  12   3   0    5.40    7.40
 -12   3   0    5.00    5.60
 -12  -3   0   17.30    9.30
  12  -3   0   -0.80    7.80
  13  -3   0   21.60   10.00
  13  -3   0    5.30    7.90
 -13   3   0   16.90    7.70
  13   3   0    1.90   10.60
 -13  -3   0   -3.40    5.30
  14  -3   0   34.00   13.40
 -14  -3   0   46.60   15.20
 -14   3   0   41.40   11.20
  14   3   0   59.89   16.70
  15  -3   0   12.70   13.30
 -15   3   0   27.20    9.60
 -15  -3   0   11.90   11.80
  15  -3   0   45.10   12.20
  15   3   0   19.80   14.00
   0   4   0 7543.94  140.69
   0  -4   0 7448.45  138.49
   0  -4   0 7391.96  133.19
   0   4   0 7416.96  133.29
   1   4   0   86.69    6.00
   1  -4   0   86.49    3.70
  -1  -4   0   82.39    6.30
   1  -4   0   87.79    3.80
   1  -4   0   85.69    7.20
  -1   4   0   85.89    7.70
   1   4   0   87.49    7.70
  -2   4   0  167.28   10.80
   2   4   0  149.79    9.00
   2   4   0  153.28   10.40
   2  -4   0  142.89    9.80
   3  -4   0   15.50    4.60
   3   4   0   17.90    4.80
  -3   4   0   21.50    5.20
  -3  -4   0   17.80    3.30
   3   4   0   15.40    5.20
  -4  -4   0    2.40    1.90
  -4   4   0    0.10    1.20
   4   4   0   -0.60    3.00
   4   4   0   -2.40    4.00
  -4   4   0    0.80    1.10
  -4   4   0   -0.80    2.90
  -4  -4   0   -1.10    2.70
   4   4   0    2.40    2.00
   4  -4   0    0.10    2.80
  -5  -4   0  100.89    5.80
  -5   4   0   97.89    5.70
   5   4   0   99.49   11.00
  -5  -4   0  101.59   10.20
  -5  -4   0   94.89    5.20
   5  -4   0   91.49    9.60
   5  -4   0   89.09    9.80
   6   4   0   -1.70    4.00
   6  -4   0   10.30    5.10
  -6  -4   0    3.90    1.80
  -6  -4   0    3.60    4.40
  -6  -4   0    8.60    2.60
  -6   4   0    2.60    2.40
   6  -4   0    1.40    4.50
  -7  -4   0  201.58    7.80
  -7  -4   0  198.08    8.40
  -7   4   0  189.48   10.70
   7   4   0  217.58   17.50
   7  -4   0  204.08   15.30
  -7  -4   0  201.18   16.30
   7  -4   0  215.38   17.20
   8  -4   0   17.70    7.60
  -8  -4   0   20.80    3.70
  -8  -4   0   25.50    8.50
  -8  -4   0   14.90    2.90
   8  -4   0   24.90    9.30
  -8   4   0   13.40    4.90
   8   4   0   12.60    7.90
  -9  -4   0   22.30    8.70
   9   4   0   35.10   11.50
   9  -4   0   29.30   10.40
  -9   4   0   30.40    6.60
  -9  -4   0   26.70    3.50
   9  -4   0   34.00    8.60
  -9  -4   0   24.30    3.80
 -10  -4   0    0.50    1.70
 -10  -4   0   -6.70    4.60
  10   4   0    7.60    7.80
  10  -4   0   -1.10    4.60
 -10   4   0    3.40    3.90
 -10  -4   0    4.90    2.10
  10  -4   0    5.10    6.60
  11  -4   0   13.40    7.50
  11   4   0    5.10    7.50
 -11  -4   0   21.90    9.70
  11  -4   0   12.80    8.70
 -11   4   0   13.10    5.90
  12  -4   0    4.20    6.30
  12   4   0   -2.10    7.30
 -12  -4   0    3.10    6.80
 -12   4   0   -3.20    5.20
  12  -4   0  -13.10    5.70
 -13   4   0   66.29   11.70
  13  -4   0   72.99   16.40
 -13  -4   0   57.09   14.50
  13   4   0   59.09   15.30
 -14  -4   0   60.89   16.00
  14   4   0   64.49   17.00
 -14   4   0   49.80   12.80
  14  -4   0   62.59   13.40
  14  -4   0   58.79   17.60
  15  -4   0   35.50   12.10
  15  -4   0  -10.30    9.70
  15   4   0    7.40   10.10
 -15  -4   0   15.00    9.60
 -15   4   0   29.10    9.50
   0  -5   0   -1.10    2.40
   0   5   0    1.70    3.10
   1   5   0  188.58   12.30
   1  -5   0  186.48    6.60
   1  -5   0  178.08   11.20
   1  -5   0  180.58    6.50
   1   5   0  174.98    9.30
  -1   5   0  160.98   11.30
  -1  -5   0  176.88   10.10
  -1  -5   0  184.78    9.60
   2  -5   0  631.94   23.40
   2   5   0  642.74   24.20
  -2  -5   0  609.04   19.30
  -2   5   0  636.04   24.00
   2   5   0  619.94   21.00
  -3  -5   0  736.53   25.30
  -3  -5   0  698.43   20.60
  -3   5   0  732.53   27.50
   3  -5   0  730.13   26.60
   3   5   0  732.73   25.00
   3   5   0  750.72   27.80
  -4  -5   0  467.15   15.20
  -4  -5   0  449.46   20.60
   4   5   0  488.85   21.00
   4   5   0  513.75   23.70
  -4   5   0  492.85   23.00
   4  -5   0  469.55   21.80
  -5  -5   0  105.39    6.30
  -5   5   0   96.69   11.20
  -5   5   0   98.99    4.40
  -5  -5   0  110.49   11.10
   5   5   0  100.39   12.10
  -5   5   0   99.09    4.40
  -6   5   0   -3.30    1.70
  -6  -5   0    1.00    4.10
  -6  -5   0   -1.50    1.80
  -6   5   0    5.50    5.00
   6   5   0   -3.70    4.70
  -6  -5   0   -1.80    3.10
   6  -5   0    4.70    4.90
  -7  -5   0  134.99   14.30
  -7   5   0  140.29    8.10
   7   5   0  137.59   15.00
   7  -5   0  136.49   14.60
  -7  -5   0  143.39    6.50
   7  -5   0  123.69   14.00
  -7  -5   0  132.69    6.10
  -7   5   0  167.58   16.30
   8   5   0  931.31   40.10
   8  -5   0  936.51   40.40
  -8   5   0  915.01   26.40
  -8  -5   0  857.61   19.30
  -8  -5   0  925.31   19.60
  -8  -5   0  917.71   38.70
   8  -5   0  926.01   37.20
   9  -5   0    5.20    5.60
  -9  -5   0    1.00    5.20
   9   5   0    7.10    7.00
  -9   5   0    2.50    3.60
   9  -5   0    7.70    7.00
  10   5   0   -6.70    8.10
 -10   5   0    9.70    4.60
  10  -5   0   21.50    8.60
 -10  -5   0   21.00    8.40
  10  -5   0   16.60    9.30
  11   5   0   13.40    9.30
 -11  -5   0   26.80    9.40
  11  -5   0   19.20    9.40
 -11   5   0   20.80    6.20
  11  -5   0   25.60    8.90
  12   5   0    7.00    8.10
  12  -5   0    8.40    9.20
  12  -5   0   -7.60    7.00
 -12  -5   0    0.00    7.00
 -12   5   0    3.20    4.50
  13  -5   0   16.40   10.20
  13   5   0   15.00   10.10
 -13  -5   0    1.20    7.80
 -13   5   0   13.30    6.60
  13  -5   0   20.60    9.10
  14   5   0   -1.30    9.50
  14  -5   0    5.50   15.80
  14  -5   0   -4.90    8.30
 -14   5   0   -4.00    6.90
 -15   5   0   10.00   10.90
  15  -5   0   35.40   11.20
 -15  -5   0   11.10   10.30
  15   5   0    7.20   10.90
   0   6   0  122.59   10.80
   0  -6   0  111.89    9.50
   0  -6   0  113.39    7.00
  -1   6   0  724.53   27.40
  -1  -6   0  707.43   22.10
   1  -6   0  738.63   26.40
   1  -6   0  726.53   17.90
  -1  -6   0  735.13   24.50
   1   6   0  729.53   27.70
   1  -6   0  731.93   17.90
  -2   6   0    3.90    4.00
  -2  -6   0   10.20    3.90
  -2  -6   0    4.60    3.20
   2  -6   0    3.80    3.90
   2   6   0    6.00    5.00
  -3  -6   0  465.45   20.30
   3  -6   0  481.65   22.50
  -3   6   0  474.35   22.90
  -3  -6   0  490.05   17.60
   3   6   0  511.85   23.80
  -4  -6   0  477.45   16.80
  -4  -6   0  525.25   23.00
   4   6   0  526.05   31.20
   4  -6   0  520.35   24.60
  -4   6   0  513.75   25.00
  -5   6   0   48.60   10.30
   5  -6   0   42.70    8.80
  -5  -6   0   53.19    9.70
  -5  -6   0   48.80    5.20
   5   6   0   46.60   10.50
   6   6   0   41.10   10.70
  -6   6   0   38.60   10.00
  -6  -6   0   41.60    9.20
   6  -6   0   37.30    9.40
   7  -6   0    4.00    5.70
  -7  -6   0    2.60    3.80
  -7   6   0    5.30    2.20
  -7  -6   0   -1.10    5.00
  -7   6   0   10.30    7.60
   7   6   0    2.00    7.40
  -7  -6   0    1.90    2.00
   8  -6   0  335.17   22.80
  -8  -6   0  314.37   22.60
  -8   6   0  273.07   22.70
  -8   6   0  307.27   11.90
   8   6   0  319.17   24.90
  -9  -6   0   45.10   11.60
  -9   6   0   27.60   10.30
   9  -6   0   28.90    9.30
   9   6   0   42.90   13.00
  -9   6   0   32.00    5.20
 -10  -6   0   -6.30    4.70
  10   6   0   -0.90    6.20
  10  -6   0    8.20    6.80
 -10   6   0   12.60    8.20
 -10   6   0    2.70    3.20
  11  -6   0   -3.70    6.40
 -11   6   0    3.00    3.60
  11   6   0    5.90    7.80
 -11  -6   0    6.30    6.90
 -11   6   0   -6.40    6.80
  12  -6   0    8.80    7.00
 -12   6   0    8.40    4.90
 -12   6   0   11.20    9.10
  12   6   0    0.30    9.80
 -12  -6   0   16.30   10.70
 -13  -6   0   51.59   15.50
 -13   6   0   27.40   12.10
  13  -6   0   48.80   13.10
  13   6   0   61.19   16.70
 -14  -6   0   19.20   11.80
  14   6   0   17.40   14.10
  14  -6   0   12.50    9.30
 -14   6   0   -4.40    8.10
  15  -6   0   -7.20    8.50
 -15   6   0   -0.50    9.40
  15   6   0   -1.60   10.00
 -15  -6   0   16.40   10.90
   0  -7   0    1.30    2.10
   0   7   0   -5.70    3.80
   0  -7   0   -2.40    2.70
  -1  -7   0  280.77   15.30
  -1   7   0  282.97   17.70
  -1  -7   0  276.37   13.40
   1   7   0  283.17   17.90
   1  -7   0  301.47   17.10
   1  -7   0  273.77   10.30
   2  -7   0  134.29   15.00
  -2  -7   0  130.09   10.10
  -2   7   0  108.49   11.70
  -2  -7   0  125.59   10.00
   2  -7   0  124.29    4.20
   3   7   0  444.96   23.80
   3  -7   0  464.35   23.70
  -3  -7   0  427.76   20.20
  -3   7   0  432.16   23.20
  -3  -7   0  420.86   17.80
  -4  -7   0   25.80    7.20
  -4  -7   0   22.40    5.00
   4  -7   0   31.10    8.60
  -4   7   0   23.30    8.00
   4   7   0   21.70    8.80
  -5   7   0  386.16   23.90
   5  -7   0  401.76   23.60
  -5  -7   0  370.96   15.10
  -5  -7   0  375.56   22.00
   5   7   0  416.06   25.00
  -6  -7   0   -1.50    4.70
   6  -7   0   -1.40    5.70
  -6   7   0    2.10    5.50
  -6  -7   0    7.10    2.80
   6   7   0    1.50    7.80
  -7   7   0    6.90    7.10
   7  -7   0   -0.70    4.90
   7   7   0   -2.90    6.30
  -7  -7   0   10.10    6.90
   8   7   0  357.16   26.70
  -8  -7   0  337.67   24.20
  -8   7   0  372.86   26.90
   8  -7   0  353.36   25.40
   9   7   0    5.00    8.10
   9  -7   0   11.70    8.90
  -9   7   0   18.50    3.00
  -9  -7   0   24.50   10.20
  -9   7   0    6.70    8.40
 -10   7   0   27.30   11.00
 -10  -7   0   45.20   12.90
  10   7   0   41.30   12.60
  10  -7   0   48.70   11.70
 -10   7   0   32.70    4.50
  11  -7   0    8.30    7.10
 -11   7   0    5.50    9.50
  11   7   0   -1.70    7.00
 -11  -7   0    5.90    7.30
 -12   7   0    6.80    9.70
  12  -7   0   -0.80    6.50
  12   7   0   10.20   10.30
 -12  -7   0   -3.90    5.80
  13  -7   0   13.40    9.70
  13   7   0   -4.70    7.90
 -13   7   0    7.80    9.90
 -13  -7   0    3.60    9.40
  14  -7   0    0.50    9.20
 -14  -7   0    0.80    8.70
  14   7   0    8.10   11.20
 -14   7   0   -9.80    8.50
   0  -8   0   -1.20    2.40
   0   8   0    5.80    5.80
   1  -8   0  413.16   22.30
  -1  -8   0  418.86   17.70
  -1  -8   0  418.26   20.60
   1  -8   0  395.06   13.60
   1   8   0  413.56   23.60
  -1   8   0  416.56   23.60
   2  -8   0   54.09   10.80
  -2   8   0   29.20    8.70
   2  -8   0   32.20    2.60
   2  -8   0   38.40    2.80
   2   8   0   36.30    9.40
  -2  -8   0   41.90    7.60
  -2  -8   0   34.20    7.50
  -3  -8   0    9.10    4.30
  -3   8   0   14.80    6.80
   3  -8   0   14.50    6.50
   3   8   0   -0.20    6.00
  -4   8   0   -1.20    4.90
  -4  -8   0   -0.10    3.30
   4  -8   0   -8.80    4.20
   4   8   0    1.70    6.80
  -4  -8   0   -2.60    4.20
  -5  -8   0   94.49    8.40
  -5  -8   0   75.59   12.10
   5   8   0   68.09   14.40
   5  -8   0   57.89   12.10
  -5   8   0   80.79   14.60
  -6   8   0  226.88   20.30
   6  -8   0  222.68   19.80
   6   8   0  249.58   21.80
  -6  -8   0  269.97   19.90
  -6  -8   0  236.48   11.90
   7   8   0   -3.10    6.10
   7  -8   0    1.40    6.70
  -7   8   0    2.50    5.70
  -7  -8   0    3.20    2.40
  -7  -8   0   -7.90    5.00
   8   8   0   81.69   16.10
  -8  -8   0   58.79    4.10
   8  -8   0   66.49   14.00
  -8  -8   0   52.49   12.40
  -9  -8   0  214.08   21.20
   9  -8   0  186.68   20.60
   9   8   0  201.28   22.00
  -9   8   0  188.58   22.10
 -10  -8   0   37.00   12.40
  10  -8   0   31.10   11.10
  10   8   0   27.20   11.50
 -10   8   0   15.10   10.90
  11   8   0   -4.00    7.70
 -11  -8   0   -2.70    6.60
 -11   8   0   10.30    9.60
  11  -8   0   -7.90    8.10
  12  -8   0    8.10    9.30
 -12  -8   0   15.30    8.90
  12   8   0   -1.60    9.30
 -12   8   0   20.90   12.60
 -13  -8   0   10.30   10.60
  13  -8   0   12.60   10.90
  13   8   0   30.20   16.30
 -13   8   0   44.60   16.00
 -14  -8   0   53.89   16.50
  14  -8   0   87.29   26.40
  14   8   0   28.70   13.70
 -14   8   0   71.19   19.20
   0   9   0    2.40    6.30
   0  -9   0   -1.10    4.40
   0  -9   0    0.10    2.80
  -1   9   0    0.30    6.00
   1   9   0   13.30    7.90
  -1  -9   0    9.30    5.60
   1  -9   0   13.10    6.30
  -1  -9   0    8.20    4.20
   1  -9   0    8.30    3.10
   2  -9   0   70.79    3.90
  -2   9   0   46.20   10.90
   2   9   0   61.59   12.60
  -2  -9   0   78.19    9.30
   2  -9   0   61.29    3.80
   2  -9   0   62.89   11.90
   3   9   0   63.09   13.00
  -3  -9   0   59.49    9.20
  -3   9   0   65.49   12.60
   3  -9   0   61.89   12.10
  -3  -9   0   69.79   10.50
  -4   9   0   18.20    8.50
  -4  -9   0   13.00    6.00
  -4  -9   0   11.30    5.10
   4   9   0   13.40    9.60
   4  -9   0   21.70    8.90
   5   9   0  592.54   32.90
  -5   9   0  512.55   30.60
  -5  -9   0  535.35   27.80
   5  -9   0  560.94   31.30
  -5  -9   0  533.65   21.40
   6   9   0  101.99   18.00
  -6   9   0  122.79   18.80
  -6  -9   0  132.49   14.90
   6  -9   0  118.79   17.80
  -6  -9   0  103.79    9.00
  -7  -9   0    8.60    7.30
   7  -9   0   13.20    9.40
   7   9   0    7.50    8.50
  -7  -9   0    4.50    3.00
   8  -9   0    1.80    7.90
  -8   9   0   -1.90    6.00
  -8  -9   0   13.20    7.90
   8   9   0    3.10    9.00
  -9  -9   0    1.10    7.20
   9  -9   0   -6.00    7.30
   9   9   0   11.90    9.90
  -9   9   0   11.00    9.00
  10   9   0    5.20    9.20
  10  -9   0  -12.30    5.70
 -10   9   0   -5.70    6.70
 -10  -9   0   -5.50    5.90
  11  -9   0   40.00   13.50
  11   9   0   13.60   12.40
 -11  -9   0   24.70   10.60
 -11   9   0   36.20   14.30
  12   9   0   -4.40    8.60
 -12   9   0   27.90   22.00
  12  -9   0   13.50    7.90
  13   9   0    2.60   11.90
 -13  -9   0   -0.10    8.90
 -13   9   0   15.40   11.60
   0 -10   0 1349.07   46.50
   0 -10   0 1268.67   35.10
   0  10   0 1259.17   48.90
   1 -10   0   27.10    9.10
  -1 -10   0   48.90    8.00
  -1 -10   0   57.39   11.00
   1 -10   0   40.10    5.60
  -1  10   0   56.49   12.10
   1  10   0   45.10   11.70
   2 -10   0  363.76   24.60
   2 -10   0  343.07    9.50
  -2 -10   0  347.37   20.30
   2 -10   0  338.57    9.40
   2  10   0  364.16   25.80
  -2  10   0  340.47   24.70
  -2 -10   0  382.96   20.00
  -3  10   0   22.30    9.20
   3  10   0   33.50   11.20
  -3 -10   0   37.20    8.20
   3 -10   0   43.30   11.50
  -3 -10   0   38.00    8.50
   4  10   0   24.70   11.00
  -4  10   0   40.40   11.40
   4 -10   0   64.89   14.40
  -4 -10   0   42.60    9.00
   5 -10   0  139.09   20.00
  -5 -10   0  157.08   12.10
   5  10   0  151.18   18.60
  -5 -10   0  138.79   15.20
  -5  10   0  148.59   17.70
   6 -10   0   12.00    8.00
  -6 -10   0    5.20    7.10
  -6  10   0    0.60    5.70
   6  10   0    1.80    7.70
  -6 -10   0    5.00    4.30
  -7 -10   0   28.90    5.70
   7  10   0   29.70   12.10
  -7 -10   0   43.70   11.70
   7 -10   0   44.70   12.40
  -7  10   0   26.70   10.90
   8 -10   0   19.40   11.20
  -8 -10   0    8.30    8.40
  -8 -10   0    9.20    4.90
   8  10   0   25.60   10.90
  -8  10   0   27.80   11.10
  -9 -10   0    9.00    8.70
  -9  10   0   -3.00    7.20
   9  10   0   12.60   10.40
   9 -10   0   16.10   10.90
 -10 -10   0   -1.90    7.20
 -10  10   0   17.50    9.80
  10 -10   0   -6.90    7.10
  10  10   0   12.10   11.10
  11  10   0    1.70   12.50
  11 -10   0   32.40   13.50
 -11 -10   0   38.50   14.70
 -11  10   0   16.00   13.40
 -12 -10   0    4.70    9.20
  12  10   0   14.80   12.20
 -12  10   0   13.80   13.30
 -13  10   0   -3.10    9.70
  13 -10   0  -20.10    8.50
  13  10   0   -3.20   10.30
 -13 -10   0    3.40   11.30
   0  11   0   -9.60    6.80
   0 -11   0    2.50    3.70
   0 -11   0    6.10    6.30
  -1  11   0  474.95   30.40
   1 -11   0  517.15   17.40
   1 -11   0  510.75   29.80
  -1 -11   0  509.35   22.20
  -1 -11   0  530.95   28.20
   1  11   0  463.45   30.60
  -2 -11   0   10.40    6.40
   2 -11   0   10.40    7.50
  -2 -11   0   11.10    5.80
  -2  11   0   29.00   10.30
   2  11   0    7.80    8.50
   3 -11   0   17.00    8.80
  -3 -11   0    9.20    4.90
  -3  11   0   16.40    8.80
   3  11   0   16.40    9.90
  -3 -11   0    6.50    5.50
   4  11   0    6.90    8.20
  -4 -11   0   -2.80    4.50
  -4 -11   0    9.80    6.40
  -5 -11   0    0.90    4.00
   5  11   0   -7.00    7.60
   5 -11   0    6.00    7.60
  -5  11   0   -2.10    7.30
  -5 -11   0    0.70    4.50
   6  11   0   60.99   15.10
  -6 -11   0   62.09    8.90
   6 -11   0   79.79   16.20
  -6  11   0   46.80   13.30
  -6 -11   0   65.49   15.50
  -7 -11   0   14.50    8.30
   7 -11   0    0.20    7.80
   7  11   0    4.70   10.60
  -7  11   0   10.40    8.30
  -7 -11   0   -6.20    3.40
   8  11   0   20.70   11.90
  -8 -11   0    9.10    7.70
  -8  11   0    6.80    8.30
   8 -11   0   -7.80    9.00
  -9  11   0   -1.40    9.00
   9 -11   0    2.30    8.70
  -9 -11   0   -1.10    7.30
   9  11   0   18.40   11.70
 -10  11   0    1.10   10.10
  10  11   0  -12.90    8.10
 -10 -11   0   14.60   10.40
  10 -11   0   -1.50    8.70
  11  11   0   24.50   13.90
 -11  11   0    3.10    8.50
 -11 -11   0   15.30   10.20
  11 -11   0    7.80   13.70
  12 -11   0   30.00   13.30
 -12 -11   0   15.60   12.10
  12  11   0  -21.80    9.90
 -12  11   0  -10.70    9.20
   0 -12   0 1067.49   32.50
   0 -12   0 1137.99   46.00
  -1 -12   0   16.80    6.70
   1 -12   0    6.40    3.90
  -1 -12   0   13.10    7.70
   1 -12   0    0.00    6.70
  -1  12   0   13.60   10.00
  -2 -12   0  102.89   12.00
  -2 -12   0   81.99   13.50
  -2  12   0   70.49   15.20
   2 -12   0   47.80   14.40
   2  12   0   81.19   16.50
  -3 -12   0    0.50    5.40
  -3  12   0   15.60    9.80
   3  12   0    5.20    8.90
   3 -12   0   -1.50    6.20
  -3 -12   0    4.80    5.30
  -4  12   0   21.50   10.70
  -4 -12   0   36.00    9.20
  -4 -12   0   29.10    8.90
   4 -12   0   46.50   13.20
   4  12   0   16.20   10.20
   5 -12   0   -5.60    6.70
  -5 -12   0   14.60    5.50
  -5 -12   0    2.80    6.10
  -5  12   0    8.60    8.90
   5  12   0   -0.20    7.90
  -6 -12   0    4.30    8.00
   6 -12   0   24.40   11.00
  -6  12   0   10.80    8.40
   6  12   0   11.70   11.40
  -6 -12   0   14.00    5.20
  -7 -12   0   -0.30    4.50
  -7 -12   0   -4.00    5.80
   7 -12   0   -7.80    6.80
  -7  12   0   -0.50    7.70
   7  12   0    1.60    8.90
  -8 -12   0   23.80   10.20
  -8  12   0   15.90   11.20
   8 -12   0   32.70   12.90
   8  12   0   20.60   13.00
  -9  12   0   25.80   13.20
  -9 -12   0   -0.80    7.40
   9 -12   0    7.50   10.80
   9  12   0   10.40   10.20
  10  12   0   24.90   13.80
  10 -12   0    3.20   11.00
 -10  12   0   -2.20    9.10
  11  12   0   -1.50    9.90
  11 -12   0   -3.50    9.60
 -11  12   0    6.10    9.10
 -11 -12   0   -4.00    8.70
   0 -13   0    3.80    4.70
   0  13   0   -2.10    6.70
   1 -13   0    5.30    3.50
  -1 -13   0   15.10    6.00
  -1  13   0    5.30    7.90
   1  13   0    7.10    9.00
   1 -13   0   18.70    9.50
  -1 -13   0   12.50    8.60
  -2 -13   0    8.10    5.80
   2 -13   0    7.30    7.60
  -2 -13   0    6.70    6.60
  -2  13   0    5.60    7.90
   2  13   0   -7.80    7.10
  -3  13   0   12.80   10.10
  -3 -13   0   13.70    7.30
   3  13   0   12.50    9.70
  -3 -13   0   25.10    8.50
   3 -13   0   25.40   10.90
   4  13   0    9.00    9.20
  -4 -13   0    7.60    5.40
   4 -13   0    3.60    7.50
  -4 -13   0    4.50    5.90
  -4  13   0    8.00    8.10
  -5 -13   0   -1.60    5.50
  -5  13   0    2.90    7.60
   5  13   0    3.40    9.10
   5 -13   0    8.10   10.10
  -5 -13   0   -3.80    5.10
  -6 -13   0   -4.60    5.90
  -6  13   0    3.70    8.80
   6 -13   0    1.30    8.80
   6  13   0   -5.70    7.50
  -6 -13   0    7.30    5.60
   7 -13   0   43.80   14.40
   7  13   0   59.49   16.90
  -7  13   0   59.89   16.20
  -7 -13   0   29.00   12.50
  -8 -13   0   -1.50    6.60
   8 -13   0   35.70   14.10
  -8  13   0    9.60   11.20
   8  13   0   10.90   11.20
  -9 -13   0    8.10    7.40
   9 -13   0   18.90   13.00
  10 -13   0  -15.70   10.90
  10  13   0  -11.90   11.30
 -10  13   0   11.60   10.80
 -10 -13   0   -0.90    8.20
   0 -14   0    3.20    5.00
   0  14   0  -15.10    5.80
   0 -14   0   -6.60    8.20
   1  14   0   18.50   11.10
   1 -14   0   16.20   11.10
  -1  14   0   31.00   13.70
  -1 -14   0   26.50   10.20
  -1 -14   0   40.20    8.70
  -2 -14   0   19.90    9.00
  -2  14   0   35.50   13.70
   2  14   0   23.70   12.10
  -2 -14   0    7.30    6.60
  -3 -14   0    2.70    6.30
  -3  14   0    7.70    7.80
   3 -14   0  -11.20    7.00
  -3 -14   0   13.60    6.90
   3  14   0   -0.20    9.50
  -4 -14   0    6.70    7.40
  -4  14   0   -1.40    8.60
   4  14   0   11.40   11.00
   4 -14   0  -10.90    8.10
  -5 -14   0   17.50    7.90
  -5  14   0   10.70    9.90
  -5 -14   0   13.40    8.70
   5 -14   0   18.40   10.60
   5  14   0    8.10   11.30
  -6 -14   0   10.20    6.30
  -6 -14   0   -6.60    7.40
  -6  14   0   11.80   11.60
   6  14   0   17.50   13.30
   6 -14   0    3.80    9.10
   7 -14   0   16.90   12.40
  -7  14   0   31.90   15.20
   7  14   0   33.30   15.00
  -7 -14   0   23.00   10.90
  -8 -14   0  110.59   19.70
   8 -14   0  127.89   24.50
  -8  14   0   93.79   21.10
   8  14   0  115.69   24.10
   9 -14   0   62.59   19.40
  -9  14   0   63.79   19.30
   9  14   0  102.69   23.70
  -9 -14   0   90.29   17.50
   0 -15   0    2.00    8.20
   0  15   0  -17.80    9.20
  -1 -15   0    4.50    8.00
  -1 -15   0    4.80    6.40
  -1  15   0    5.00    9.60
   1  15   0   15.40   10.90
   1 -15   0  -10.70    7.50
   2 -15   0  -10.90    8.10
  -2 -15   0    4.70    7.10
  -2 -15   0    0.90    6.60
  -2  15   0   12.20   10.50
   2  15   0   -6.70    7.50
   3  15   0   80.89   20.00
   3 -15   0   76.39   17.50
  -3 -15   0   53.39   13.40
  -3 -15   0   84.89   14.10
  -3  15   0   54.29   15.50
   4 -15   0   34.30   14.20
  -4 -15   0   12.30    8.50
  -4  15   0    1.00    9.10
  -4 -15   0   14.20    9.10
   4  15   0    8.40   14.00
  -5 -15   0  -18.40    9.20
  -5 -15   0    1.60    8.80
  -5  15   0    7.60   11.90
   5  15   0  -10.90    9.70
   6  15   0    4.40   11.50
   6 -15   0    2.00    9.60
  -6 -15   0    8.50   10.30
  -6  15   0   -6.20    8.10
   7  15   0   -6.40   10.20
  -7  15   0   -5.80   10.30
   7 -15   0   -7.60   10.90
  -7 -15   0    9.80    9.60
  -8 -15   0   -2.20    9.10
   8  15   0    0.30   11.20
   8 -15   0  -12.00    9.10
  -8  15   0  -14.50    8.20
   0 -16   0   59.89   15.50
  -1  16   0   10.80   22.50
  -1 -16   0    3.60    8.10
   1 -16   0   -5.10    7.60
   2 -16   0    0.30    8.40
  -2 -16   0   -7.80    7.90
  -2  16   0    6.50   11.60
   2  16   0   18.00   13.00
  -3 -16   0   -0.20   10.50
  -3 -16   0    1.60    8.60
  -3  16   0   -4.30    9.50
   3 -16   0    2.10   11.30
   3  16   0    5.70   12.20
   4 -16   0  -11.00    8.00
  -4 -16   0   -6.10    7.40
  -4 -16   0    8.80    8.00
  -4  16   0    3.50    9.80
   5 -16   0  -12.50    7.10
   5  16   0    7.50   13.00
  -5  16   0    3.20    9.10
  -5 -16   0   -8.20    8.00
  -5 -16   0   20.30    9.80
  -6 -16   0  -18.10    7.90
   6  16   0   -5.10   12.50
  -6  16   0   -8.80   10.50
   6 -16   0   -9.50   11.90
   0  17   0   20.60   13.80
  -1 -17   0   11.90   10.80
  -1  17   0   -4.50    9.70
   1  17   0  -22.10    7.40
   1 -17   0   14.20   10.50
  -2 -17   0  -20.30    8.40
  -2  17   0   -9.90   10.20
   2  17   0   14.70   12.50
   2 -17   0  -10.90    5.60
  -3  17   0   10.50   12.30
   3  17   0   14.80   14.40
   3 -17   0   -6.80    9.50
  -3 -17   0    7.30    8.10
   4 -17   0   -5.50    9.10
  -4 -17   0    2.80    8.40
  -4  17   0    5.70   13.40
  -4 -17   0   32.80   12.40
   4  17   0    5.10   13.10
   1   0  -1  221.78    5.60
   2   0   1  104.29    5.40
   2   0   1  108.19    5.40
   2   0  -1  105.29    5.40
   2   0   1  102.69    5.90
   2   0  -1  108.19    4.40
  -2   0  -1  103.29    5.30
   2   0  -1   99.79    6.30
  -2   0   1  105.99    4.30
  -2   0  -1  111.59    5.40
  -2   0   1  110.39    5.60
  -2   0  -1  109.69    6.00
  -2   0   1   99.29    7.40
   3   0  -1   86.39    4.80
   3   0   1   82.19    5.50
  -3   0   1   78.09    6.10
  -3   0   1   79.09    4.50
   3   0   1   74.29    5.70
   3   0   1   83.69    6.60
  -3   0  -1   69.29    6.00
   3   0  -1   74.89    6.80
  -4   0   1  318.77   13.20
   4   0   1  318.17   14.50
   4   0  -1  350.16   11.30
   4   0   1  325.77   12.20
   4   0   1  319.77   13.20
   4   0  -1  313.07   15.00
   5   0   1 1596.34   40.00
   5   0   1 1613.34   42.90
  -5   0   1 1595.14   40.00
   5   0   1 1605.94   37.60
   5   0  -1 1582.24   43.60
   5   0  -1 1573.14   35.70
   6   0   1   42.20    8.10
   6   0   1   43.60    6.30
  -6   0   1   51.79    7.60
   6   0  -1   62.29    9.90
   6   0  -1   54.49    5.60
   6   0   1   51.59    8.00
   7   0  -1  362.56   15.00
  -7   0   1  352.66   18.30
   7   0   1  358.56   16.00
   7   0   1  348.47   20.20
   7   0  -1  373.36   21.30
  -7   0  -1  387.56   19.00
   8   0   1   26.10    5.90
   8   0  -1   41.10    9.90
   8   0  -1   22.80    5.10
  -8   0   1   33.80    8.10
   8   0   1   25.50    8.20
  -8   0  -1   31.60    7.90
   9   0   1   24.50    6.30
   9   0  -1   24.40    6.00
  -9   0  -1   24.90    7.70
   9   0   1   32.60    9.70
  -9   0   1   21.40    7.80
   9   0  -1   36.70   10.30
  10   0   1    6.10    4.20
  10   0   1    0.50    6.20
  10   0  -1   13.60    7.80
 -10   0   1   -3.00    4.10
  10   0  -1    0.60    3.70
 -10   0  -1    2.50    5.60
  11   0  -1    4.80    4.70
  11   0   1    9.60    8.10
 -11   0  -1   10.70    6.60
  11   0   1   -0.70    5.10
 -11   0   1    2.60    6.00
 -12   0  -1    3.50    5.80
  12   0   1    1.80    5.00
 -12   0   1   -8.90    4.50
  12   0  -1    4.20    5.10
  12   0  -1   -8.30    5.40
  12   0   1   -0.30    7.10
  13   0  -1  -11.80    4.70
  13   0   1   -5.20    6.10
 -13   0   1    4.80    5.60
  13   0  -1    1.80    5.60
  13   0   1   -1.00    7.30
 -13   0  -1    2.50    6.80
  14   0   1   16.00   11.30
  14   0   1    9.20    7.60
 -14   0   1   13.40    9.70
  14   0  -1    9.70    9.40
 -14   0  -1   15.60   10.00
 -15   0  -1   19.90    8.40
  15   0  -1  -24.60    8.70
  15   0   1   -4.10   11.00
 -15   0   1    0.00    7.10
  16   0  -1   22.20   15.00
 -16   0   1   36.10   13.70
 -16   0  -1   41.70   13.10
  16   0   1   29.30   13.60
   0  -1   1    5.40    0.90
   1   1  -1 1254.47   25.70
   1   1  -1 1075.19   22.60
  -1  -1  -1 1272.87   25.90
   1  -1   1 1238.48   23.30
  -1   1   1 1276.37   26.10
   1   1   1 1246.28   25.00
  -1   1  -1 1294.17   26.20
   1   1   1 1266.87   25.30
  -1  -1   1 1235.78   26.60
   1  -1  -1 1261.47   23.70
   2  -1   1  207.38    8.60
  -2  -1  -1  204.38    7.30
   2   1  -1  208.78    9.70
  -2   1   1  201.18    8.00
  -2  -1  -1  211.38    8.70
  -2  -1  -1  198.08    7.10
   2  -1   1  208.08    8.90
  -2   1   1  210.88    7.20
   2  -1   1  205.08    6.90
   2  -1  -1  214.48    7.20
   2  -1  -1  204.38    8.00
  -2   1  -1  207.98    9.60
   2   1   1  206.08    8.70
   2  -1  -1  211.58    9.30
   2   1   1  194.58    8.50
  -2  -1   1  213.38    8.80
  -2   1  -1  202.18    6.80
   3   1  -1 1802.42   33.60
   3  -1   1 1762.12   41.00
  -3  -1  -1 1779.52   36.70
   3   1  -1 1823.22   42.20
   3  -1   1 1823.92   37.80
   3  -1   1 1837.72   39.70
  -3   1   1 1793.72   37.80
  -3  -1   1 1768.02   33.50
   3   1   1 1841.12   37.20
   3   1   1 1850.11   40.70
  -3  -1   1 1818.82   40.50
   3   1   1 1852.91   41.20
   3  -1  -1 1764.82   38.60
   3  -1  -1 1839.92   42.50
   4  -1   1 1004.40   26.60
   4   1  -1  948.81   29.10
   4  -1   1  999.70   25.30
   4   1  -1  986.20   21.20
  -4   1   1 1006.50   25.70
   4  -1   1  928.31   28.30
   4   1   1  966.30   28.60
  -4  -1   1  960.40   20.90
   4  -1  -1  975.70   29.20
  -4  -1   1  998.60   27.70
   4  -1  -1  988.00   25.40
   4   1   1  958.60   27.40
   4   1   1  986.90   23.90
   5  -1   1 2099.89   52.89
   5   1  -1 2160.58   43.00
   5   1  -1 2086.29   53.89
   5  -1   1 2200.48   49.40
  -5   1   1 2128.69   48.50
   5  -1   1 2177.18   48.60
   5   1   1 2139.39   52.79
  -5  -1   1 2077.59   42.50
   5  -1  -1 2116.39   53.69
   5   1   1 2138.09   45.70
  -5  -1   1 2143.59   51.09
   5   1   1 2146.09   51.19
   5  -1  -1 2130.69   47.60
   6   1  -1  108.39   11.20
   6  -1   1  104.99    8.70
   6  -1   1  101.29    8.60
  -6   1   1   94.79    8.50
   6  -1   1   92.19    9.90
   6   1   1  107.19    9.80
  -6   1  -1   89.89    8.10
   6  -1  -1   99.99   10.60
  -6  -1   1   97.29    9.60
   6   1   1  104.79   10.60
   6   1   1  106.59    7.60
   6  -1  -1  106.59    8.40
   7   1  -1   74.19   11.60
   7   1  -1   93.49    6.80
   7  -1   1   95.79   11.20
   7  -1   1   81.39    8.50
  -7   1   1   84.89    9.10
   7  -1  -1   90.49   11.00
  -7   1  -1   84.99    9.10
   7   1   1   96.19    8.00
   7  -1  -1   76.39    8.00
   7   1   1   99.49   11.80
   8   1  -1  155.38    9.50
   8  -1   1  155.38   14.90
  -8  -1  -1  177.68   14.40
   8  -1   1  154.78   12.00
   8   1  -1  177.48   16.40
  -8  -1   1  162.18   14.10
   8   1   1  181.28   15.90
  -8   1  -1  158.28   15.30
   8   1   1  159.08   10.90
   8  -1  -1  125.29   14.20
   8  -1  -1  170.98   11.80
  -9   1   1   99.19   13.30
   9   1  -1   93.99    8.10
   9  -1   1  102.09   15.10
   9  -1   1   84.69   10.10
   9   1  -1   88.49   15.10
  -9  -1  -1   82.29   12.90
  -9  -1   1  105.69   12.70
   9   1   1   98.29   15.00
   9  -1  -1   98.39   15.20
  -9   1  -1  103.59   11.80
   9   1   1   93.69    9.40
   9  -1  -1   85.59    9.50
  10  -1   1   97.99   11.20
 -10  -1  -1   91.19   14.40
 -10   1   1   96.09   13.60
  10  -1   1  107.99   17.10
  10   1  -1   93.39    8.60
  10   1  -1   78.29   15.50
  10   1   1  109.29   10.40
  10  -1  -1   94.19   10.40
  10  -1  -1  100.49   16.70
 -10  -1   1   78.69   13.40
 -10   1  -1  119.19   12.80
  10   1   1  102.69   16.10
 -11   1   1   41.10   10.00
  11   1  -1   36.20    6.90
  11  -1   1   40.70    8.40
  11  -1   1   42.80   12.00
 -11  -1  -1   33.00    9.60
  11   1   1   47.20    8.30
  11  -1  -1   38.10    8.20
  11   1   1   43.50   12.10
  11  -1  -1   49.10   16.70
 -11   1  -1   47.50   10.90
 -11  -1   1   62.19   12.60
  12   1  -1    2.20    6.90
  12  -1   1   15.70    6.80
  12  -1   1    0.90    7.40
 -12   1   1    5.30    6.40
 -12  -1  -1   11.20    7.80
  12   1  -1    9.60    4.90
  12  -1  -1    1.50    8.20
  12  -1  -1    3.10    4.80
 -12   1  -1    6.30    5.50
  12   1   1    7.40    5.40
 -12  -1   1   15.50    8.50
  12   1   1   -0.20    7.30
  13  -1   1    6.30    8.20
  13   1  -1    3.90    8.90
 -13  -1  -1   15.10    8.30
  13  -1   1   13.80    7.10
 -13   1   1    7.60    7.10
 -13  -1  -1   13.80    5.30
 -13  -1   1   10.30    6.90
 -13   1  -1   27.90   10.00
 -13  -1   1   20.50    9.00
  13   1   1   20.00   11.40
  13  -1  -1    4.60    8.90
  13  -1  -1    0.40    6.10
  14   1  -1   24.90   12.30
  14  -1   1    6.30    9.00
  14  -1   1   10.70    8.80
 -14   1   1   14.60   10.30
 -14  -1  -1   20.70    9.30
 -14  -1   1    3.30    8.90
  14  -1  -1   21.90   10.90
  14  -1  -1   16.20    7.40
 -14   1  -1   10.60    8.30
  14   1   1   10.30    9.00
 -15  -1  -1    5.20    8.20
 -15   1   1   -4.70    8.30
  15  -1   1  -11.20    7.50
  15   1  -1   -6.00    7.90
  15  -1  -1    4.90    7.90
 -15   1  -1    6.70    9.30
 -15  -1   1    7.10    8.00
  15   1   1   -0.40    9.20
 -16   1   1   35.20   11.40
  16  -1   1   -3.50   10.70
  16   1  -1    0.90   10.70
 -16  -1  -1    2.20   11.30
  16   1   1   -4.90   10.20
 -16  -1   1  -11.60    8.90
 -16   1  -1   27.00   11.20
  16  -1  -1   -9.60    8.40
   0   2   1 5720.83  101.29
   0  -2  -1 5766.92  101.29
   0   2  -1 5725.93  102.89
   0   2   1 5773.52  103.79
   0   2   1 5645.64  103.79
   0  -2   1 5754.82  100.99
   0  -2   1 5781.72  104.49
   0   2  -1 5536.65  100.79
   0  -2  -1 5748.02  103.49
   1   2  -1  463.85   14.70
  -1  -2  -1  458.35   13.10
  -1  -2  -1  473.05   13.20
  -1   2   1  475.15   10.30
   1  -2   1  475.25   14.20
  -1   2   1  475.65   14.30
  -1  -2  -1  472.65   13.50
   1   2  -1  446.16   11.20
  -1   2   1  480.35   14.20
   1   2  -1  463.65   13.10
   1   2   1  483.95   13.40
   1  -2  -1  472.15   10.20
   1  -2  -1  469.45   14.20
   1   2   1  470.45   13.80
   1  -2  -1  443.96   14.10
  -1   2  -1  460.25    9.60
   1   2   1  475.65   13.40
  -1  -2   1  467.55   13.20
  -1   2  -1  467.65   14.20
  -1  -2   1  465.45   11.30
   2   2  -1  225.18   11.00
   2  -2   1  212.68   10.00
   2  -2   1  214.98    6.20
   2   2  -1  223.98    6.00
  -2  -2  -1  221.68    8.60
  -2   2   1  225.48    6.70
  -2  -2   1  221.48    9.80
   2   2   1  236.68   10.00
   2   2   1  211.48    8.20
  -2   2  -1  209.28   10.10
   2  -2  -1  233.48   10.50
   2  -2  -1  226.78   10.00
   2  -2  -1  219.28    6.60
  -2  -2   1  217.08    5.60
   2   2   1  189.98   10.00
   3  -2   1  422.66   11.70
  -3  -2  -1  395.86   12.00
  -3   2   1  406.86   11.80
  -3  -2  -1  419.86   12.70
   3   2  -1  420.46   16.70
   3  -2   1  435.86   15.70
   3  -2   1  424.96   16.00
  -3  -2   1  425.96    8.50
  -3   2  -1  412.26   11.50
   3  -2  -1  424.46   16.30
   3  -2  -1  406.56   11.70
   3  -2  -1  410.36   15.00
  -3  -2   1  410.06    8.50
   3   2   1  407.06   15.40
  -3  -2   1  423.76   15.70
   3   2   1  431.66   16.10
   4  -2   1   82.09    7.30
  -4   2   1   84.89    5.80
   4   2  -1   80.89    8.20
   4  -2   1   69.99    7.30
  -4  -2  -1   87.49    5.40
  -4  -2  -1   76.49    5.50
  -4  -2   1   84.89    3.60
   4  -2  -1   68.79    7.60
   4   2   1   91.39    7.80
  -4  -2   1   74.29    7.40
  -4  -2   1   76.69    3.20
   4   2   1   84.09    7.90
   4  -2  -1   78.49    7.00
   5   2  -1  226.78   14.50
   5  -2   1  242.08   13.00
   5  -2   1  233.88   14.30
  -5   2   1  226.48   10.80
   5  -2   1  219.28   10.60
  -5  -2   1  228.68   13.60
  -5  -2   1  222.78    7.40
  -5  -2   1  220.78    7.00
   5   2   1  213.08   13.20
   5  -2  -1  242.68   12.60
   5   2   1  241.88   14.20
   5  -2  -1  216.28   14.00
   6  -2   1  320.17   18.00
  -6  -2  -1  321.57   12.80
   6   2  -1  349.37   19.30
   6  -2   1  315.97   15.90
  -6   2   1  303.17   14.20
  -6  -2   1  307.67   17.10
  -6   2  -1  320.37   14.30
   6  -2  -1  296.57   14.90
   6  -2  -1  317.57   18.50
  -6  -2   1  291.87    9.50
   6   2   1  301.87   16.90
   6   2   1  301.67   17.80
  -7  -2  -1  112.29   12.00
   7  -2   1  113.89   10.30
  -7   2   1  126.49   10.20
   7  -2   1  128.29   12.80
   7   2  -1  133.69   13.60
   7   2  -1  116.79    6.70
  -7  -2  -1  123.39    8.70
  -7  -2   1  119.49   11.90
  -7   2  -1  113.69    9.70
   7  -2  -1  115.49   10.50
   7   2   1  148.09   12.70
   7   2   1  130.59   13.20
   7  -2  -1  101.79   12.30
   8   2  -1  417.16   24.70
   8  -2   1  445.26   21.40
  -8   2   1  438.96   20.50
  -8  -2  -1  416.86   16.90
   8  -2   1  423.16   24.60
   8   2  -1  415.26   15.50
  -8  -2  -1  408.66   22.80
   8  -2  -1  450.75   26.10
  -8  -2   1  443.76   23.80
   8  -2  -1  432.26   20.60
  -8   2  -1  421.46   19.80
   8   2   1  427.86   24.50
  -9  -2  -1  171.18   16.00
   9  -2   1  150.38   16.20
   9  -2   1  159.38   13.70
  -9   2   1  163.88   13.50
   9   2  -1  175.98   17.80
  -9  -2  -1  157.98   11.00
  -9   2  -1  147.49   12.90
  -9  -2   1  187.28   16.70
   9   2   1  158.78   17.50
   9  -2  -1  166.68   17.30
  10   2  -1   22.10    9.90
  10  -2   1   18.10    9.40
 -10  -2  -1   18.90    7.80
  10  -2   1   23.50    7.20
 -10   2   1   28.50    7.60
 -10  -2  -1   17.10    5.70
 -10   2  -1   31.50    7.90
  10  -2  -1   22.30    9.10
  10  -2  -1   15.80    6.30
  10   2   1   17.70    8.90
 -10  -2   1   22.90    8.90
 -10  -2   1   27.30    5.00
  11  -2   1   16.10    6.80
 -11  -2  -1   13.70    5.10
 -11   2   1    7.70    5.40
  11   2  -1   18.50   10.80
 -11  -2  -1    8.20    7.20
  11  -2   1   12.00   14.20
 -11  -2   1   14.90    4.30
  11   2   1   14.50    9.20
  11  -2  -1   18.30    9.40
  11  -2  -1   11.60    6.10
 -11  -2   1    9.20    7.60
 -11   2  -1    8.60    5.90
 -12  -2  -1   42.00   11.30
 -12   2   1   53.79   10.70
 -12  -2  -1   57.79    8.30
  12  -2   1   51.99   13.20
  12  -2   1   64.89   11.30
  12   2  -1   66.09   15.80
 -12  -2   1   47.00    6.40
  12  -2  -1   52.89   10.50
  12  -2  -1   47.50   14.30
 -12  -2   1   43.60   12.10
 -12   2  -1   49.70   10.10
  12   2   1   30.30   11.10
 -13  -2  -1    5.30    8.60
  13  -2   1    9.40    8.60
  13   2  -1    2.70    8.00
  13  -2   1    2.20    6.80
  13  -2  -1   -9.70    7.20
 -13  -2   1    0.20    7.10
  13  -2  -1    1.50    6.80
 -13   2  -1   10.90    8.10
  13   2   1   -6.80    7.30
  14   2  -1   90.69   21.20
  14  -2   1   56.29   12.30
 -14  -2  -1   81.99   16.40
  14  -2   1   44.30   13.70
 -14   2   1   85.39   15.70
  14  -2  -1   68.19   16.60
 -14  -2   1   82.29   16.70
 -14   2  -1   74.09   14.30
  14   2   1   61.49   16.50
  14  -2  -1   69.99   11.90
  15   2  -1   34.10   14.10
 -15   2   1   24.10   10.30
  15  -2   1   46.30   14.90
 -15  -2  -1   43.20   14.60
  15  -2  -1   44.30   14.10
 -15  -2   1   29.30   13.40
  15   2   1   19.90   12.60
 -15   2  -1   23.20   10.70
  16   2  -1   30.30   12.90
 -16   2   1   24.20   10.60
 -16  -2  -1   43.60   15.10
  16  -2   1   23.20   13.00
 -16   2  -1   33.60   12.10
  16  -2  -1   39.30   15.60
 -16  -2   1   43.00   14.10
   0   3   1  678.63   16.70
   0   3   1  713.53   20.10
   0  -3   1  682.33   16.40
   0  -3  -1  690.33   19.70
   0  -3  -1  683.73   16.50
   0  -3   1  716.83   21.20
   0   3  -1  705.73   20.70
   0  -3   1  698.93   16.50
   1   3  -1 1061.69   24.40
   1  -3   1 1101.59   20.90
  -1   3   1 1098.59   21.70
   1   3  -1 1080.39   28.60
   1  -3   1 1104.69   27.70
  -1  -3  -1 1094.59   26.10
  -1   3   1 1155.68   28.30
  -1   3  -1 1073.99   20.80
   1  -3  -1 1068.59   27.60
  -1  -3   1 1090.09   24.60
  -1  -3   1 1027.00   27.50
   1   3   1 1103.09   27.60
  -1   3  -1 1097.59   28.20
  -2   3   1  761.22   15.30
   2   3  -1  767.22   23.70
   2  -3   1  805.12   23.30
  -2  -3  -1  746.73   19.70
   2   3  -1  751.02   17.50
  -2   3   1  741.43   22.80
  -2   3  -1  748.43   23.10
   2   3   1  728.13   22.50
   2   3   1  751.92   21.60
   2  -3  -1  750.42   15.20
  -2  -3   1  760.82   17.40
  -2  -3   1  771.02   21.80
   2  -3  -1  773.92   22.70
   2   3   1  745.23   22.50
  -2   3  -1  745.63   14.00
   3   3  -1  296.87   14.80
  -3   3   1  288.17    8.50
   3  -3   1  304.47   14.00
   3  -3   1  292.07    8.00
  -3  -3  -1  277.37   10.60
   3   3  -1  290.67    9.00
  -3  -3   1  300.47    8.00
   3  -3  -1  284.37   13.40
   3  -3  -1  301.37   14.30
  -3   3  -1  289.27    8.00
   3   3   1  301.57   14.30
   3   3   1  303.17   13.70
  -3  -3   1  292.47   13.40
   3  -3  -1  282.27    8.30
   3   3   1  287.57   10.80
  -3   3  -1  302.07   14.30
   4  -3   1   34.70    6.30
  -4  -3  -1   32.50    4.60
  -4   3   1   39.90    3.70
   4   3  -1   34.50    6.70
   4  -3   1   33.80    6.40
   4  -3  -1   33.50    5.90
  -4  -3   1   29.80    5.70
  -4  -3   1   36.70    2.30
   4   3   1   35.30    6.70
  -4   3  -1   36.50    3.30
  -4  -3   1   36.50    2.30
   4  -3  -1   42.30    7.40
  -4   3  -1   37.20    3.50
   4   3   1   38.00    6.40
  -5  -3  -1  295.97   11.40
  -5   3   1  271.17   11.10
   5  -3   1  259.87   15.70
   5   3  -1  279.57   16.70
   5  -3   1  297.77   15.40
   5   3   1  273.47   16.00
   5   3   1  273.97   15.30
  -5  -3   1  273.97    7.10
   5  -3  -1  286.17   16.50
  -5  -3   1  244.78   14.80
  -5   3  -1  267.77   10.90
  -5  -3   1  263.27    7.20
   5  -3  -1  267.07   14.50
  -6   3   1    3.80    2.60
   6   3  -1    2.50    4.40
  -6  -3  -1    4.30    3.00
   6  -3   1    3.80    3.50
   6  -3   1   11.70    5.30
   6  -3  -1    4.20    4.40
   6  -3  -1    4.90    4.10
   6   3   1   12.50    5.40
  -6   3  -1   -2.00    2.20
  -6  -3   1    6.10    1.80
  -6  -3   1    1.00    4.20
  -7   3   1   38.20    6.50
   7   3  -1   43.50   10.00
  -7  -3  -1   52.29    6.30
  -7  -3  -1   46.10    9.20
   7  -3   1   49.50   10.10
   7  -3   1   54.39    9.00
  -7  -3   1   44.30    3.90
  -7  -3   1   43.20    9.10
  -7   3  -1   57.89    7.60
   7  -3  -1   43.20    9.50
   7   3   1   56.19    9.90
  -7  -3   1   51.29    3.30
   7  -3  -1   73.49    8.90
   7   3   1   44.60   10.10
  -8  -3  -1  189.78   10.90
   8  -3   1  204.58   17.60
  -8  -3  -1  199.98   16.80
   8   3  -1  221.08   19.10
  -8   3   1  191.38   12.90
   8  -3   1  202.68   15.40
   8   3   1  187.78   17.40
  -8  -3   1  195.58   16.70
  -8  -3   1  187.68    7.00
   8  -3  -1  203.78   15.40
  -8   3  -1  193.58   13.00
  -8  -3   1  174.58    7.60
   8  -3  -1  204.48   17.90
  -9  -3  -1   68.39   12.40
   9  -3   1   77.19   11.70
  -9  -3  -1   58.39    7.50
   9  -3   1   69.69   14.10
  -9   3   1   56.39   10.10
   9   3  -1   66.79   13.50
   9  -3  -1   69.09   11.00
  -9  -3   1   54.49   11.20
  -9   3  -1   51.09    8.50
   9   3   1   65.89   13.00
   9  -3  -1   62.19   13.00
  -9  -3   1   62.09    4.90
  -9  -3   1   56.39    4.30
 -10  -3  -1  147.99   16.20
 -10   3   1  143.29   13.00
  10  -3   1  173.18   18.20
 -10  -3  -1  149.88   10.30
  10   3  -1  182.78   18.90
  10  -3   1  138.59   14.40
 -10  -3   1  139.19    6.70
  10  -3  -1  115.69   17.60
 -10  -3   1  146.79    6.60
 -10   3  -1  137.19   12.70
  10  -3  -1  128.89   13.40
  10   3   1  144.79   16.70
 -10  -3   1  159.58   16.70
  11  -3   1   22.60    8.20
 -11   3   1   22.10    7.00
  11   3  -1   20.80   11.10
  11  -3   1   14.60    8.40
 -11  -3  -1   32.20    6.30
 -11  -3  -1   28.10   10.10
  11  -3  -1   23.70    7.70
  11  -3  -1   30.60   11.80
 -11   3  -1   29.70    7.80
 -11  -3   1   13.30    9.00
  12   3  -1   10.90    9.90
 -12   3   1    6.60    6.00
  12  -3   1   11.50    6.60
  12  -3   1   20.20    9.50
 -12  -3  -1   10.80    4.90
 -12  -3  -1    7.40    7.30
 -12  -3   1   10.20    7.90
  12  -3  -1   20.70    9.50
  12  -3  -1   18.90    6.90
  12   3   1   15.00   10.20
 -12   3  -1   10.00    6.00
  13  -3   1   11.10    9.70
 -13   3   1    9.40    6.20
  13   3  -1    3.70    7.60
 -13  -3  -1    8.70    7.70
  13  -3   1   14.60    8.10
 -13   3  -1   15.10    7.10
 -13  -3   1    3.30    6.60
  13  -3  -1    5.70    6.40
  13  -3  -1   -5.10    5.70
  13   3   1    1.10    8.20
 -14   3   1    2.40    6.70
  14  -3   1    6.80    9.40
 -14  -3  -1   12.60    9.50
  14  -3   1    5.20    7.40
  14   3  -1   17.50   11.10
  14   3   1  -18.80    7.20
  14  -3  -1   -4.80    7.50
 -14  -3   1   14.40    9.60
 -14   3  -1    0.20    7.60
  14  -3  -1   11.10   10.70
 -15  -3  -1  -19.00    8.60
  15   3  -1    4.00   12.10
  15  -3   1    2.80    9.20
  15  -3   1   -3.60    8.70
 -15   3   1    8.60    7.70
  15  -3  -1    2.30    8.90
 -15  -3   1   -3.30    8.00
  15  -3  -1   18.20   12.10
 -15   3  -1   -2.50    8.40
  15   3   1   12.70   10.10
   0   4   1  270.87    9.70
   0  -4  -1  274.07   10.80
   0  -4   1  275.27    9.60
   0  -4   1  277.67    9.60
   0  -4  -1  263.07   12.20
   0  -4   1  285.57   12.00
   0   4   1  297.67   13.30
   0   4  -1  270.67   13.10
   1  -4   1  327.97    8.60
   1   4  -1  322.77   14.90
   1  -4   1  335.67   14.20
   1  -4   1  328.17    8.70
  -1   4   1  337.67    9.20
  -1  -4  -1  312.37   12.80
  -1   4   1  343.87   14.60
   1  -4  -1  332.97   14.30
  -1   4  -1  324.67   14.60
   1   4   1  340.47   12.60
  -1  -4   1  326.67   12.20
   1  -4  -1  311.37    8.90
   1   4   1  312.27   13.90
  -1  -4   1  311.37   12.00
  -2   4   1   57.09    6.60
  -2  -4  -1   52.89    5.30
   2   4  -1   60.59    7.40
  -2   4   1   58.29    2.50
   2  -4   1   59.69    6.70
   2   4   1   61.99    6.10
  -2   4  -1   54.59    6.50
  -2  -4   1   47.30    5.40
   2   4   1   59.59    6.80
  -2  -4   1   51.19    4.40
   2  -4  -1   64.89    6.90
   2  -4  -1   58.79    2.50
  -3   4   1  864.61   18.30
  -3   4   1  889.51   17.80
   3  -4   1  910.01   28.70
  -3   4   1  905.11   29.30
   3   4  -1  899.81   30.00
   3   4  -1  902.51   21.50
  -3  -4  -1  890.21   23.60
  -3  -4   1  876.71   20.80
  -3  -4   1  928.41   27.80
   3  -4  -1  928.51   28.80
  -3   4  -1  941.01   29.60
   3   4   1  891.51   28.90
   3   4   1  902.11   27.40
   4   4  -1  612.94   25.00
  -4   4   1  575.34   14.40
  -4   4   1  570.64   14.30
  -4   4   1  588.14   24.20
   4  -4   1  603.34   23.50
   4   4  -1  569.84   14.40
  -4  -4  -1  583.04   19.90
   4   4   1  601.14   24.00
  -4   4  -1  588.24   13.80
  -4   4  -1  576.24   13.60
  -4   4  -1  622.04   24.90
   4  -4  -1  591.54   23.10
  -4  -4   1  584.84   22.80
  -4  -4   1  560.94   14.00
   4   4   1  603.14   22.90
   4  -4  -1  602.84   23.80
  -5  -4  -1   59.79    6.60
   5   4  -1   68.79   11.00
   5  -4   1   54.99    9.00
  -5   4   1   56.29    4.70
   5  -4   1   68.89    9.70
   5  -4  -1   60.29    9.60
   5   4   1   69.19   10.50
   5  -4  -1   70.59    8.60
   5   4   1   65.99    9.30
  -5  -4   1   63.99    3.20
  -5   4  -1   64.99   10.20
  -5  -4   1   57.09    9.00
  -5   4  -1   58.89    4.50
   6   4  -1  324.37   20.20
   6  -4   1  281.97   18.40
  -6   4   1  294.47   12.10
   6  -4   1  283.27   19.70
  -6  -4  -1  298.67   12.30
   6  -4  -1  318.77   17.80
  -6   4  -1  291.27   11.80
   6   4   1  316.57   18.80
  -6  -4   1  314.77   18.40
   6  -4  -1  285.17   18.40
   6   4   1  264.07   28.60
   7  -4   1   39.10    9.30
   7   4  -1   45.00   11.00
  -7  -4  -1   40.40    5.80
  -7   4   1   35.00    6.10
  -7  -4  -1   46.40    9.60
   7  -4   1   48.50    9.10
  -7   4  -1   41.50    6.00
   7   4   1   41.90   10.10
   7  -4  -1   35.70    9.20
   7  -4  -1   36.40    8.80
  -7  -4   1   29.80    8.00
   7   4   1   29.80    8.00
  -8   4   1  615.34   22.70
  -8  -4  -1  608.84   30.30
   8  -4   1  664.53   29.70
   8  -4   1  638.94   31.80
  -8  -4  -1  645.94   20.10
   8   4  -1  657.53   33.30
   8  -4  -1  666.53   29.00
   8  -4  -1  628.64   31.90
  -8   4  -1  606.34   22.10
  -8  -4   1  611.44   30.10
   8   4   1  648.24   31.90
   9  -4   1  410.06   26.50
   9  -4   1  425.66   24.40
  -9  -4  -1  437.66   15.80
   9   4  -1  409.76   27.40
  -9  -4  -1  431.76   26.40
  -9   4   1  402.96   19.20
  -9   4  -1  409.86   19.10
   9  -4  -1  409.96   26.80
   9  -4  -1  366.26   22.50
  -9  -4   1  395.76   25.50
   9   4   1  371.86   25.70
  10  -4   1   15.50    8.20
  10  -4   1   18.80    8.20
 -10  -4  -1   25.00    9.70
  10   4  -1   22.70   10.30
 -10   4   1   26.40    6.30
 -10  -4  -1   22.10    4.70
 -10  -4   1   27.50   10.20
  10  -4  -1   36.40   11.40
  10  -4  -1   14.70    6.80
  10   4   1   23.50   10.20
 -10   4  -1   32.40    7.10
 -11  -4  -1    0.60    3.70
  11   4  -1    9.10    7.90
 -11   4   1    2.60    4.60
  11  -4   1   -1.60    6.00
  11  -4   1   -5.20    6.30
 -11  -4  -1   12.80    7.90
  11  -4  -1    1.00    7.70
  11   4   1    4.10    7.30
 -11  -4   1   -2.50    5.30
  11  -4  -1   10.70    6.30
 -11   4  -1   -3.00    3.50
  12   4  -1   22.20   10.90
  12  -4   1    9.70    9.40
 -12   4   1    8.50    5.70
 -12  -4  -1   15.20    9.10
  12  -4   1   16.80    8.20
  12  -4  -1    2.00    7.80
  12  -4  -1   12.90    6.90
  12   4   1    6.30    7.40
 -12   4  -1    8.60    6.10
 -12  -4   1   16.20    8.50
 -13  -4  -1    4.50    7.50
  13  -4   1   -4.80    6.60
  13  -4   1  -18.70    8.20
 -13   4   1   -4.30    5.70
  13   4  -1    5.30    8.90
 -13  -4   1    5.10    7.00
  13  -4  -1    3.80    8.20
  13   4   1    5.90    9.90
 -13   4  -1   -5.30    5.80
  13  -4  -1   -2.80    7.30
  14  -4   1   17.90    9.40
  14  -4   1  -13.90    8.20
  14   4  -1    4.50    9.30
 -14  -4  -1   19.50   11.50
  14  -4  -1   -2.40    7.70
 -14   4  -1   -3.60    6.70
  14  -4  -1   -5.10    6.60
  14   4   1    5.30    9.20
 -14  -4   1   11.40    9.50
  15  -4   1   11.30   10.90
  15  -4   1   -6.40    9.60
 -15  -4  -1   -2.20    8.00
 -15   4   1   18.00    9.60
  15   4  -1   -8.90    8.80
  15   4   1   20.10   11.90
  15  -4  -1  -10.60    8.40
 -15   4  -1   13.30    7.50
 -15  -4   1   24.90   11.00
  15  -4  -1    2.50    9.20
   0   5  -1  102.79    9.10
   0  -5   1   99.39    8.20
   0  -5  -1   95.19    8.10
   0   5   1   91.79    8.50
   0   5   1   98.19    7.20
  -1  -5  -1  311.77   13.90
   1  -5   1  327.87   15.30
  -1   5   1  304.27   15.30
   1  -5   1  310.27    9.30
   1   5  -1  312.67   16.00
   1  -5   1  323.17    9.50
  -1   5   1  321.97    9.90
   1   5   1  313.27   12.90
   1  -5  -1  328.27   15.50
   1  -5  -1  319.57    9.80
  -1   5  -1  302.67   15.70
  -1  -5   1  322.87   13.60
   1   5   1  323.67   15.60
  -1  -5   1  326.77   13.00
   2   5  -1   64.39    9.30
  -2   5   1   51.99    8.00
   2  -5   1   56.59    8.30
  -2   5   1   48.60    2.60
  -2  -5  -1   48.20    6.40
   2   5   1   53.49    8.20
   2   5   1   55.49    6.20
  -2   5  -1   41.60    7.30
   2  -5  -1   44.70    2.40
  -2  -5   1   50.29    5.80
  -2  -5   1   50.89    5.20
   2  -5  -1   49.30    7.40
  -3  -5  -1 1497.65   36.30
   3   5  -1 1524.75   44.10
  -3   5   1 1548.45   43.50
   3  -5   1 1493.05   42.40
   3   5   1 1566.44   40.80
  -3  -5   1 1477.65   34.00
   3  -5  -1 1529.85   42.70
   3   5   1 1475.75   42.60
  -3  -5   1 1526.75   40.60
  -3   5  -1 1511.45   43.30
   4  -5   1   24.60    6.30
  -4   5   1   32.10    1.80
  -4  -5  -1   33.20    5.20
  -4   5   1   29.50    1.80
  -4   5   1   33.30    7.50
   4   5  -1   25.80    7.20
   4   5   1   31.60    7.40
   4   5   1   37.70    7.20
   4  -5  -1   25.10    6.50
  -4   5  -1   39.50    8.10
  -4  -5   1   29.80    3.90
  -4  -5   1   23.60    5.70
  -5   5   1    6.00    1.70
  -5   5   1    7.90    1.90
   5  -5   1    4.00    4.30
   5   5  -1    5.90    5.90
  -5   5   1   -2.60    3.70
  -5  -5  -1    5.40    3.10
  -5   5  -1    2.90    1.40
  -5  -5   1    2.20    1.50
  -5   5  -1    9.30    1.70
  -5   5  -1    4.00    4.70
   5   5   1    4.90    4.90
   5   5   1    9.40    6.10
  -5  -5   1    5.60    4.30
   6   5  -1    6.80    6.50
  -6   5   1   15.20    6.30
  -6  -5  -1    7.00    3.40
   6  -5   1    4.70    5.50
  -6  -5   1    3.50    4.60
   6   5   1   10.20    6.60
  -6  -5   1    5.50    1.40
  -6   5  -1    1.50    4.60
   6  -5  -1   12.50    6.10
   6   5   1   10.60    5.30
  -6   5  -1    2.50    2.20
   6  -5  -1   -2.30    4.20
   7   5  -1    6.70    6.90
  -7   5   1   11.30    3.50
  -7  -5  -1   23.80    7.60
   7  -5   1   14.70    7.00
  -7  -5  -1    6.00    3.50
   7  -5  -1   16.40    6.70
  -7   5  -1   11.10    3.30
   7  -5  -1   26.90    8.40
   7   5   1   20.00    8.50
  -7  -5   1   14.70    7.00
  -7   5  -1    9.20    7.00
   8   5  -1  580.64   31.90
  -8  -5  -1  633.74   31.30
   8  -5   1  569.24   29.10
  -8  -5  -1  584.84   18.70
  -8   5   1  548.75   19.80
   8  -5   1  608.24   32.00
   8   5   1  650.93   32.90
  -8   5  -1  595.44   32.70
   8  -5  -1  607.14   31.80
  -8   5  -1  581.24   19.80
  -8  -5   1  596.54   30.60
   8  -5  -1  600.64   29.40
   9   5  -1   56.39   12.80
  -9  -5  -1   68.29   13.50
   9  -5   1   76.59   14.80
   9  -5   1   74.39   13.10
  -9   5   1   55.69    8.10
   9  -5  -1   52.99   11.60
  -9   5  -1   60.69    7.30
   9  -5  -1   64.19   13.40
   9   5   1   76.09   15.00
  -9  -5   1   55.39   12.30
  10  -5   1   16.80   15.60
 -10  -5  -1   29.90    3.70
  10  -5   1   31.20    9.40
  10   5  -1   32.90   11.80
 -10   5   1   20.00    5.20
 -10  -5  -1   27.30   10.00
 -10   5  -1   27.60    6.40
  10   5   1   32.30   11.20
  10  -5  -1   27.90    9.60
  10  -5  -1   26.20   10.30
 -10  -5   1   18.00    8.90
  11  -5   1   -3.80    7.10
 -11   5   1   13.10    5.00
 -11  -5  -1    7.80    7.70
  11  -5   1   14.10    7.50
  11   5  -1   10.60    9.20
  11  -5  -1   29.00    9.40
  11  -5  -1    7.30    8.00
 -11  -5   1   11.00    7.90
 -11   5  -1   27.30    6.30
  11   5   1    9.50    7.30
  12  -5   1    6.00    6.00
  12  -5   1   -8.40    5.80
  12   5  -1   13.90   10.20
 -12   5   1   12.60    5.40
 -12  -5  -1    2.30    6.80
 -12  -5   1   -5.50    6.80
  12   5   1    9.20    8.80
 -12   5  -1    5.30    4.70
  12  -5  -1   -2.90    7.00
 -13   5   1   17.30    7.20
 -13  -5  -1    5.10    8.50
  13   5  -1   40.90   13.90
  13  -5   1    9.30    8.70
  13  -5   1    4.70    9.40
  13  -5  -1   18.00    8.90
  13   5   1   21.30   11.10
  13  -5  -1   13.00    9.10
 -13   5  -1   13.10    6.90
 -13  -5   1   11.60    9.20
  14   5  -1   21.50   11.30
  14  -5   1    9.80    8.70
 -14   5   1    3.40    6.60
  14  -5  -1   -3.20    8.50
  14   5   1    1.90    9.50
  14  -5  -1    4.20   11.40
 -14   5  -1    0.30    6.50
 -15  -5  -1    8.00    8.60
  15  -5   1   -2.20    9.10
  15  -5   1    4.60    8.00
  15   5  -1   11.60   11.60
  15  -5  -1  -19.60    8.70
  15   5   1   23.20   12.00
 -15  -5   1    1.30    8.40
 -15   5  -1   -7.10    6.50
  15  -5  -1   -7.10    8.80
   0   6   1 1337.07   31.90
   0   6   1 1349.56   39.50
   0  -6   1 1342.97   31.60
   0  -6  -1 1368.66   38.10
   0  -6   1 1343.87   37.30
   0   6  -1 1317.47   39.90
  -1   6   1  139.09   11.40
  -1   6   1  127.59    6.40
  -1  -6  -1  133.09   10.20
   1  -6   1  135.19    6.30
   1  -6   1  128.89    6.00
   1  -6   1  138.49   10.90
   1   6  -1  123.29   11.60
  -1   6  -1  133.09   11.60
   1  -6  -1  125.29    7.10
   1   6   1  142.09   11.50
   1  -6  -1  113.49   10.30
  -1  -6   1  133.79    9.80
  -1  -6   1  130.99    8.70
   1   6   1  120.89    8.60
   2  -6   1   87.69    9.50
   2   6  -1   83.19   10.00
  -2   6   1   87.69    9.60
  -2  -6  -1   84.19    7.90
   2   6   1   87.59    9.80
  -2  -6   1   88.49    8.20
   2  -6  -1   90.09    3.80
   2  -6  -1   87.39    5.30
   2   6   1   88.19    8.40
  -2  -6   1   79.29    7.30
  -2   6  -1   96.19   10.00
   2  -6  -1   98.29   10.30
   3  -6   1  901.61   32.40
  -3   6   1  918.01   33.00
   3   6  -1  881.41   33.00
  -3  -6  -1  826.82   25.80
  -3   6  -1  813.72   31.50
   3   6   1  913.91   32.50
  -3  -6   1  853.21   28.90
   3   6   1  881.41   29.30
  -3  -6   1  897.61   24.80
   3  -6  -1  837.92   31.20
  -4   6   1    5.20    4.30
   4  -6   1    8.90    4.90
  -4  -6  -1   13.20    3.90
   4   6  -1   13.00    6.50
   4   6   1    4.80    4.60
  -4  -6   1   11.20    3.10
  -4   6  -1    5.00    5.00
   4   6   1    3.40    5.10
   4  -6  -1   10.20    5.70
  -4  -6   1    7.00    4.30
  -5  -6  -1   50.99    6.20
   5  -6   1   44.40    9.20
  -5   6   1   49.20   10.00
   5   6  -1   47.70   10.80
   5   6   1   59.89   10.30
  -5   6  -1   54.69   10.50
   5   6   1   62.39   11.60
   5  -6  -1   51.69    9.50
  -5  -6   1   40.80    8.60
  -6  -6  -1  136.99   14.00
  -6   6   1  122.59    4.90
  -6  -6  -1  118.09    8.30
  -6   6   1  120.99   14.10
  -6   6   1  124.59    4.90
   6   6  -1  136.49   16.00
   6  -6   1  149.79   14.20
   6   6   1  126.59   14.30
   6   6   1  125.49   13.10
  -6  -6   1  115.19    5.60
   6  -6  -1  131.69   14.20
  -6  -6   1  116.89    5.80
  -6   6  -1  155.58   15.10
  -6  -6   1  134.19   13.60
  -7   6   1   93.59    5.80
  -7  -6  -1   83.39    6.90
   7  -6   1   93.19   14.50
  -7  -6  -1   93.99   14.00
   7   6  -1  101.49   16.00
  -7   6   1   76.99   14.00
  -7   6  -1   82.39    5.00
  -7   6  -1  104.99   16.20
  -7  -6   1  117.39   13.80
   7  -6  -1   77.69   12.60
  -7   6  -1   84.39    5.50
   7   6   1  103.99   15.80
  -8  -6  -1   31.70    5.70
  -8   6   1   35.20   10.90
   8  -6   1   34.20    9.30
   8   6  -1   41.30   11.90
  -8  -6  -1   33.20    9.90
  -8   6   1   33.50    5.00
  -8  -6   1   27.90    9.10
  -8   6  -1   33.40    4.70
   8   6   1   51.99   11.60
   8  -6  -1   32.30    9.60
  -8   6  -1   27.60   10.20
  -9  -6  -1  140.99   16.70
   9  -6   1  132.99   16.20
  -9  -6  -1  105.79    5.80
   9   6  -1  119.29   18.80
  -9   6   1   87.29   16.00
  -9   6   1  131.39    8.80
   9  -6  -1  115.79   16.30
  -9  -6   1  154.68   16.90
   9   6   1  147.69   17.70
  -9   6  -1   99.79    7.90
  -9   6  -1   95.29   16.40
  10   6  -1   25.10   11.10
 -10   6   1   35.80    6.20
 -10   6   1   24.80   10.00
  10  -6   1   64.19   13.60
 -10  -6  -1   38.20   11.40
  10   6   1   46.80   20.70
  10  -6  -1   33.20   10.20
 -10   6  -1   34.20   11.80
 -10   6  -1   24.20    5.10
  10  -6  -1   12.20    9.20
 -10  -6   1   13.40    8.30
 -11   6   1    5.30    8.20
  11  -6   1   29.20   10.80
 -11   6   1   12.60    4.90
 -11  -6  -1   16.70    9.50
  11   6  -1    9.30    9.10
 -11   6  -1    7.70    8.70
 -11   6  -1   11.60    4.60
  11   6   1   -7.20    7.30
  11  -6  -1   21.20   10.00
 -11  -6   1    9.50    7.60
 -12   6   1    0.10    4.20
 -12   6   1   -3.00    7.30
  12   6  -1  -11.10    7.90
  12  -6   1  -13.10    5.80
 -12  -6  -1    1.20    8.20
  12  -6  -1    6.20    8.80
 -12   6  -1    3.80    8.40
 -12  -6   1    2.50    8.70
  12   6   1  -13.90    5.90
  12  -6  -1   -7.20    6.50
 -12   6  -1   -0.70    4.50
 -13  -6  -1    7.30    9.30
  13  -6   1   25.10    9.60
  13   6  -1    4.10   10.10
 -13   6   1   17.30   11.70
 -13  -6   1   15.80   10.60
  13  -6  -1    3.30    7.90
 -13   6  -1   -6.70    7.70
  13   6   1   18.20   12.20
 -14  -6  -1   21.50   11.30
  14  -6   1   14.40    9.40
 -14   6   1   12.70   10.60
  14   6  -1   14.40   10.90
  14   6   1   24.40   17.10
  14  -6  -1    6.70    9.80
 -14   6  -1   10.90   10.00
 -14  -6   1   19.00   10.20
 -15  -6  -1   25.60   12.70
  15   6  -1    6.70   10.80
 -15   6   1   28.60   15.40
  15  -6   1   11.40    9.70
 -15  -6   1   17.10   12.00
  15   6   1   28.40   12.60
  15  -6  -1   16.40   10.60
 -15   6  -1    9.20    9.40
   0   7   1  140.29    8.40
   0   7   1  114.69   11.40
   0  -7  -1  109.99   11.00
   0  -7   1  122.29    7.80
   0  -7   1  118.09   11.00
   0   7  -1  114.59   11.90
   1  -7   1   71.29    5.00
   1   7  -1   72.99   13.10
  -1  -7  -1   66.99    9.40
  -1   7   1   58.39    9.70
   1  -7   1   49.70    8.70
   1   7   1   57.09    9.90
   1  -7  -1   63.69    9.90
  -1  -7   1   67.39    8.20
   1   7   1   63.19    7.20
  -1  -7   1   63.59    6.80
  -2   7   1  102.39   11.50
   2   7  -1   94.69   13.30
   2  -7   1   92.79    3.50
   2  -7   1   97.99   14.30
  -2  -7  -1   86.49    8.70
  -2  -7   1   92.49    8.70
   2   7   1   76.59   11.50
  -2  -7   1   88.49    8.80
   2  -7  -1   80.19    4.10
   2  -7  -1   88.49   10.50
   2  -7  -1   87.19    4.10
  -2   7  -1  105.59   11.40
   2   7   1   88.49    9.00
  -3  -7  -1  104.69    9.40
  -3   7   1   82.19   12.30
   3  -7   1  105.89   12.10
   3   7  -1  103.59   12.60
  -3  -7   1  107.59   10.60
   3   7   1   98.09   10.60
  -3   7  -1   97.19   11.60
   3   7   1  100.99   12.60
   3  -7  -1  103.49   11.70
  -3  -7   1  106.29    8.50
  -4   7   1   25.20    7.90
  -4  -7  -1    5.10    4.50
  -4  -7  -1    7.00    4.00
   4   7  -1   15.30    7.60
   4  -7   1   23.60    7.50
   4  -7  -1   11.40    6.30
   4   7   1   16.70    6.50
  -4  -7   1   14.30    5.70
  -4  -7   1   16.10    4.10
  -4   7  -1    4.10    4.80
   4   7   1    7.90    7.80
  -5  -7  -1  107.89    8.80
  -5  -7  -1   96.59   11.50
  -5   7   1  119.59   14.20
   5   7  -1  136.19   15.20
   5  -7   1  110.39   13.30
   5  -7  -1  126.99   13.80
   5   7   1  105.39   15.60
  -5  -7   1  113.69   12.20
   5   7   1  129.79   13.10
  -5   7  -1  131.49   14.40
  -5  -7   1  110.99    7.60
  -6  -7  -1   -1.40    3.00
  -6  -7  -1    0.20    4.80
   6   7  -1   13.60    8.70
  -6   7   1    2.60    6.20
   6  -7   1    3.20    5.50
   6   7   1    9.20    7.40
   6  -7  -1   -3.00    4.60
  -6  -7   1   -1.00    4.60
  -6   7  -1   -2.10    5.20
   7   7  -1  115.19   17.40
  -7  -7  -1  124.49   14.80
  -7  -7  -1  121.69    8.10
   7  -7   1   99.59   15.50
  -7   7   1  138.39   16.40
   7  -7  -1  116.59   14.50
  -7   7  -1  113.29   17.30
  -7  -7   1  102.79    4.50
  -7  -7   1  102.99    6.20
  -7  -7   1  122.29   14.40
   7   7   1  116.79   17.90
   8  -7   1  340.17   24.40
   8   7  -1  314.57   25.50
  -8  -7  -1  312.57   12.00
  -8  -7  -1  303.27   23.70
  -8   7   1  309.57   25.00
   8   7   1  310.67   24.30
  -8   7  -1  310.07   25.00
   8  -7  -1  341.97   24.00
  -8  -7   1  304.67   23.40
  -9   7   1  296.27   25.90
  -9  -7  -1  240.58    8.30
   9   7  -1  242.38   24.50
  -9  -7  -1  248.68   22.20
   9  -7   1  330.57   25.20
   9   7   1  254.07   23.00
   9  -7  -1  219.18   21.00
  -9   7  -1  239.18    8.50
  -9   7  -1  258.47   24.40
  -9  -7   1  260.57   22.50
 -10   7   1    3.00    2.80
  10   7  -1    9.00    8.70
 -10  -7  -1   -3.50    5.30
  10  -7   1    3.60    7.30
 -10   7   1    7.70    7.60
  10  -7  -1    3.10    7.20
  10   7   1   15.00    9.80
 -10  -7   1  -11.30    4.00
 -10   7  -1   -5.20    8.10
 -10   7  -1   -3.80    2.50
 -11  -7  -1   10.20    8.40
 -11   7   1   -0.60    8.20
  11  -7   1    5.80    9.00
  11   7  -1    1.10    7.40
 -11  -7   1   15.20    9.10
 -11   7  -1    3.20    7.60
  11   7   1    5.80    8.60
  11  -7  -1   -2.00    5.50
  12   7  -1    5.20    9.00
 -12  -7  -1    6.30    7.60
 -12   7   1    2.80    7.70
  12  -7   1   18.20    9.60
 -12   7  -1   10.90    8.80
  12  -7  -1    4.80    8.10
 -12  -7   1    0.00    7.10
  12   7   1   13.50    9.00
  13   7  -1   13.10    8.70
  13  -7   1    7.60    8.50
 -13   7   1   17.50   14.60
 -13  -7  -1   -5.00    8.30
  13  -7  -1   -1.40    7.40
 -13  -7   1   -4.70    7.80
 -13   7  -1   -5.90    9.70
  13   7   1    4.30   10.10
  14  -7   1   26.30   11.60
  14   7  -1   12.40    9.90
 -14   7   1   24.40   11.90
 -14  -7  -1   13.10   11.50
  14   7   1    3.80   12.50
 -14  -7   1   26.00   12.20
 -14   7  -1   -5.70    8.60
  14  -7  -1    8.70   10.70
   0  -8  -1   80.89    7.10
   0  -8   1   84.49    7.30
   0   8   1   86.69   13.00
   0  -8  -1   58.59    9.90
   0   8  -1  101.39   12.10
   0  -8   1   66.89   11.90
  -1  -8  -1  120.19   11.70
   1   8  -1  130.89   13.80
   1  -8   1  113.59    7.00
  -1  -8  -1  122.69    9.50
  -1   8   1  128.89   13.50
   1  -8   1  133.39   12.70
   1   8   1  111.09   12.90
  -1   8  -1  116.09   13.30
   1  -8  -1  146.79   13.90
  -1  -8   1  113.69    9.30
  -1  -8   1  113.49   11.20
   1  -8  -1  123.99    7.20
   2   8  -1   46.60   10.50
   2  -8   1   52.79    3.00
  -2  -8  -1   59.99    9.20
  -2   8   1   44.40    9.60
   2  -8   1   52.49   10.10
  -2  -8  -1   59.79    9.80
   2  -8  -1   43.10    3.40
   2   8   1   47.80    7.80
  -2  -8   1   46.50    8.20
   2   8   1   66.19   12.00
   2  -8  -1   50.59   10.20
  -2  -8   1   58.59    8.70
  -2   8  -1   57.09   10.80
   2  -8  -1   48.50    3.50
   3  -8   1   35.80    9.00
   3   8  -1   44.60   11.00
  -3   8   1   29.40    8.70
  -3  -8  -1   27.10    6.30
   3  -8  -1   27.70    8.40
  -3  -8   1   35.50    7.00
  -3   8  -1   29.80    8.60
   3   8   1   21.00    8.50
  -4  -8  -1   70.09    9.50
  -4   8   1   73.79   13.40
   4   8  -1   63.59   12.90
  -4  -8  -1   71.59   11.20
   4  -8   1   69.79   12.20
  -4  -8   1   66.19   10.80
  -4   8  -1   61.99   11.80
  -4  -8   1   61.39    8.20
   4   8   1   49.10   11.70
   4  -8  -1   72.29   11.90
   5  -8   1   81.99   14.40
  -5  -8  -1   60.69   11.40
   5   8  -1   66.19   14.20
  -5   8   1   69.89   13.20
  -5  -8  -1   64.99    8.60
  -5  -8   1   51.69   10.40
   5   8   1   45.70   12.20
  -5   8  -1   47.30   11.20
  -5  -8   1   69.49    6.90
   5  -8  -1   65.89   12.70
   6   8  -1   22.80   10.40
  -6  -8  -1   12.20    4.30
  -6   8   1   27.70    9.60
   6  -8   1    8.50    6.80
  -6  -8  -1   17.40    7.60
   6  -8  -1   18.50    7.90
  -6  -8   1   14.80    3.70
   6   8   1   21.80    9.80
  -6  -8   1   22.00    8.00
  -6   8  -1    7.20    7.20
   7  -8   1   10.40    7.40
  -7   8   1   11.80    8.70
  -7  -8  -1    9.20    3.60
  -7  -8  -1   -2.80    4.60
   7   8  -1   11.30    8.60
  -7  -8   1    9.80    2.30
   7   8   1    6.30    8.00
  -7   8  -1   -2.00    6.30
  -7  -8   1   -5.20    4.80
   7  -8  -1   -6.60    4.90
  -8   8   1   34.10   13.60
   8  -8   1   51.29   13.20
   8   8  -1   34.00   12.00
  -8  -8  -1   40.50    5.50
  -8  -8  -1   45.60   13.10
   8   8   1   56.59   13.90
  -8  -8   1   42.70   13.10
   8  -8  -1   37.10   11.10
  -9  -8  -1   96.49   16.90
   9   8  -1  128.09   20.90
  -9   8   1   82.29   17.00
   9  -8   1  107.19   18.00
  -9  -8  -1   83.49    5.70
  -9  -8   1   98.89   17.20
   9  -8  -1   87.29   17.00
  -9   8  -1  118.59   20.40
   9   8   1   99.39   17.50
 -10   8   1   17.50   10.70
 -10  -8  -1   24.20   10.40
  10   8  -1   33.90   12.60
  10  -8   1   37.20   11.30
 -10  -8   1   38.90   11.80
  10  -8  -1   20.10   10.60
 -10   8  -1   31.10   12.80
  10   8   1   66.99   16.10
  11  -8   1   27.70   12.70
  11   8  -1   25.70   12.30
 -11   8   1   25.60   12.20
 -11  -8  -1   22.90   10.60
  11  -8  -1    7.70    9.40
 -11   8  -1   28.20   12.30
 -11  -8   1   25.30   10.70
  11   8   1    5.70    9.90
 -12  -8  -1   -1.00    7.70
 -12   8   1    0.40    9.20
  12   8  -1   17.00   11.20
  12  -8   1    8.00    7.90
 -12  -8   1    1.80    6.70
  12  -8  -1    3.70    9.30
  12   8   1   31.60   13.30
 -12   8  -1   12.40   10.10
  13  -8   1    0.60    7.20
  13   8  -1   14.90   19.20
 -13   8   1    7.00   10.90
 -13  -8  -1    7.40    9.10
  13   8   1    1.30    8.60
 -13   8  -1   17.80   12.50
  13  -8  -1    1.90    8.90
 -13  -8   1   -3.70    8.20
 -14   8   1  -20.40   11.70
 -14  -8  -1   -0.20    9.50
  14   8  -1   20.80   13.10
  14  -8   1   11.90    9.70
  14   8   1   16.20   10.40
 -14   8  -1    5.70   12.30
 -14  -8   1    9.10    9.40
   0  -9  -1  427.86   23.80
   0  -9   1  438.86   23.10
   0   9   1  455.25   25.70
   0   9  -1  454.45   26.40
   0  -9  -1  438.96   17.40
   0  -9   1  440.46   17.30
   1  -9   1   70.69   11.70
   1   9  -1   77.19   13.70
  -1  -9  -1   57.89   10.10
   1  -9   1   75.89    6.20
  -1  -9  -1   80.89    8.80
  -1   9   1   69.39   13.20
  -1  -9   1   80.09   11.50
   1  -9  -1   65.69    6.10
   1   9   1   60.19   12.00
  -1   9  -1   74.99   13.30
  -1  -9   1   91.29    9.20
   1  -9  -1   65.39   11.60
   2  -9   1    3.90    5.70
  -2  -9  -1    2.80    5.00
   2  -9   1   10.40    1.90
  -2  -9  -1   14.90    5.80
  -2   9   1   17.10    7.60
   2  -9   1   11.10    2.00
   2   9  -1   11.60    8.30
  -2  -9   1    5.80    4.80
   2  -9  -1    2.40    2.10
   2  -9  -1   10.40    2.20
  -2  -9   1   13.50    5.50
   2   9   1    2.90    6.60
  -2   9  -1    5.70    6.60
   2  -9  -1    7.40    6.40
  -3   9   1    2.00    5.50
   3   9  -1    2.80    7.40
   3  -9   1    4.30    5.60
  -3  -9  -1   -5.00    3.50
  -3  -9  -1    0.60    4.20
  -3  -9   1   -1.10    3.50
  -3   9  -1    4.40    6.40
   3  -9  -1    3.70    5.70
  -3  -9   1   -7.40    3.60
   3   9   1    1.30    7.40
  -4  -9  -1    8.10    4.90
  -4   9   1   10.90    8.30
  -4  -9  -1    7.70    5.50
   4  -9   1    1.30    6.00
   4   9  -1   13.30    8.70
   4   9   1    6.30    8.40
   4  -9  -1   16.60    8.30
  -4  -9   1   12.10    6.40
  -4  -9   1    7.70    4.70
  -4   9  -1   13.90    7.50
  -5  -9  -1   50.69   11.10
   5  -9   1   35.70   10.60
  -5   9   1   54.79   12.90
  -5  -9  -1   39.80    7.50
   5   9  -1   45.10   12.10
  -5  -9   1   56.39    7.70
  -5   9  -1   37.70   11.00
   5  -9  -1   37.30   10.80
  -5  -9   1   76.99   12.60
   5   9   1   45.60   12.00
  -6  -9  -1   14.30    4.80
  -6   9   1   27.10   10.50
  -6  -9  -1   26.90    9.00
   6   9  -1   11.90    9.50
   6  -9   1   14.80    7.70
   6   9   1   20.90   10.80
  -6  -9   1   24.70    8.70
  -6   9  -1    2.20    6.10
   6  -9  -1   11.80    8.40
  -6  -9   1   11.70    3.90
   7   9  -1   62.59   15.40
  -7  -9  -1   50.69   12.10
  -7  -9  -1   53.79    7.30
   7  -9  -1   65.39   15.90
  -7  -9   1   54.59   12.60
  -7  -9   1   56.29    5.40
   7   9   1   34.10   12.20
  -8  -9  -1    2.80    6.70
  -8   9   1    8.40    7.60
  -8  -9  -1    3.10    3.00
   8   9  -1    7.80   10.10
   8  -9   1   11.60    8.20
  -8  -9   1   15.00    8.30
   8  -9  -1    6.40    7.80
   8   9   1    0.50    8.10
  -8   9  -1    8.30    7.90
  -9   9   1   24.30   10.00
   9  -9   1   20.00   10.60
   9   9  -1    8.00    9.80
  -9  -9  -1   23.80   10.50
   9   9   1   35.90   13.30
  -9   9  -1   21.50   10.00
   9  -9  -1   26.00   10.50
  -9  -9   1   16.80    9.30
  10   9  -1   18.70   11.30
 -10  -9  -1   11.40    8.90
 -10   9   1    3.30    8.80
  10  -9   1   14.20    9.50
  10  -9  -1   26.70   10.80
  10   9   1   10.30   11.70
 -10  -9   1    6.70    8.30
 -10   9  -1   16.90   10.50
  11  -9   1   14.90   11.00
 -11   9   1   -1.00    9.90
  11   9  -1   -3.70   11.70
 -11  -9  -1    1.50    7.60
  11  -9  -1   14.30   11.10
 -11   9  -1   -2.90    9.10
 -11  -9   1    6.50    7.20
  11   9   1  -19.60    9.50
  12  -9   1   -6.70    8.30
  12   9  -1   22.20   12.30
  12  -9  -1    2.80    8.60
  12   9   1   -4.20    8.30
  13   9  -1   -7.20    9.00
 -13  -9  -1  -14.10    5.40
  13  -9   1    8.00   11.10
 -13   9   1    3.60   12.10
 -13  -9   1  -10.30    6.90
  13   9   1    9.70   10.50
 -13   9  -1   -2.00   11.80
   0  10  -1 1833.42   60.79
   0  10   1 1886.71   60.79
   0 -10  -1 1787.62   56.49
   0 -10   1 1854.31   56.19
   0 -10  -1 1754.72   44.50
   0 -10   1 1742.43   44.20
  -1 -10  -1   37.70    7.30
   1 -10   1   26.90    8.40
   1  10  -1   35.80   11.10
  -1  10   1   53.49   12.40
  -1 -10  -1   23.70    7.90
   1 -10   1   38.70    5.50
  -1  10  -1   35.70   10.50
   1  10   1   17.60    9.30
  -1 -10   1   26.90    8.80
   1 -10  -1   38.70    5.50
   1 -10  -1   32.10    9.70
  -1 -10   1   52.99    8.20
   2 -10   1   31.70    9.90
   2 -10   1   42.30    2.90
  -2 -10  -1   46.20    9.40
  -2  10   1   51.69   12.30
   2  10  -1   48.20   12.80
  -2 -10  -1   53.89    9.00
  -2 -10   1   40.60    9.40
  -2 -10   1   49.10    9.00
  -2  10  -1   40.50   11.50
   2 -10  -1   49.30   11.60
   2 -10  -1   39.80    3.80
   2  10   1   46.10   11.80
   2 -10  -1   40.20    3.60
  -3 -10  -1    8.00    5.00
  -3 -10  -1    7.80    5.60
   3  10  -1   10.70    8.50
   3 -10   1   13.60    8.00
  -3  10   1    4.90    6.90
   3  10   1   27.00    9.90
   3 -10  -1   16.90    8.00
  -3  10  -1   11.30    7.90
  -3 -10   1    8.40    5.20
  -3 -10   1   21.30    6.30
   4 -10   1   25.70    8.90
   4  10  -1   28.50   10.50
  -4  10   1   15.20    8.60
  -4 -10  -1   27.70    8.00
  -4 -10  -1    7.30    5.00
  -4  10  -1   20.50    9.30
   4  10   1   15.40    8.80
  -4 -10   1   25.50    6.60
  -4 -10   1   22.60    7.50
   4 -10  -1   20.00    8.90
   5  10  -1  169.48   19.80
  -5  10   1  137.69   17.50
   5 -10   1  177.88   18.80
  -5 -10  -1  161.18   16.70
  -5 -10   1  167.68   16.90
  -5  10  -1  158.78   18.20
  -5 -10   1  144.39   11.60
   5  10   1  175.98   19.80
   5 -10  -1  185.58   19.40
   6 -10   1   30.20   11.00
  -6  10   1   13.40    8.60
  -6 -10  -1   21.60    8.50
   6  10  -1   15.70    9.90
  -6 -10  -1   23.10    6.30
  -6 -10   1    8.50    6.90
   6  10   1   25.70   11.00
   6 -10  -1   35.10   10.70
  -6  10  -1   24.10   10.20
  -6 -10   1   22.70    5.60
  -7 -10  -1   16.40    4.70
  -7  10   1   19.60   11.10
   7  10  -1   18.80   11.50
   7 -10   1   12.90    9.00
  -7 -10  -1   11.10    9.00
   7 -10  -1   32.00   11.30
  -7 -10   1   12.60    8.70
  -7 -10   1   16.70    4.10
  -7  10  -1   20.60   10.90
   7  10   1   -5.00    7.70
   8  10  -1   10.70   10.40
   8 -10   1   44.70   13.00
  -8  10   1   26.60   11.00
  -8 -10  -1   18.70    4.60
  -8 -10  -1   25.90   10.40
  -8  10  -1    9.60    9.50
   8 -10  -1   26.70   11.20
   8  10   1   44.00   13.90
  -8 -10   1   20.90    9.70
   9 -10   1    0.10    7.80
  -9  10   1    3.00    7.40
  -9 -10  -1    8.40    8.50
   9  10  -1    0.00    8.10
  -9 -10   1   -6.80    5.40
  -9  10  -1    7.70    9.60
   9  10   1    0.00   10.20
   9 -10  -1   14.80   10.20
 -10  10   1   -5.30    5.90
  10 -10   1    0.20    8.80
 -10 -10  -1    9.50    8.30
  10  10  -1    8.90   10.80
 -10  10  -1   -9.10    6.00
 -10 -10   1    1.00    7.20
  10 -10  -1   12.90   10.80
  10  10   1   10.90   10.90
  11  10  -1   -1.20    9.20
 -11  10   1   -0.20    9.50
 -11 -10  -1   -4.60    9.20
  11 -10   1    2.20   11.50
  11 -10  -1    3.80    9.40
 -11 -10   1   27.40   11.60
 -11  10  -1    2.20   10.30
  12 -10   1    3.90   14.80
  12  10  -1    0.80    9.60
 -12  10   1   22.00   13.50
 -12 -10  -1   -6.80    7.70
 -12 -10   1    5.80    9.90
 -12  10  -1  -14.40    7.20
 -13 -10  -1  -16.40    8.70
  13 -10   1    5.90    9.40
 -13  10   1   -7.90    7.10
  13  10  -1   -2.20   10.60
  13 -10  -1  -19.10    8.80
 -13  10  -1   18.70   13.60
 -13 -10   1  -12.20    7.50
  13  10   1    0.90    9.40
   0 -11   1  188.28   17.60
   0 -11  -1  203.48   18.10
   0  11   1  204.18   20.90
   0  11  -1  166.48   18.80
   0 -11  -1  181.98   11.80
   0 -11   1  193.68   12.10
   1 -11   1   56.79    6.30
   1 -11   1   56.09   12.30
  -1  11   1   56.29   13.40
  -1 -11  -1   78.69    9.20
  -1 -11  -1   56.19   11.90
   1  11  -1   36.40   12.10
   1 -11  -1   56.49    6.30
  -1 -11   1   39.70   10.40
  -1 -11   1   64.49    9.60
  -1  11  -1   58.69   13.10
   1  11   1   69.99   15.40
   1 -11  -1   49.60   12.20
   2  11  -1    1.10    7.20
  -2 -11  -1   -2.00    4.10
  -2 -11  -1    2.50    5.00
   2 -11   1    8.90    7.20
  -2  11   1    2.70    7.30
   2 -11  -1    5.10    1.90
  -2 -11   1    4.00    4.50
   2 -11  -1    9.80    2.30
  -2  11  -1    5.60    7.80
   2  11   1    8.90    8.70
  -2 -11   1    8.70    6.40
   2 -11  -1   -0.60    6.20
   3 -11   1   19.00    8.70
  -3  11   1   15.00    8.80
   3  11  -1   14.80    9.90
  -3 -11  -1   26.40    7.80
  -3 -11  -1   11.50    6.30
  -3 -11   1   25.60    8.00
   3 -11  -1   24.90    8.90
  -3  11  -1   13.10    9.20
  -3 -11   1   29.40    7.70
   3  11   1   27.30   10.80
  -4 -11  -1    5.80    5.80
   4  11  -1   28.80   11.70
  -4 -11  -1   32.60    8.90
  -4  11  -1   26.00   11.70
  -4 -11   1   31.20    7.20
   4  11   1   25.10    9.90
  -4 -11   1   21.80    7.80
   5  11  -1   55.39   14.70
  -5 -11  -1   48.90    9.40
  -5  11   1   34.50   11.30
   5 -11   1   48.10   13.20
  -5 -11  -1   42.70   10.90
  -5  11  -1   41.70   12.60
   5 -11  -1   47.20   12.80
  -5 -11   1   50.69   10.20
  -5 -11   1   33.70    9.70
   5  11   1   50.49   16.40
   6 -11   1   25.40   11.40
  -6 -11  -1   25.00    6.80
  -6 -11  -1   11.50    8.80
   6  11  -1  -11.80    7.20
  -6  11   1    9.60    8.90
  -6 -11   1   16.40    5.40
  -6  11  -1   10.50    8.60
   6  11   1   16.70   11.20
   6 -11  -1   22.10   11.20
  -6 -11   1    8.50    8.50
  -7  11   1    9.80    8.20
  -7 -11  -1    7.20    4.40
   7  11  -1    5.40    9.50
  -7 -11  -1   12.70    7.30
   7 -11   1   -6.40    5.90
   7 -11  -1    4.30    8.20
  -7 -11   1    7.00    6.40
  -7  11  -1    0.60    7.70
  -7 -11   1   -3.60    3.00
   7  11   1   -7.00    7.70
  -8  11   1   10.90    9.10
  -8 -11  -1   11.20    6.70
   8 -11   1   14.50    9.90
   8  11  -1   -9.90    7.00
  -8 -11  -1   17.70    9.10
   8 -11  -1   13.50   11.00
  -8 -11   1   23.30    9.70
  -8  11  -1   -1.70    6.80
   8  11   1    0.20   10.40
  -9  11   1    3.30    8.80
  -9 -11  -1    6.60    8.30
   9  11  -1   23.90   13.40
   9 -11   1   14.70   10.30
  -9 -11   1   18.70   10.30
   9 -11  -1   19.40   11.00
   9  11   1   13.40   11.10
  -9  11  -1   18.60   11.80
  10 -11   1    6.60   12.10
  10  11  -1   10.20   10.60
 -10  11   1    2.10   10.80
 -10 -11  -1   13.80    9.70
 -10  11  -1   22.70   13.70
 -10 -11   1   17.20   10.70
  10  11   1    3.50   10.70
  10 -11  -1   24.50   12.30
 -11  11   1    1.80    9.70
 -11 -11  -1    1.70    7.50
  11 -11   1   -8.70   11.60
 -11  11  -1   -0.10   11.50
 -11 -11   1   12.60    9.30
  11  11   1   13.30   10.50
 -12  11   1  -13.10    7.90
  12 -11   1   12.80   11.10
 -12 -11  -1   -1.50    9.50
  12  11  -1   18.90   13.30
 -12  11  -1    2.80   10.00
  12  11   1   10.80   10.80
 -12 -11   1    8.10    9.40
  12 -11  -1  -10.60    9.70
   0 -12   1   11.20    7.50
   0 -12  -1   16.60    9.00
   0 -12   1   20.80    5.80
   0  12   1   19.30   12.60
   0 -12  -1   17.80    5.40
   0  12  -1   18.20   10.70
  -1 -12  -1   -0.40    5.90
   1  12  -1   -4.70    8.00
   1 -12   1    8.30    8.00
   1 -12   1   -2.00    2.90
  -1 -12  -1   16.10    5.40
   1 -12  -1   13.20    7.90
  -1  12  -1    7.60    7.80
   1  12   1    1.50    7.30
  -1 -12   1    8.30    6.80
   1 -12  -1    5.00    3.50
  -1 -12   1   12.60    7.80
   2 -12   1   33.80   13.30
  -2  12   1   34.10   11.40
  -2 -12  -1   31.10    7.60
   2  12  -1   21.40   12.00
  -2 -12  -1   32.60    9.10
  -2 -12   1   29.80    7.80
  -2 -12   1   22.90    8.60
  -2  12  -1   15.10   10.10
   3  12  -1    6.40    9.30
  -3  12   1   -1.90    7.50
  -3 -12  -1   15.10    7.00
  -3 -12  -1    2.30    5.90
   3 -12   1   21.70    9.80
  -3 -12   1   19.60    7.80
   3  12   1   13.70   10.80
   3 -12  -1   14.50    9.40
  -3 -12   1   26.80    8.20
  -3  12  -1   16.20    9.20
   4 -12   1   33.80   11.50
  -4 -12  -1   43.50    9.70
  -4  12   1   31.70   11.80
   4  12  -1   38.60   13.50
  -4 -12  -1   49.30   10.60
   4  12   1   24.30   11.30
  -4 -12   1   33.90    8.80
   4 -12  -1   39.10   12.80
  -4 -12   1   26.10    8.20
  -4  12  -1   36.70   12.40
   5  12  -1   26.50   11.50
  -5 -12  -1   43.10    9.40
  -5 -12  -1   30.70    9.80
   5 -12   1   51.39   13.90
  -5  12   1   33.30   11.80
  -5 -12   1   31.60    9.80
   5 -12  -1   35.90   13.10
   5  12   1   43.80   14.00
  -5 -12   1   38.60    8.00
  -5  12  -1   16.90   10.00
  -6  12   1    3.50    8.20
   6 -12   1    5.70    7.80
  -6 -12  -1   -7.50    4.10
   6  12  -1   -0.70    8.90
  -6 -12  -1  -12.20    5.50
  -6 -12   1    4.50    4.50
  -6 -12   1    0.80    5.80
   6  12   1   -3.80    6.40
  -6  12  -1   -0.40    7.50
   6 -12  -1    1.70    8.70
  -7 -12  -1   21.30    5.40
  -7 -12  -1    2.90    7.00
   7 -12   1    7.30    9.10
  -7  12   1   -6.90    6.90
   7  12  -1    5.50   10.00
  -7  12  -1    7.40    9.40
  -7 -12   1    9.80    5.10
  -7 -12   1   -0.20    5.70
   7 -12  -1    0.70    7.40
   7  12   1    3.10   11.30
   8 -12   1   15.00   10.10
  -8  12   1   -5.40    6.00
   8  12  -1    2.40    9.40
  -8 -12  -1    2.80    8.20
   8  12   1   12.00   11.70
   8 -12  -1   10.90    9.20
  -8  12  -1    3.90    8.00
  -8 -12   1   12.20    9.00
  -9 -12  -1   -0.20    9.60
  -9  12   1    2.50    9.60
   9  12  -1   11.60   11.20
   9 -12   1   26.20   12.00
  -9 -12   1   -6.50    6.70
   9  12   1   -8.40   10.30
   9 -12  -1   10.50   10.60
  -9  12  -1   -8.80    7.00
  10 -12   1   -8.30    9.10
 -10  12   1   19.40   11.10
 -10  12  -1  -16.00    7.70
  10  12   1   25.70   12.90
  10 -12  -1   -2.80    9.40
  11  12  -1    4.70   10.70
 -11  12   1    8.40   11.30
  11 -12   1   -8.20    9.80
 -11 -12  -1   -3.10    7.50
  11  12   1   -5.00   10.80
 -11  12  -1   10.30   11.40
  11 -12  -1   -1.00   10.60
 -11 -12   1   -5.90    9.60
   0 -13  -1   12.20    5.30
   0 -13  -1   14.20    7.90
   0 -13   1    1.20    4.60
   0  13   1   -1.40    7.50
   0  13  -1   18.50   10.90
   1  13  -1   -1.60    7.80
  -1 -13  -1   -4.10    6.10
  -1  13   1    3.80    7.30
  -1 -13  -1   11.90    5.60
   1 -13   1    2.20    8.00
   1 -13   1    3.30    3.60
   1 -13  -1   21.00    9.20
  -1 -13   1    7.70    7.40
  -1 -13   1   -1.20    4.50
   1 -13  -1   12.30    4.10
  -1  13  -1   -3.00    7.80
   1  13   1    5.00    8.20
  -2 -13  -1   20.80    7.20
   2  13  -1    5.40    8.60
   2 -13   1    9.60    9.10
  -2 -13  -1   20.20    9.10
  -2  13   1   20.70   10.80
  -2  13  -1    5.40    8.70
  -2 -13   1   18.10    8.50
   2 -13  -1   28.50   11.30
   2  13   1   14.00    9.70
  -2 -13   1    8.80    6.50
   3  13  -1   -1.30    7.00
  -3 -13  -1    4.80    5.20
  -3  13   1    3.00    7.80
  -3 -13  -1    2.70    5.60
   3 -13   1    0.20    8.50
  -3 -13   1   15.20    6.80
  -3  13  -1   -1.50    7.60
   3 -13  -1   -5.50    6.40
   3  13   1   -2.40    7.30
  -3 -13   1   -1.10    6.10
  -4 -13  -1    7.70    7.00
  -4  13   1    9.80   10.00
  -4 -13  -1   11.30    6.40
   4 -13   1    1.50    7.50
   4  13  -1    1.00    8.70
  -4 -13   1   17.20    7.00
   4  13   1    7.00    8.70
   4 -13  -1    1.50    8.80
  -4 -13   1   -8.60    4.40
  -4  13  -1    9.80    9.20
   5 -13   1   29.50   12.30
  -5 -13  -1   22.70    7.50
  -5  13   1   18.60   10.60
  -5 -13  -1   14.20    8.90
   5  13  -1   35.40   12.90
  -5  13  -1   36.90   13.60
  -5 -13   1   21.60    7.30
  -5 -13   1   16.40    7.10
   5 -13  -1   36.80   12.20
   5  13   1   14.50   10.90
  -6 -13  -1   -2.90    5.10
  -6  13   1    7.90    8.70
   6 -13   1  -10.30    6.80
  -6 -13  -1    5.10    5.20
   6  13  -1    2.10    9.20
   6  13   1   11.70   11.80
  -6 -13   1    3.90    4.90
  -6 -13   1   -1.80    6.40
  -6  13  -1    9.40   10.10
   6 -13  -1    1.70   10.00
   7  13  -1    8.20   12.60
  -7 -13  -1  -13.70    6.40
   7 -13   1   -5.20    9.40
  -7 -13  -1   14.60    6.60
  -7  13   1   11.00    9.60
   7  13   1   15.80   12.20
  -7 -13   1    7.00    7.20
  -7  13  -1   14.30   11.10
   7 -13  -1   25.60   12.00
  -8 -13  -1   -2.20    8.20
   8  13  -1   15.90   13.30
  -8  13   1    2.40   10.00
   8 -13   1   12.60   11.10
   8  13   1   23.40   13.90
   8 -13  -1   15.40   12.30
  -8 -13   1   -0.50    8.70
  -8  13  -1    0.30    9.50
   9 -13   1    1.50   11.00
   9  13  -1    5.50   11.80
  -9  13   1  -14.20    9.20
  -9 -13  -1   17.90    9.10
   9 -13  -1    3.00   11.70
   9  13   1  -12.90    6.80
  -9  13  -1    6.70    9.50
  -9 -13   1   12.90    9.80
 -10 -13  -1    7.80    8.30
  10 -13   1    0.20    9.20
  10  13  -1    6.50   10.60
 -10  13   1   -7.60    9.10
 -10  13  -1   -0.40   10.60
 -10 -13   1   -9.90    7.10
  10 -13  -1   13.20   12.00
  10  13   1   20.10   13.60
   0 -14   1   16.30    9.10
   0  14   1    4.80    9.20
   0 -14  -1   19.20    6.00
   0  14  -1    9.90   10.20
   0 -14   1    1.00    5.00
   0 -14  -1    1.50    7.00
  -1 -14  -1   -0.70    7.80
   1 -14   1   -5.10    7.50
   1  14  -1   -5.80    7.10
  -1  14   1   -5.20    7.60
  -1 -14  -1    6.90    5.50
  -1 -14   1   -4.80    7.30
  -1 -14   1    4.60    5.20
  -1  14  -1    1.30    8.70
   1 -14  -1   -1.40    8.20
   1  14   1   -9.80    8.60
  -2 -14  -1   55.49   12.50
  -2  14   1   25.00   13.30
   2  14  -1   51.19   15.60
   2 -14   1   36.30   12.40
  -2 -14  -1   38.10    9.70
  -2 -14   1   38.30   12.10
  -2 -14   1   31.10    9.00
   2  14   1   46.40   16.40
   2 -14  -1   34.10   12.40
  -2  14  -1   35.50   12.70
  -3 -14  -1    1.80    6.00
   3 -14   1  -11.50    5.60
  -3  14   1    1.40    7.40
   3  14  -1    1.60    8.60
  -3  14  -1   -3.50    7.70
  -3 -14   1    1.00    6.10
  -3 -14   1   -5.60    5.50
   3  14   1    7.80    9.50
   3 -14  -1  -10.30    8.30
  -4  14   1    8.30   10.00
   4 -14   1    9.80    9.00
   4  14  -1    0.50    9.60
  -4 -14  -1   11.80    7.70
   4 -14  -1   34.70   12.40
   4  14   1   -2.10    9.30
  -4  14  -1   -1.60   10.50
  -5 -14  -1    4.10    6.70
   5  14  -1   33.50   15.60
  -5 -14  -1    1.80    8.10
  -5  14   1   23.80   11.90
   5 -14   1   10.60   11.30
  -5 -14   1    8.50    7.00
   5 -14  -1   11.30   10.40
   5  14   1    5.90   11.20
  -5  14  -1    1.50    7.60
  -5 -14   1    8.70    7.60
   6 -14   1   11.30   10.40
  -6 -14  -1    5.10    6.90
   6  14  -1   30.70   15.40
  -6 -14  -1   -2.60    6.80
  -6  14   1    5.00    9.20
  -6 -14   1    8.80    6.10
   6 -14  -1    6.10   10.00
   6  14   1   15.60   12.30
  -6  14  -1   10.00   11.60
  -6 -14   1    3.20    8.50
  -7  14   1    9.10   12.70
   7  14  -1   -3.50   10.10
   7 -14   1  -16.20    9.70
  -7 -14  -1   -4.30    6.50
  -7  14  -1    7.50   11.00
  -7 -14   1   13.90    9.20
   7  14   1   -3.20    9.90
   7 -14  -1   13.70   14.30
  -8  14   1   42.60   15.30
   8  14  -1   27.30   12.60
  -8 -14  -1   44.30   13.30
   8 -14   1   41.10   16.80
  -8  14  -1   30.50   15.50
   8  14   1   28.70   15.10
   8 -14  -1   67.69   16.70
  -8 -14   1   38.80   12.50
   9  14  -1   -7.50   12.10
  -9  14   1    0.90   10.90
  -9 -14  -1   23.30   10.40
   9 -14   1   26.20   13.00
   9 -14  -1   10.20   11.30
  -9  14  -1   12.70   13.00
   9  14   1   27.60   15.50
  -9 -14   1   26.10   11.00
   0 -15   1    8.80    9.10
   0  15   1  -16.20    8.90
   0  15  -1    9.10   10.20
   0 -15  -1   -0.90    8.20
  -1 -15  -1    6.30    8.80
   1 -15   1   -0.80    7.60
   1  15  -1   -9.70    9.70
  -1 -15  -1   -5.00    6.10
  -1  15   1    0.10    9.60
  -1  15  -1   -7.60    8.90
   1  15   1   10.60   10.50
   1 -15  -1   -9.20    6.80
  -1 -15   1    1.20    5.70
  -1 -15   1    8.30    7.70
   2 -15   1   -0.10   10.00
  -2  15   1   19.20   12.80
  -2 -15  -1   20.00    8.40
  -2 -15  -1   20.70   10.10
   2  15  -1   29.80   13.60
  -2  15  -1   11.90   11.30
   2  15   1   55.49   15.70
  -2 -15   1   39.10    9.30
   2 -15  -1   14.00   11.50
  -2 -15   1   19.30    8.80
   3 -15   1   -6.10    8.20
  -3 -15  -1    3.30    8.70
  -3 -15  -1    7.00    7.30
   3  15  -1    0.80    9.10
  -3  15   1    0.20   10.90
  -3  15  -1   18.80   13.20
  -3 -15   1   19.80    8.80
  -3 -15   1   18.30    8.10
   3 -15  -1   12.70   10.10
   3  15   1    8.00   11.20
  -4 -15  -1   -4.00    6.90
  -4 -15  -1   -1.90    7.00
   4 -15   1   -1.50    8.30
   4  15  -1    1.20    9.70
  -4  15   1   10.60    9.90
  -4 -15   1   -5.20    6.80
  -4  15  -1   20.20   11.80
   4  15   1    3.70   11.30
   4 -15  -1   -4.30    8.90
  -4 -15   1   18.40    8.40
  -5 -15  -1   10.40    9.10
  -5  15   1  -10.80   17.10
   5  15  -1    7.80   14.00
  -5 -15  -1    3.20    7.40
  -5  15  -1   -5.60    8.50
  -5 -15   1   -9.20    5.90
  -5 -15   1  -12.20    7.80
   5  15   1   21.50   15.90
  -6  15   1   -3.70   11.50
  -6 -15  -1    4.00    9.10
   6 -15   1    1.00   11.00
   6  15  -1  -13.70    9.70
  -6 -15   1   -5.70    8.40
   6 -15  -1    9.30   11.20
  -6  15  -1  -10.10   10.30
   7  15  -1   24.40   15.10
  -7  15   1    2.80   13.30
  -7 -15  -1    6.80    8.20
   7 -15   1   11.50   11.60
  -7 -15   1   32.60   12.10
   7  15   1   -0.80   12.30
   7 -15  -1   20.40   12.20
  -7  15  -1   -4.70   10.80
   8 -15   1   77.59   21.00
  -8  15   1   46.10   18.10
   8  15  -1   31.20   16.00
  -8 -15  -1   19.40   11.10
   8 -15  -1   49.99   18.50
  -8 -15   1   33.70   13.20
  -8  15  -1   35.60   15.60
   8  15   1   28.20   13.60
   0 -16  -1   27.30    9.90
   0  16   1  -11.30   11.30
   0 -16   1    9.70    9.60
   0  16  -1   14.10   13.00
   1  16  -1   -8.40   10.50
   1 -16   1    4.40    8.20
  -1 -16  -1  -11.60    7.40
   1  16   1   -0.60   12.20
  -1  16  -1   -0.20    8.90
   1 -16  -1    3.80    9.50
  -1 -16   1    8.90    8.90
   2  16  -1    4.20   10.00
  -2 -16  -1    1.60    7.50
  -2  16   1    1.00   12.10
   2 -16   1    2.00   10.70
  -2 -16  -1   15.70   14.70
  -2  16  -1   45.40   16.00
   2 -16  -1    0.50    8.40
  -2 -16   1    7.80    8.80
  -3 -16  -1   24.50   10.90
  -3  16   1   10.10   11.10
   3 -16   1   19.00   13.30
   3  16  -1    6.60   12.50
  -3 -16  -1   22.00   11.20
   3  16   1    7.50   13.90
   3 -16  -1   18.20   12.20
  -3 -16   1    2.30   10.40
  -3  16  -1   33.70   12.80
  -3 -16   1   10.90    9.20
   4 -16   1    1.30    9.10
   4  16  -1    3.60   11.80
  -4 -16  -1   10.20    9.30
  -4  16   1   -5.10    7.60
  -4 -16  -1    8.50    9.10
  -4 -16   1    4.70    8.10
  -4  16  -1   -2.90   11.50
   4  16   1   23.80   14.80
   4 -16  -1   16.40   10.60
  -4 -16   1    9.80   10.10
   5  16  -1   19.50   13.50
  -5  16   1   -7.50    8.50
  -5 -16  -1  -15.40    7.90
   5 -16   1   18.70   11.40
  -5 -16  -1    9.40    9.20
  -5 -16   1   -9.50    9.10
   5  16   1   10.30   11.70
   5 -16  -1   14.30   11.00
  -5  16  -1   -4.20    8.40
  -6  16   1   -2.10    8.30
  -6 -16  -1   -4.50    8.60
   6 -16   1   14.30   12.80
   6  16  -1  -10.90    9.50
   6 -16  -1   -1.90   10.30
   6  16   1   19.20   14.40
  -6  16  -1   -5.00   12.10
  -6 -16   1  -14.20    7.60
   0  17  -1  -17.90    9.10
   0  17   1  -21.80    8.90
   0 -17  -1    8.60   11.60
  -1  17   1   -6.50    9.60
   1 -17   1   -9.40    8.70
  -1 -17  -1    6.50    9.50
   1  17  -1   29.50   13.80
   1  17   1   -7.00   12.30
  -1  17  -1   -3.70    9.60
   1 -17  -1   -2.10   11.40
  -1 -17   1    7.20    9.40
   2 -17   1    1.30    9.30
  -2 -17  -1    2.40    9.80
  -2  17   1   11.10   11.20
   2  17  -1   -7.40   10.80
  -2  17  -1    8.70   13.90
  -2 -17   1  -10.70    8.20
   2  17   1  -16.60   12.40
  -3 -17  -1   -8.00    7.90
   3 -17   1   13.70   13.30
  -3  17   1   16.60   14.10
   3  17  -1   47.20   18.40
   3  17   1   16.40   13.60
   3 -17  -1   20.60   11.60
  -3 -17   1   10.30   10.90
  -3  17  -1   11.30   10.80
  -4 -17  -1    6.10   11.10
   4 -17   1  -10.90    8.00
  -4 -17  -1    0.90    8.90
  -4  17   1    2.30    9.40
   4  17  -1   15.70   16.10
  -4  17  -1    2.30   11.40
  -4 -17   1    0.90    8.90
   4 -17  -1   -0.40   11.50
   4  17   1   -1.10   13.50
  -4 -17   1   27.10   18.20
   0   0   2 1120.99   20.60
   1   0  -2  717.73   15.50
  -1   0  -2  680.93   16.00
   1   0   2  662.73   16.10
   1   0   2  613.74   16.20
  -1   0  -2  704.03   16.70
   1   0   2  736.13   14.40
  -1   0   2  692.43   16.20
   1   0  -2  708.43   16.30
   2   0   2 3708.93   70.79
  -2   0   2 3736.23   68.29
   2   0  -2 3886.01   72.99
   2   0  -2 3782.72   68.19
  -2   0   2 3767.92   71.09
   2   0   2 3780.62   71.19
   2   0   2 3770.72   70.19
  -2   0  -2 3694.83   70.89
  -2   0  -2 3706.73   73.19
  -2   0  -2 3697.03   69.99
   3   0   2  714.63   20.00
  -3   0   2  717.43   17.20
   3   0  -2  740.03   22.30
   3   0  -2  712.13   17.10
  -3   0   2  734.33   20.40
   3   0   2  695.93   21.90
   3   0   2  738.53   20.60
   4   0  -2  704.83   18.10
   4   0   2  711.83   21.50
  -4   0   2  687.23   18.00
   4   0   2  712.93   22.50
  -4   0   2  707.23   21.70
   4   0  -2  697.93   23.90
   4   0   2  683.83   20.60
   5   0  -2 1391.96   40.10
   5   0  -2 1322.77   33.90
  -5   0   2 1370.16   36.40
   5   0   2 1410.16   35.10
   5   0   2 1382.46   36.50
   5   0   2 1372.46   38.10
   6   0   2  220.58   13.00
   6   0   2  196.48   11.60
   6   0   2  198.68   14.00
   6   0  -2  227.08   15.40
  -6   0   2  208.48   13.00
   6   0  -2  197.38    9.90
   7   0   2   57.19    9.20
   7   0   2   49.00    7.50
   7   0  -2   51.99   10.00
   7   0  -2   54.49    6.00
  -7   0   2   52.29    8.90
   8   0   2  121.09   13.10
   8   0   2  123.89   12.00
  -8   0   2  122.89   12.10
   8   0  -2   94.39   14.10
   8   0  -2  110.99    8.70
   8   0   2  107.89   10.50
   9   0   2   -3.50    5.20
  -9   0  -2   -6.60    4.20
   9   0  -2   -2.80    3.20
   9   0   2    1.10    4.30
   9   0  -2   -6.40    5.10
  -9   0   2   -4.90    3.50
 -10   0  -2   16.40    7.30
 -10   0   2   26.80    8.30
  10   0  -2   16.40    5.20
  10   0  -2   17.20    8.80
  10   0   2   20.70    8.80
  11   0  -2   28.30    6.20
  11   0   2   15.50    7.00
  11   0  -2   26.60    9.90
 -11   0   2   32.50    9.70
 -11   0  -2   25.50    8.40
  11   0   2   24.70    9.70
  12   0  -2    3.30    6.80
  12   0  -2   -4.10    4.60
 -12   0   2   -8.70    6.20
  12   0   2   -6.60    6.80
  12   0   2    8.00    6.40
 -12   0  -2    1.30    6.90
  13   0  -2   -1.30    5.30
 -13   0   2    5.30    6.80
  13   0   2   -2.30    5.60
 -13   0  -2   -3.90    6.90
  13   0  -2   -0.20    6.40
  13   0   2    4.00    7.70
 -14   0  -2    4.50    8.70
 -14   0   2    4.70    8.20
  14   0   2   11.60    7.60
  14   0  -2    6.10    9.80
  14   0   2   -9.90    8.50
  15   0  -2   53.09   14.70
 -15   0  -2   46.60   14.10
 -15   0   2   26.90   13.20
 -16   0  -2   18.80    8.10
 -16   0   2    4.00    8.70
  16   0   2   17.70   10.10
  16   0  -2    5.30    9.60
   0  -1  -2 4237.88   73.69
   0   1  -2 3475.85   76.39
   0   1   2 4065.99   74.99
   0  -1   2 4059.59   73.29
   0   1   2 4249.67   71.79
   0   1  -2 4116.99   73.59
   0  -1   2 4138.79   73.39
  -1  -1  -2  555.74   15.80
   1   1  -2  654.63   16.10
   1  -1   2  660.23   16.60
  -1  -1  -2  650.83   16.10
   1  -1   2  651.43   14.60
  -1   1   2  653.03   16.40
   1   1  -2  545.15   16.00
   1  -1   2  649.74   15.30
   1   1  -2  651.73   13.50
  -1   1   2  659.13   15.80
  -1  -1   2  661.33   16.20
   1   1   2  639.54   16.20
   1  -1  -2  535.25   14.90
   1   1   2  653.93   14.20
   1  -1  -2  641.84   16.20
   1  -1  -2  669.43   15.00
  -1   1  -2  653.73   16.50
  -1   1  -2  652.13   14.60
   1   1   2  645.94   16.20
  -1  -1   2  641.44   16.50
   2  -1   2  410.96   13.00
  -2  -1  -2  415.86   12.50
  -2   1   2  422.86   12.10
   2  -1   2  385.76   14.90
  -2   1   2  408.56   12.60
   2  -1   2  413.56   11.70
  -2  -1  -2  401.36   12.60
  -2  -1  -2  431.36   13.20
  -2  -1   2  407.76   15.20
  -2   1  -2  404.06   11.50
   2  -1  -2  394.76   14.40
   2  -1  -2  401.66   11.80
  -2  -1   2  417.26    8.80
   2   1   2  398.06   15.00
  -2   1  -2  404.26   13.10
   2   1   2  411.86   12.50
   2  -1  -2  427.36   12.90
   3  -1   2 1126.79   28.50
   3  -1   2 1115.89   26.60
   3  -1   2 1139.99   28.90
   3   1  -2 1180.48   21.80
   3   1  -2 1117.89   30.50
   3   1   2 1141.19   27.00
   3  -1  -2 1162.48   30.40
  -3  -1   2 1155.08   22.00
   3   1   2 1152.18   29.10
   3   1   2 1135.69   28.40
   3  -1  -2 1097.59   28.80
  -3  -1   2 1157.98   29.20
   4   1  -2  397.36   17.40
   4  -1   2  371.36   14.90
   4  -1   2  374.26   13.70
  -4   1   2  376.06   14.00
   4   1  -2  374.66    9.80
   4  -1   2  400.36   16.20
   4   1   2  358.86   13.50
   4   1   2  370.86   15.70
   4  -1  -2  388.06   16.90
   4  -1  -2  368.56   13.50
   4   1   2  383.36   15.50
  -4  -1   2  367.46   15.50
  -4  -1   2  363.26    9.70
  -5   1   2 1815.62   43.40
   5   1  -2 1817.02   36.70
   5  -1   2 1852.41   47.10
   5  -1   2 1843.22   44.60
   5   1  -2 1886.21   49.60
   5  -1   2 1814.02   43.30
   5  -1  -2 1812.12   41.90
  -5  -1   2 1835.62   46.20
   5   1   2 1787.92   46.20
  -5  -1   2 1799.82   36.60
   5   1   2 1839.72   42.10
   5  -1  -2 1851.41   49.10
   5   1   2 1806.42   45.80
   6   1  -2  132.19   12.30
  -6   1   2  157.58   10.70
   6  -1   2  159.88   10.80
   6  -1   2  174.28   13.20
   6  -1   2  160.28   10.80
   6   1  -2  149.19    7.10
  -6  -1   2  146.39   11.40
   6   1   2  136.29    9.40
   6  -1  -2  156.08    9.80
   6  -1  -2  140.29   12.60
   6   1   2  152.58   12.60
   6   1   2  148.29   11.30
   7   1  -2   55.19   10.90
   7  -1   2   45.40    7.90
   7   1  -2   50.39    5.00
  -7   1   2   52.59    8.40
   7  -1   2   65.79    9.00
   7  -1   2   42.40    8.80
   7  -1  -2   57.39    7.10
  -7  -1   2   64.49   11.00
   7  -1  -2   53.09   10.40
   7   1   2   59.49    7.80
   8   1  -2   30.00    4.70
   8  -1   2   24.90    8.00
  -8   1   2   28.50    8.40
   8  -1   2   20.70    6.10
   8   1  -2   28.10    8.70
   8  -1  -2   29.00    6.40
   8  -1  -2   30.30    8.50
   8   1   2   38.70    6.80
   8   1   2   28.20    8.20
  -8  -1   2   28.50    7.50
   8   1   2   31.50    8.80
  -9   1   2  145.69   13.80
   9   1  -2  144.89    9.40
  -9  -1  -2  175.88   15.40
   9   1  -2  148.89   16.70
   9  -1   2  147.39   15.30
   9   1   2  121.09   14.30
   9  -1  -2  138.89   11.50
   9   1   2  156.78   12.40
  -9  -1   2  164.58   15.10
  -9   1  -2  157.78   13.70
   9  -1  -2  142.89   16.50
  10   1  -2   38.90    6.10
 -10   1   2   40.10    9.20
  10  -1   2   37.80    8.20
 -10  -1  -2   49.10   10.90
  10  -1   2   40.30   11.20
  10   1  -2   36.90   11.20
  10   1   2   33.00    7.50
  10  -1  -2   60.49    9.20
 -10  -1   2   50.99   11.20
  10   1   2   44.30   11.70
 -10   1  -2   64.19   11.00
  10  -1  -2   50.09   12.50
  11   1  -2   12.90    8.10
  11   1  -2    2.30    4.20
  11  -1   2    5.80    7.40
 -11   1   2   19.30    7.70
 -11  -1  -2   -3.70    5.80
  11  -1   2   11.70    6.30
  11   1   2   18.20    7.80
  11  -1  -2   21.20   10.60
  11   1   2   17.80    6.80
 -11   1  -2   10.10    6.60
  11  -1  -2   15.10    8.60
 -11  -1   2    7.70    7.00
 -12  -1  -2   26.00   10.00
  12  -1   2   26.00    7.70
  12   1  -2    8.50    4.80
 -12   1   2   12.40    8.10
  12   1  -2   22.80   10.30
  12  -1   2   13.50    8.00
  12  -1  -2   -1.30    7.50
  12   1   2   20.60   10.10
 -12  -1   2    7.20    6.80
 -12   1  -2   14.20    8.20
  12  -1  -2    9.40    5.70
  13  -1   2   -3.90    6.50
  13  -1   2   -1.70    6.40
 -13  -1  -2    4.00    5.30
 -13  -1  -2   -3.60    7.00
 -13   1   2    5.50    7.40
  13   1  -2   -8.30    7.30
  13   1   2   12.30    9.80
  13  -1  -2   -2.50    8.50
  13  -1  -2    6.20    6.00
 -13   1  -2    5.70    7.50
 -13  -1   2   -0.10    6.00
 -14   1   2    6.50    7.70
  14  -1   2   23.60    9.20
  14   1  -2    1.30    9.60
  14  -1   2    6.20   10.30
 -14  -1  -2   13.30    9.50
  14  -1  -2    3.00    8.60
  14  -1  -2   10.60    7.60
  14   1   2    6.30   10.50
 -14   1  -2    0.50    7.80
 -14  -1   2   37.30   12.30
  15   1  -2    9.20    9.80
 -15   1   2   27.20   10.30
 -15  -1  -2   20.10   10.40
  15  -1   2   30.60   12.00
  15  -1   2   17.00   13.30
 -15  -1   2   17.80   10.00
 -15   1  -2   13.60    9.70
  15  -1  -2   -8.70    8.60
  16  -1   2  -11.20    9.50
 -16   1   2   31.10   18.70
  16   1  -2   -0.10    9.70
 -16  -1  -2   -1.80   11.10
 -16  -1   2   30.30   13.60
  16   1   2   20.70   13.00
 -16   1  -2   12.30   10.70
  16  -1  -2    0.80   12.60
   0  -2  -2 8151.68  143.29
   0   2  -2 8079.89  144.39
   0   2  -2 8067.49  142.99
   0  -2   2 8062.69  142.99
   0  -2  -2 8186.88  143.89
   1   2  -2 3026.90   55.59
   1  -2   2 3038.90   55.19
  -1  -2  -2 3047.09   57.49
  -1   2   2 3089.99   59.39
   1  -2   2 2988.60   62.69
  -1  -2  -2 2967.50   59.19
  -1   2   2 3048.60   55.99
  -1   2   2 2864.51   58.49
  -1  -2   2 3037.20   58.59
   1   2   2 2982.70   58.69
   1  -2  -2 3016.40   55.79
   1   2   2 3023.40   59.59
  -1   2  -2 3058.49   59.59
  -1  -2   2 3051.79   55.79
  -1   2  -2 3031.50   55.19
   1   2   2 2997.40   57.59
  -2   2   2 3683.83   66.29
   2   2  -2 3543.35   72.49
   2  -2   2 3674.53   71.59
  -2  -2  -2 3577.84   69.29
   2  -2   2 3618.94   65.39
   2   2  -2 3534.55   62.89
  -2  -2   2 3660.23   63.09
   2   2   2 3594.74   69.69
   2  -2  -2 3565.64   71.09
   2  -2  -2 3592.84   70.79
  -2   2  -2 3508.45   65.19
   2   2   2 3659.83   70.89
  -2   2  -2 3615.54   70.99
  -2  -2   2 3544.95   70.69
   2   2   2 3226.98   72.09
   2  -2  -2 3686.83   66.19
  -3   2   2  456.95   13.60
   3   2  -2  498.75   18.70
   3  -2   2  482.85   17.20
   3  -2   2  451.35   13.00
   3  -2   2  505.05   17.60
  -3  -2  -2  481.85   15.30
  -3  -2   2  471.35   17.10
   3   2   2  462.25   16.50
  -3   2  -2  463.25   13.20
   3  -2  -2  485.25   17.80
   3   2   2  479.65   17.10
   3  -2  -2  473.85   16.40
   4  -2   2   23.70    5.20
  -4  -2  -2   29.40    4.60
  -4   2   2   27.10    4.20
   4  -2   2   29.10    4.20
   4  -2   2   19.30    4.70
   4   2  -2   26.20    5.90
   4   2   2   24.70    5.30
   4   2   2   27.90    5.40
   4  -2  -2   26.60    4.70
   4  -2  -2   20.90    5.10
  -4  -2   2   29.60    5.80
   5  -2   2  266.77   14.20
   5  -2   2  244.78   14.50
   5   2  -2  255.87   15.70
   5  -2   2  252.37   11.60
  -5   2   2  253.47   11.90
  -5  -2  -2  250.97   11.50
   5   2   2  248.08   14.30
   5  -2  -2  255.97   15.30
  -5  -2   2  250.97   14.40
   5  -2  -2  245.88   12.80
   5   2   2  231.08   13.80
  -6  -2  -2  119.49    8.60
   6  -2   2  135.59   11.70
   6  -2   2  120.79   10.20
   6  -2   2  134.89    9.30
   6   2  -2  125.29   12.40
  -6   2   2  127.69    9.30
   6   2   2  135.09   11.90
  -6  -2   2  135.89    5.10
   6  -2  -2  131.99   12.30
   6  -2  -2  127.99    9.80
   6   2   2  130.19   11.20
  -6  -2   2  148.09   11.90
   7   2  -2  126.59    6.00
  -7  -2  -2  139.39    9.80
   7  -2   2  127.79   12.60
   7  -2   2  132.69   10.30
   7  -2   2  147.09   11.80
   7   2  -2  123.79   13.50
  -7   2   2  127.89   10.30
  -7  -2   2  121.59   12.10
  -7  -2   2  110.69    5.50
   7  -2  -2  129.29   13.10
   7   2   2  125.79   12.10
   7   2   2  116.19   12.80
   7  -2  -2  115.19   10.10
   8   2  -2  306.27   21.50
   8   2  -2  280.97   10.20
  -8   2   2  282.17   16.50
   8  -2   2  275.37   19.50
  -8  -2  -2  277.27   14.50
   8  -2  -2  297.87   20.80
   8  -2  -2  281.97   16.60
  -8  -2   2  263.87   13.70
   8   2   2  274.37   18.60
  -8  -2   2  308.77   19.90
  -8   2  -2  296.27   16.60
   8   2   2  269.77   19.40
  -9  -2  -2   17.30    7.10
   9  -2   2   13.30    7.60
  -9  -2  -2   16.60    5.50
   9   2  -2   22.70    9.10
   9  -2   2   15.50    6.60
  -9   2   2    7.70    5.20
   9  -2  -2    2.50    4.50
   9   2   2   13.10    6.90
  -9   2  -2    7.70    5.20
  -9  -2   2   10.40    6.30
   9  -2  -2    0.80    6.10
  10  -2   2    0.00    4.30
  10  -2   2    2.70    6.90
 -10  -2  -2    7.30    4.50
 -10  -2  -2    4.30    5.30
 -10   2   2    2.30    4.40
  10   2  -2    7.80    7.90
  10  -2  -2    5.70    4.50
  10  -2  -2   -0.20    6.30
  10   2   2    9.10    7.20
 -10  -2   2   -5.10    4.70
 -10   2  -2    9.40    5.20
  11  -2   2   29.40    8.10
 -11  -2  -2   16.00    5.50
 -11   2   2   20.10    7.90
 -11  -2  -2   22.30    9.10
  11   2  -2    8.70    8.60
  11  -2   2   20.40   11.20
  11   2   2    7.40    7.60
  11  -2  -2   22.00   10.40
 -11  -2   2   22.60    9.70
 -11   2  -2   16.40    7.40
  11  -2  -2   17.30    6.70
 -12  -2  -2    4.70    6.90
  12   2  -2    8.10    8.30
 -12  -2  -2   -0.10    5.30
  12  -2   2   24.20    7.70
 -12   2   2    8.00    7.00
  12  -2   2    7.00    8.90
 -12   2  -2    8.00    6.20
 -12  -2   2    8.00    6.50
  12  -2  -2    4.40    5.70
  12   2   2   15.20    9.20
  12  -2  -2    7.40    8.90
  13  -2   2   15.50    9.60
 -13  -2  -2   -3.30    7.90
 -13  -2  -2    1.50    7.60
  13  -2   2    5.80    7.00
  13   2  -2    5.70    8.90
  13  -2  -2    5.60    7.60
  13   2   2   -5.80    7.50
 -13  -2   2    9.70    9.20
  13  -2  -2    9.20    7.00
  14  -2   2   22.20   10.80
 -14   2   2   29.90    9.50
 -14  -2  -2   14.60    8.60
  14   2  -2    6.00   10.20
  14  -2   2    4.20    7.60
  14  -2  -2    3.20    7.20
 -14  -2   2   20.00   10.60
 -14   2  -2   16.50    9.60
  14  -2  -2   14.10   11.00
  14   2   2   -1.10    9.50
 -15   2   2   23.90   11.40
  15  -2   2   37.30   11.50
 -15  -2  -2   37.80   14.30
  15   2  -2    8.00   12.90
  15  -2   2   30.10   13.30
  15  -2  -2    5.90   10.60
 -15   2  -2   28.80   11.40
  15   2   2  -12.00   13.30
 -15  -2   2   37.40   15.80
  16   2  -2   17.40   13.30
  16  -2   2   27.00   12.70
 -16   2   2   24.80   11.30
 -16  -2  -2   28.50   12.70
  16   2   2   12.50   12.10
  16  -2  -2    2.80    9.40
 -16   2  -2    8.40    9.60
 -16  -2   2   29.50   13.70
   0   3   2  601.34   15.90
   0   3  -2  610.34   19.00
   0   3  -2  586.04   15.20
   0  -3   2  482.35   22.80
   0  -3   2  609.14   15.50
   0   3   2  598.74   20.70
   0  -3  -2  618.54   15.90
   0  -3  -2  618.94   18.70
  -1   3   2 1924.21   37.50
   1  -3   2 1951.40   42.80
  -1   3   2 1994.20   42.70
   1  -3   2 1934.61   36.60
   1   3  -2 1822.12   38.50
   1   3  -2 1879.81   43.70
  -1  -3  -2 1885.91   41.90
  -1  -3   2 1923.91   39.10
  -1  -3   2 1927.01   40.90
  -1   3  -2 1950.30   43.40
   1   3   2 1753.02   44.80
   1   3   2 1905.11   41.00
  -1   3  -2 1880.21   36.40
   1  -3  -2 1909.51   37.30
   1  -3  -2 1963.60   43.60
   2   3  -2  474.65   12.30
   2   3  -2  478.45   18.40
  -2   3   2  518.85   18.10
   2  -3   2  481.25   17.50
  -2   3   2  484.25   12.40
  -2  -3  -2  496.35   16.20
   2  -3   2  486.75   11.40
  -2   3  -2  509.75   18.00
   2   3   2  474.65   16.60
   2   3   2  495.65   16.90
  -2   3  -2  467.45   11.30
  -2  -3   2  494.65   16.80
   2  -3  -2  501.15   12.40
   2  -3  -2  497.45   17.50
  -2  -3   2  488.35   12.40
   3  -3   2 1798.42   35.90
   3   3  -2 1779.72   33.70
   3   3  -2 1818.22   46.60
   3  -3   2 1812.22   44.60
  -3  -3  -2 1778.32   40.70
  -3   3   2 1871.31   37.20
  -3   3  -2 1859.91   45.20
   3   3   2 1866.41   44.30
  -3  -3   2 1862.41   33.60
   3  -3  -2 1868.01   45.30
   3   3   2 1854.21   44.10
   3  -3  -2 1868.01   44.40
  -3   3  -2 1812.62   35.90
   3  -3  -2 1844.72   36.90
  -3  -3   2 1904.81   44.90
   4   3  -2  283.97   16.30
   4  -3   2  301.77   15.20
  -4   3   2  273.07   11.70
   4  -3   2  265.17    9.80
   4  -3   2  289.37   14.80
  -4  -3  -2  280.07   12.20
  -4   3  -2  274.67   14.90
   4  -3  -2  268.07   14.90
   4   3   2  287.07   14.90
  -4  -3   2  310.77   15.40
   4  -3  -2  287.37   14.20
   4   3   2  283.97   14.60
  -5   3   2   90.19    6.60
   5  -3   2   84.09    9.20
   5  -3   2   89.79    6.40
   5   3  -2   87.09   10.10
   5  -3   2   83.89    9.30
  -5  -3  -2   72.59    7.00
  -5  -3   2   97.79    9.40
   5   3   2   74.59    8.50
   5  -3  -2   90.09    8.90
   5  -3  -2   79.29    9.10
   5   3   2   88.79    9.50
  -6  -3  -2  126.49    8.90
   6   3  -2  130.09   12.90
  -6   3   2  137.99    9.10
   6  -3   2  132.59   11.90
   6  -3   2  142.49   12.40
   6  -3   2  145.99    9.10
   6   3   2  137.59   12.40
  -6  -3   2  144.79   12.60
   6  -3  -2  147.09   11.60
   6  -3  -2  136.69   12.60
   6   3   2  134.09   11.90
  -7   3   2  135.39   10.00
   7   3  -2  118.89   13.30
   7  -3   2  132.49   13.20
  -7  -3  -2  131.19    9.80
   7  -3   2  116.59   16.00
  -7  -3   2  125.49   12.80
   7   3   2  156.28   14.20
   7   3   2  135.19   13.00
   7  -3  -2  139.09   13.70
   7  -3  -2  129.69   11.80
  -7   3  -2  129.29    9.80
  -8  -3  -2  391.86   17.20
  -8   3   2  419.96   19.30
   8  -3   2  408.66   22.20
   8   3  -2  399.96   25.60
   8  -3   2  439.26   25.10
   8   3   2  423.76   24.30
  -8  -3   2  423.86   24.10
   8  -3  -2  391.36   24.30
   8  -3  -2  366.66   24.00
   8   3   2  426.16   24.80
  -8   3  -2  399.96   18.80
   9  -3   2  530.05   26.60
  -9  -3  -2  590.94   30.10
   9  -3   2  590.44   30.50
   9   3  -2  540.75   32.10
  -9  -3  -2  538.85   21.10
   9  -3  -2  512.75   30.00
   9  -3  -2  547.25   25.80
  -9   3  -2  533.65   23.60
  -9  -3   2  558.84   29.60
   9   3   2  541.05   29.40
  10  -3   2   54.29   10.50
  10  -3   2   53.99   12.80
 -10  -3  -2   59.99   12.30
  10   3  -2   64.99   14.20
 -10  -3  -2   41.60    7.20
 -10   3   2   52.59    9.40
 -10  -3   2   62.39   12.80
  10  -3  -2   62.69   10.60
  10  -3  -2   52.79   12.80
  10   3   2   61.49   13.60
 -10   3  -2   71.69   11.00
 -11   3   2   -1.70    5.00
 -11  -3  -2    9.90    4.80
 -11  -3  -2    8.50    7.50
  11   3  -2   14.00   10.80
  11  -3   2   -3.50    5.10
  11  -3   2   -7.20    6.00
  11   3   2   -4.10    6.70
  11  -3  -2    6.00    7.10
 -11  -3   2   -1.90    5.30
 -11   3  -2   -1.20    4.50
  11  -3  -2    4.60    5.20
  12  -3   2   -3.30    6.50
  12  -3   2   -1.40    6.30
 -12   3   2   11.10    5.90
  12   3  -2   -8.20    5.70
 -12  -3  -2   13.90    4.90
 -12  -3  -2   11.20    9.10
  12   3   2   21.40    9.60
 -12  -3   2   15.30    8.60
 -12   3  -2   11.80    6.80
  12  -3  -2   -3.50    8.10
  12  -3  -2    5.70    6.30
 -13  -3  -2   48.70   13.70
  13  -3   2   20.40   13.00
  13   3  -2   40.10   14.00
 -13   3   2   50.99   11.40
  13  -3   2   46.30   11.50
  13  -3  -2   57.89   16.10
  13  -3  -2   52.19   11.00
 -13  -3   2   57.99   14.60
 -13   3  -2   55.69   10.70
  13   3   2   65.29   15.20
 -14  -3  -2   34.90   12.60
  14  -3   2   50.69   14.90
  14  -3   2   18.60    9.50
 -14   3   2   31.40   10.90
  14   3  -2   50.09   14.60
  14  -3  -2   32.70   12.60
  14   3   2   20.90   12.10
 -14  -3   2   43.20   13.60
 -14   3  -2   17.60    8.70
  14  -3  -2   14.50    9.00
  15   3  -2   14.30   11.70
  15  -3   2   25.70   14.50
  15  -3   2   30.40   11.00
 -15   3   2   34.10   10.00
 -15  -3  -2   12.90    9.90
  15  -3  -2   23.00   11.80
  15  -3  -2   29.90   11.20
 -15  -3   2   42.20   13.80
 -15   3  -2   14.60    9.50
  15   3   2   17.00   11.60
   0  -4   2  766.02   22.30
   0  -4   2  780.02   19.60
   0   4  -2  745.63   24.10
   0  -4  -2  737.33   23.20
   0   4   2  741.23   21.60
   0   4   2  792.22   23.40
   1  -4   2  117.29    8.40
   1   4  -2  124.69    9.50
  -1   4   2  130.29    5.90
  -1   4   2  118.49    8.50
  -1  -4  -2  112.09    8.30
   1  -4   2  120.99    5.30
  -1  -4   2  117.19    7.10
   1  -4  -2  124.19    5.60
  -1   4  -2  120.69    9.00
  -1  -4   2  114.39    7.20
   1  -4  -2  113.39    8.60
   1   4   2  121.79    8.40
   1   4   2  119.19    7.50
  -1   4  -2  119.59    5.10
   2  -4   2 1598.14   40.60
  -2   4   2 1579.14   40.50
   2  -4   2 1560.14   29.50
  -2   4   2 1593.54   31.30
  -2  -4  -2 1539.35   37.30
   2   4  -2 1568.34   41.60
   2  -4  -2 1508.85   39.80
  -2   4  -2 1581.44   40.80
  -2  -4   2 1579.94   33.80
   2  -4  -2 1577.44   31.10
   2   4   2 1576.94   38.30
   2   4   2 1537.25   39.10
  -2  -4   2 1564.44   38.20
   3   4  -2  281.87    9.20
   3  -4   2  280.77    7.40
   3   4  -2  293.77   16.20
   3  -4   2  292.47   15.10
  -3   4   2  274.07    8.60
  -3  -4  -2  282.17   12.50
  -3   4   2  300.37   15.40
   3  -4  -2  295.27   14.90
   3  -4  -2  268.07    8.40
   3   4   2  282.27   14.10
  -3  -4   2  274.57    8.90
  -3   4  -2  316.47   15.70
  -3  -4   2  268.47   13.90
   3   4   2  300.27   15.10
   4  -4   2   76.79    4.30
  -4   4   2   79.79    5.00
  -4   4   2   89.59    9.60
  -4  -4  -2   85.09    7.50
   4   4  -2   91.79   10.30
   4  -4   2   79.89    8.80
   4   4  -2   80.79    3.80
  -4  -4   2   84.39    3.40
   4  -4  -2   96.59    9.20
   4  -4  -2   78.79    4.80
   4   4   2   74.09    8.90
  -4   4  -2   77.19    9.00
   4   4   2   87.69    8.80
   4  -4  -2   84.69    9.20
  -4   4  -2   87.39    4.50
  -4  -4   2   90.69    8.80
   5   4  -2  108.79   11.80
  -5   4   2   86.29    5.90
  -5  -4  -2   92.89    7.80
   5  -4   2   94.89    9.90
   5  -4  -2   89.89   10.10
   5  -4  -2   79.99    9.00
   5   4   2   92.89    9.90
   5   4   2   92.49   10.10
  -5   4  -2  102.89   10.60
  -5  -4   2   86.69    9.50
   6   4  -2  529.45   26.10
   6  -4   2  475.45   23.40
  -6   4   2  473.85   16.50
   6  -4   2  442.76   23.10
  -6  -4  -2  467.35   17.70
   6   4   2  499.55   24.10
  -6   4  -2  456.35   24.10
   6   4   2  476.05   23.20
  -6  -4   2  463.85   23.00
   6  -4  -2  471.35   22.50
  -6   4  -2  454.55   15.70
   6  -4  -2  505.15   25.10
  -7   4   2  195.18   11.30
  -7  -4  -2  199.18   11.70
   7   4  -2  202.68   17.70
   7  -4   2  229.28   17.20
   7  -4   2  193.58   16.40
   7   4   2  221.98   16.90
  -7   4  -2  202.78   11.00
   7  -4  -2  207.18   15.00
   7   4   2  207.98   16.90
  -7  -4   2  198.18   16.20
   7  -4  -2  218.28   17.70
   8   4  -2 1048.30   42.60
  -8   4   2 1033.30   31.10
   8  -4   2 1006.30   38.30
   8  -4   2  951.00   39.90
  -8  -4  -2 1012.70   29.50
  -8   4  -2  999.70   30.20
   8  -4  -2 1050.39   37.80
   8   4   2 1034.10   40.00
  -8  -4   2  985.60   39.70
   8   4   2 1022.80   40.40
   8  -4  -2 1031.60   42.40
  -9  -4  -2   91.69   14.90
  -9  -4  -2  112.69    9.50
   9  -4   2  119.39   17.80
   9   4  -2   99.19   16.70
   9  -4   2  128.79   14.30
  -9   4   2  107.09   10.30
   9   4   2  116.79   17.70
   9  -4  -2  131.09   13.50
  -9   4  -2  102.69    9.90
  -9  -4   2  131.39   15.40
   9  -4  -2  111.09   17.30
 -10   4   2   30.80    7.20
 -10  -4  -2   32.80   11.20
 -10  -4  -2   43.40    6.80
  10   4  -2   32.50   11.90
  10  -4   2   40.70   10.10
  10  -4   2   28.90   10.00
  10  -4  -2   41.90   11.80
  10  -4  -2   44.00    9.60
 -10  -4   2   30.70   10.80
 -10   4  -2   49.10    8.50
  10   4   2   51.79   12.70
  11  -4   2    3.60    6.60
 -11   4   2    8.50    4.90
  11   4  -2    8.30    8.60
 -11  -4  -2   15.10    4.80
  11  -4   2   13.60    7.90
 -11  -4  -2   16.50    9.10
  11   4   2   11.50   10.90
 -11   4  -2   -0.20    4.60
  11  -4  -2    5.40    7.80
 -11  -4   2   15.70    9.30
  11  -4  -2    1.40    5.50
  12  -4   2    2.90    7.20
 -12  -4  -2   22.20    9.90
  12  -4   2   14.50    8.00
  12   4  -2   -2.70    8.10
 -12   4   2    1.60    4.50
 -12   4  -2    0.60    5.90
  12  -4  -2   -1.30    5.30
 -12  -4   2    3.90    8.10
  12   4   2   16.30    9.70
  12  -4  -2    4.80    6.80
  13  -4   2   39.00   14.50
  13   4  -2   67.39   16.10
 -13   4   2   44.00   10.70
  13  -4   2   39.10   11.90
 -13  -4  -2   62.59   15.50
  13  -4  -2   58.59   15.50
 -13   4  -2   26.20    8.70
 -13  -4   2   43.80   12.70
  13   4   2   36.40   12.90
  13  -4  -2   43.40   10.60
 -14  -4  -2   -7.80    7.70
 -14   4   2    9.30    8.80
  14   4  -2   16.30   11.80
  14  -4   2    1.20    9.60
  14  -4   2    2.40    8.60
  14  -4  -2   -1.80    7.30
  14   4   2   17.80   10.50
 -14   4  -2    6.70    8.70
 -14  -4   2    3.50    8.00
  14  -4  -2   -5.30    8.10
  15  -4   2   18.00    9.60
 -15   4   2   12.30    8.40
 -15  -4  -2    2.80    8.30
  15  -4   2   -4.30    9.20
  15   4  -2    1.50   11.50
  15  -4  -2    2.10    9.60
  15  -4  -2   -1.50    8.50
 -15  -4   2   22.30   10.20
  15   4   2   13.30   10.50
 -15   4  -2    8.00    8.00
   0  -5   2  325.47   14.70
   0   5   2  316.97   12.10
   0  -5  -2  366.96   16.20
   0   5  -2  346.27   16.80
   0  -5   2  341.67   12.20
   0   5   2  347.87   15.90
   1   5  -2  127.49   10.50
   1  -5   2  117.29    9.40
  -1   5   2  128.69    6.30
  -1  -5  -2  132.99    9.30
   1  -5   2  116.79    5.70
   1  -5   2  127.79    5.90
  -1   5   2  143.39   10.30
   1  -5  -2  117.49    9.60
  -1   5  -2  132.39   10.30
   1  -5  -2  127.19    7.10
   1   5   2  132.29    8.30
  -1  -5   2  119.89    8.20
   1   5   2  120.99    9.80
  -1  -5   2  127.39    8.30
   2  -5   2  197.58    5.70
   2  -5   2  196.28   12.80
  -2   5   2  206.88    7.10
  -2   5   2  177.58   12.30
  -2  -5  -2  194.68   11.30
   2   5  -2  205.58   13.80
   2   5   2  196.18   11.30
  -2   5  -2  209.88   13.30
   2  -5  -2  188.08    6.70
  -2  -5   2  186.68   11.00
   2  -5  -2  209.58   13.10
  -2  -5   2  200.58    9.60
   2   5   2  233.48   13.70
  -3   5   2   47.30    8.50
   3  -5   2   44.70    7.90
  -3  -5  -2   50.19    6.80
  -3   5   2   47.00    3.00
   3   5  -2   46.10    8.80
   3  -5  -2   46.20    2.90
   3  -5  -2   43.10    7.70
   3   5   2   47.70    7.70
   3   5   2   57.09    8.90
  -3  -5   2   46.70    5.00
  -3  -5   2   39.80    6.90
  -3   5  -2   44.30    8.10
   4   5  -2   33.10    8.00
   4   5  -2   43.40    4.20
  -4   5   2   27.10    2.80
  -4   5   2   33.10    7.80
   4  -5   2   30.80    7.30
  -4  -5  -2   31.60    5.70
  -4  -5   2   29.00    3.10
  -4   5  -2   32.40    7.50
   4  -5  -2   31.80    7.50
  -4  -5   2   31.20    6.70
   4   5   2   39.90    7.70
   4   5   2   33.30    7.10
  -5   5   2  341.57   20.30
  -5   5   2  287.97   12.70
  -5   5   2  315.37   10.50
   5  -5   2  345.77   19.30
   5   5  -2  332.67   20.70
  -5  -5  -2  312.17   14.20
  -5  -5   2  337.07   18.70
  -5   5  -2  345.37   20.30
   5   5   2  315.87   18.20
   5   5   2  335.57   19.40
  -5   5  -2  322.27    9.40
  -5  -5   2  314.87    7.90
  -5   5  -2  311.67    9.30
   6  -5   2   10.60    6.20
   6   5  -2   14.60    7.60
  -6  -5  -2   20.60    5.10
  -6   5   2   18.80    7.10
  -6   5   2   18.40    3.70
  -6  -5   2   17.40    6.40
   6  -5  -2   20.40    6.60
  -6   5  -2   15.80    3.50
   6   5   2    9.70    5.90
  -6   5  -2   17.00    7.10
   6   5   2   20.60    7.80
   6  -5  -2    9.70    6.50
  -7   5   2   96.69    7.60
   7  -5   2   65.09   11.50
   7   5  -2  120.09   14.90
  -7  -5  -2   89.69    8.70
   7   5   2   89.39   13.90
   7   5   2   99.39   13.90
   7  -5  -2   94.99   14.80
   7  -5  -2  106.99   12.60
  -7  -5   2   73.29   12.20
  -7   5  -2   86.59   14.00
  -7   5  -2   87.79    6.80
   8   5  -2  159.28   17.30
  -8   5   2  146.09   10.00
  -8  -5  -2  156.58   10.40
   8  -5   2  113.39   13.80
  -8  -5  -2  158.18   16.20
  -8  -5   2  143.59   15.40
  -8   5  -2  102.59   16.20
   8   5   2  122.59   15.20
  -8   5  -2  126.79    9.00
   8  -5  -2  168.28   16.20
   8   5   2  124.09   14.70
   8  -5  -2  127.39   15.70
  -9  -5  -2   46.10   11.30
   9   5  -2   54.99   13.40
   9  -5   2   52.49   11.90
   9  -5   2   63.49   12.30
  -9   5   2   68.29    7.80
  -9  -5  -2   56.59    7.40
  -9   5  -2   52.69   12.40
  -9   5  -2   60.89    8.30
   9  -5  -2   58.29   13.20
   9  -5  -2   38.00    9.50
   9   5   2   51.49   11.90
  -9  -5   2   69.49   13.20
 -10  -5  -2   73.49   14.20
 -10   5   2   73.39    8.80
  10  -5   2   86.89   14.60
  10   5  -2   64.89   24.60
 -10  -5  -2   85.89    7.80
  10   5   2   78.19   15.50
 -10   5  -2   91.19    9.00
  10  -5  -2   76.79   13.90
 -10  -5   2   89.79   16.40
  10  -5  -2   80.79   15.60
  11  -5   2   -1.60    5.90
  11  -5   2   17.70    8.70
 -11  -5  -2    6.80    3.50
  11   5  -2    5.30    8.50
 -11   5   2   16.10    5.30
 -11  -5  -2    6.30    7.70
 -11   5  -2   20.00    9.80
  11   5   2    4.50    8.40
  11  -5  -2   15.40    8.70
 -11  -5   2    7.20    8.10
  11  -5  -2   14.00    8.50
 -11   5  -2    6.00    4.80
  12  -5   2   -0.20    6.90
  12  -5   2   -2.50    6.70
 -12   5   2    1.10    4.60
 -12  -5  -2    0.60    7.00
  12   5  -2   -7.00    6.80
  12   5   2   -0.50    6.90
 -12   5  -2   10.80    7.90
 -12  -5   2    1.60    7.30
 -12   5  -2    2.10    4.30
  12  -5  -2    5.00    7.80
  12  -5  -2   -1.40    6.60
 -13  -5  -2   12.00    8.70
  13  -5   2   13.30   10.80
  13  -5   2   16.30    9.30
  13   5  -2   20.30   11.40
 -13   5   2   17.40    6.90
 -13   5  -2   31.00   11.20
 -13   5  -2   22.40    7.40
 -13  -5   2   34.40   12.90
  13  -5  -2   23.70   12.10
  13  -5  -2   17.50    8.30
  13   5   2   -0.60    8.10
  14  -5   2    7.70    9.10
  14   5   2    0.80   10.30
  14  -5  -2   16.20    9.20
 -14   5  -2   -8.60    5.60
  14  -5  -2    7.40    8.00
  15  -5   2    2.50    9.40
 -15  -5  -2  -10.30    7.20
  15   5  -2  -10.80    9.30
 -15  -5   2    8.70    9.90
  15   5   2   -5.10    9.40
  15  -5  -2  -17.50    8.50
  15  -5  -2   -0.50    9.50
 -15   5  -2   14.50   10.30
   0  -6   2  184.38   11.80
   0   6   2  190.78    9.60
   0   6   2  180.68   12.70
   0  -6  -2  178.18   12.30
   0   6  -2  173.28   13.10
   0  -6   2  191.38    9.40
  -1  -6  -2  885.01   28.50
   1   6  -2  799.32   30.20
   1  -6   2  883.91   29.30
  -1   6   2  828.02   29.30
   1  -6   2  827.62   20.50
  -1  -6   2  815.52   24.80
   1   6   2  870.41   25.60
  -1  -6   2  845.92   26.40
   1   6   2  833.62   29.00
   1  -6  -2  845.32   29.60
  -1   6  -2  876.81   30.90
  -2   6   2  186.78   13.50
   2  -6   2  175.78   12.90
  -2   6   2  187.38    7.10
   2  -6   2  178.28    5.70
   2   6  -2  196.58   14.70
  -2  -6  -2  160.08   11.30
   2  -6  -2  182.18    6.90
  -2   6  -2  196.78   14.00
  -2  -6   2  204.98   10.90
   2  -6  -2  189.48   13.80
  -2  -6   2  204.28   12.00
   2   6   2  194.48   13.80
   2   6   2  196.58   12.20
  -3   6   2  168.48   13.60
   3   6  -2  161.48   14.30
   3  -6   2  173.48   14.00
  -3   6   2  164.48    5.20
  -3  -6  -2  184.68   11.60
   3  -6  -2  183.58   13.80
  -3  -6   2  170.78   12.50
  -3  -6   2  176.78    9.40
   3   6   2  162.28   12.00
  -3   6  -2  170.68   13.70
   3   6   2  174.18   13.50
  -4  -6  -2  121.69    9.50
  -4   6   2  106.69   11.90
   4   6  -2  119.29   13.20
   4  -6   2  146.79   13.20
  -4   6  -2  125.19   12.60
   4  -6  -2  144.19   13.00
   4   6   2  105.69   12.60
   4   6   2  123.79   12.70
  -4  -6   2  119.09    7.10
  -4  -6   2  120.59   11.50
   5  -6   2   24.30    7.10
  -5   6   2   18.30    2.20
  -5   6   2   31.80    8.70
   5   6  -2   23.90    3.60
  -5   6   2   19.40    2.50
   5   6  -2    7.10    6.90
  -5  -6  -2   20.70    5.20
  -5  -6   2   28.00    3.30
   5  -6  -2   19.80    7.40
  -5   6  -2   24.60    7.60
  -5  -6   2   20.20    6.80
   5   6   2   25.70    8.10
   5   6   2   18.30    6.30
   6   6  -2   88.39   14.60
  -6   6   2   81.59    4.90
  -6   6   2   79.59   13.20
  -6   6   2   85.09    5.00
  -6  -6  -2   87.39    8.40
   6  -6   2   70.79   12.10
  -6   6  -2   81.29   13.30
  -6   6  -2   82.49    3.50
   6  -6  -2   79.19   12.40
  -6  -6   2   94.89   13.90
   6   6   2   74.59   12.50
   6   6   2   84.89   12.50
   7  -6   2  322.17   22.10
  -7   6   2  291.97   22.60
  -7  -6  -2  303.97   14.10
  -7   6   2  283.67   11.20
   7   6  -2  292.57   22.90
   7  -6  -2  289.57   20.50
   7   6   2  302.07   22.10
  -7  -6   2  281.97   20.70
   7   6   2  267.37   20.30
  -7   6  -2  310.87   22.60
  -7   6  -2  267.47    9.80
  -8   6   2  603.74   34.40
  -8  -6  -2  600.04   20.30
   8   6  -2  591.24   33.50
  -8  -6  -2  627.04   32.60
   8  -6   2  623.54   31.60
  -8   6   2  596.74   19.10
   8   6   2  577.94   31.60
   8  -6  -2  625.14   31.30
  -8   6  -2  590.14   17.90
  -8  -6   2  611.74   32.00
  -8   6  -2  583.54   33.40
   9   6  -2  118.99   19.40
  -9  -6  -2   90.09    7.60
  -9   6   2   96.89   16.40
   9  -6   2   96.29   15.70
  -9  -6  -2  102.69   16.70
  -9   6   2  102.79    8.50
  -9  -6   2   81.09   15.00
   9   6   2   95.69   15.80
   9  -6  -2  103.99   16.90
  -9   6  -2   91.79    7.60
   9  -6  -2  114.19   17.10
  -9   6  -2  103.19   17.60
  10   6  -2   27.60   10.90
 -10   6   2   26.00    5.60
 -10  -6  -2   19.20    4.00
 -10   6   2   22.40   11.10
  10  -6   2   20.10    8.50
 -10  -6  -2   31.80   10.50
 -10   6  -2   24.90    5.40
  10  -6  -2   37.40   11.80
 -10  -6   2   27.70   10.10
  10   6   2   16.10   10.90
  10  -6  -2   11.50    8.40
 -10   6  -2   21.20   10.40
 -11   6   2    6.20    4.20
 -11   6   2   -5.00    7.10
 -11  -6  -2    2.80    7.00
  11  -6   2   -0.30    6.90
  11   6  -2    8.00    9.40
  11   6   2    0.80    6.80
 -11   6  -2   -0.30    4.00
 -11  -6   2    2.50    7.20
 -11   6  -2    5.90    8.00
  11  -6  -2    8.30    7.80
 -12   6   2   11.70   10.40
 -12  -6  -2   -2.60    6.70
  12  -6   2   19.20    9.10
 -12   6   2    7.90    5.50
 -12   6  -2    8.10    8.70
 -12   6  -2    9.30    4.60
  12  -6  -2   17.70   10.30
  12   6   2   18.30   11.40
  12  -6  -2   12.70    8.30
 -12  -6   2   10.80   10.50
 -13  -6  -2   34.70   13.60
  13   6  -2   16.40   10.80
  13  -6   2   42.90   12.20
 -13   6   2   34.30   13.90
  13  -6  -2    6.10   10.90
 -13  -6   2   22.40   12.40
 -13   6  -2   53.39   15.50
  13   6   2   45.30   15.20
  13  -6  -2   32.40   11.70
  14  -6   2   -4.50    9.40
 -14   6   2    0.60    8.20
  14   6  -2   -5.90    7.50
 -14  -6  -2   -5.70    7.10
 -14   6  -2    3.60   10.70
 -14  -6   2   11.10   10.00
  14  -6  -2    9.20    9.30
  14   6   2    0.50    8.30
  15  -6   2   -8.40   10.10
  15   6  -2   -0.20    9.80
 -15   6   2  -10.90    8.50
 -15  -6  -2   24.20   12.30
 -15  -6   2   -9.90    7.50
 -15   6  -2   -0.80    7.40
  15  -6  -2    9.70   10.00
  15   6   2   10.20   10.60
   0   7   2   83.89   10.00
   0  -7   2   94.89    7.10
   0  -7   2   86.19    9.20
   0   7   2   78.29    7.00
   0  -7  -2   86.79   11.50
   1  -7   2   24.20    6.50
  -1   7   2   25.20    7.10
   1   7  -2   23.60    7.40
  -1  -7  -2   27.10    6.50
  -1   7   2   21.80    3.80
   1   7   2   26.20    6.90
  -1  -7   2   28.20    6.20
  -1   7  -2   33.70    8.30
   1  -7  -2   27.70    6.90
   1   7   2   25.00    5.40
  -1  -7   2   29.00    5.40
  -2   7   2   56.79    4.20
   2  -7   2   64.49    3.40
   2   7  -2   62.69   11.00
  -2  -7  -2   59.99    9.00
   2  -7   2   46.40    9.80
  -2   7   2   52.19   11.80
   2  -7   2   64.89    3.50
   2  -7  -2   66.69   10.40
  -2   7  -2   67.49   10.90
   2   7   2   70.79   11.10
  -2  -7   2   64.09    7.70
   2  -7  -2   61.39    4.20
   2   7   2   70.29    8.40
  -2  -7   2   67.19    7.30
   3  -7   2   74.09   11.60
  -3   7   2   67.19   10.90
   3   7  -2   68.09   11.90
  -3  -7  -2   70.69    9.40
   3   7   2   77.19    9.00
   3   7   2   84.19   15.00
  -3  -7   2   92.99   10.00
  -3   7  -2   60.59   10.70
   3  -7  -2   80.49   11.90
  -3  -7   2   77.49    7.30
  -4  -7  -2   67.79    8.20
  -4   7   2   70.39   11.90
   4   7  -2   80.59   14.00
   4  -7   2   49.70   10.40
   4   7   2   59.29   11.30
   4   7   2   69.89   10.70
  -4   7  -2   55.59   11.10
   4  -7  -2   66.19   11.40
  -4  -7   2   53.69    5.90
  -4  -7   2   66.99   10.50
  -5   7   2   32.20    9.10
  -5  -7  -2   36.00    6.90
   5  -7   2   26.90    8.10
   5   7  -2   25.40    9.50
  -5   7  -2   36.50    9.70
  -5  -7   2   37.80    9.00
  -5  -7   2   37.30    4.90
   5   7   2   28.00    9.10
   5   7   2   48.90   10.10
   5  -7  -2   38.80    9.60
   6   7  -2   16.70    8.90
   6  -7   2   26.30    8.60
  -6  -7  -2   29.80    6.00
  -6   7   2   27.20    9.20
  -6  -7   2   28.00    8.90
  -6  -7   2   28.10    3.20
   6   7   2   28.50    9.00
  -6   7  -2   27.40    9.10
   6   7   2   26.00    9.60
   6  -7  -2   10.60    7.00
  -7  -7  -2   33.60    6.00
   7   7  -2   29.10   10.60
  -7   7   2   28.30   10.30
   7  -7   2   26.30    9.00
  -7  -7  -2   30.90    9.40
   7   7   2   15.40    8.70
  -7  -7   2   27.80    9.00
   7   7   2   20.20    8.20
  -7   7  -2   24.70    9.20
   7  -7  -2   27.30    9.50
   8   7  -2   41.60   12.20
   8  -7   2   60.69   13.50
  -8  -7  -2   36.70   10.20
  -8  -7  -2   43.60    6.50
  -8   7   2   45.90    4.10
  -8   7   2   59.59   13.60
   8   7   2   56.29   12.90
  -8  -7   2   60.59   12.80
   8  -7  -2   48.30   11.40
  -8   7  -2   56.49   13.60
   9   7  -2   41.80   15.50
  -9  -7  -2   36.70   11.10
  -9   7   2   32.30    4.40
   9  -7   2   25.50   10.30
  -9   7   2   41.50   12.70
  -9  -7  -2   30.60    5.00
   9  -7  -2   39.70   12.20
  -9  -7   2   22.20    9.10
  -9   7  -2   40.90   13.10
  -9   7  -2   21.10    3.10
   9   7   2   16.40    9.00
  10  -7   2   19.80   10.60
 -10   7   2   12.00    9.90
 -10  -7  -2   23.00   10.00
  10   7  -2   28.10   12.10
 -10   7   2   17.60    4.00
  10  -7  -2   31.50   10.10
 -10   7  -2   37.10   12.10
 -10   7  -2   20.50    3.80
  10   7   2   14.00    9.40
 -10  -7   2   19.70    9.20
  11  -7   2    0.90    6.70
  11   7  -2    0.80    8.30
 -11  -7  -2    6.80    7.70
 -11   7   2    7.90    8.30
 -11  -7   2    7.50    6.40
 -11   7  -2  -12.00    6.50
  11   7   2  -14.50    6.90
  11  -7  -2   -1.10    6.80
 -12   7   2    4.40    8.70
  12  -7   2  -13.90    8.20
  12   7  -2    6.00    9.20
 -12  -7  -2   14.30    9.90
 -12  -7   2    8.10    9.10
  12  -7  -2   17.60    9.20
  12   7   2  -14.90    5.20
 -12   7  -2    1.50    7.70
  13  -7   2   19.80    9.20
  13   7  -2   10.80   10.40
 -13   7  -2    9.60   10.50
  13   7   2   17.40   11.80
 -14   7   2    7.60   10.70
  14   7  -2   20.90   12.00
  14  -7   2   14.30    9.10
 -14  -7  -2   10.50    9.40
  14  -7  -2   23.10   10.80
 -14  -7   2    6.10    9.80
 -14   7  -2   16.80   10.00
  14   7   2   11.50   10.00
   0  -8   2  232.88   11.80
   0   8  -2  242.28   18.20
   0   8   2  239.38   12.40
   0  -8  -2  243.08   16.70
   0   8   2  238.68   17.20
   0  -8   2  219.38   15.60
   1  -8   2   46.30    4.80
  -1   8   2   40.00    5.30
   1   8  -2   45.10   10.70
  -1   8   2   44.50    9.30
   1  -8   2   48.80    9.30
  -1   8  -2   68.09   12.00
   1   8   2   36.10    6.80
   1   8   2   47.80   10.10
   1  -8  -2   42.30    9.00
  -1  -8   2   45.80    8.40
  -1  -8   2   47.50    7.30
   2   8  -2   26.30    9.10
   2  -8   2   21.90    2.40
  -2  -8  -2   23.30    6.50
   2  -8   2   14.10    6.50
   2  -8   2   22.30    2.60
  -2   8   2   16.70    7.70
  -2  -8   2   23.20    6.00
  -2   8  -2   17.40    7.40
   2   8   2   29.70    9.30
   2  -8  -2   20.80    4.70
   2  -8  -2   28.20    8.10
  -2  -8   2   15.90    5.30
   2   8   2   22.60    6.20
   2  -8  -2   20.60    3.30
   3   8  -2  102.29   15.40
   3  -8   2  105.69   12.50
  -3   8   2   84.29   13.10
  -3  -8  -2  111.19   10.80
  -3  -8   2  106.89   12.40
   3   8   2  111.39   11.50
  -3   8  -2   97.29   14.50
  -3  -8   2   97.59    9.00
   3   8   2   87.79   13.90
   3  -8  -2   83.39   12.90
   4  -8   2  372.16   23.50
   4   8  -2  361.96   25.60
  -4  -8  -2  382.86   19.20
  -4   8   2  372.76   23.60
  -4   8  -2  384.16   24.20
   4  -8  -2  366.16   23.20
   4   8   2  389.76   24.80
  -4  -8   2  399.86   16.60
  -4  -8   2  395.66   21.80
   4   8   2  373.66   21.20
  -5   8   2    3.40    6.70
  -5  -8  -2   29.60    6.60
   5  -8   2   15.70    7.90
   5   8  -2   17.70    9.30
  -5  -8   2   18.00    4.20
   5   8   2   25.10    9.40
   5  -8  -2   13.20    7.60
   5   8   2   19.10    7.80
  -5  -8   2   17.70    7.10
  -5   8  -2   15.10    8.00
  -6  -8  -2   79.29    8.80
   6   8  -2   92.49   15.90
  -6   8   2   79.19   14.60
  -6  -8  -2   89.29   14.90
   6  -8   2   74.49   13.80
   6  -8  -2   53.79   11.90
  -6   8  -2   64.59   13.70
   6   8   2   85.39   13.70
  -6  -8   2   99.79   15.30
   6   8   2  103.49   16.70
  -6  -8   2   86.49    6.60
  -7  -8  -2   18.60    5.00
  -7   8   2   29.00   10.00
   7   8  -2   31.20   10.90
  -7  -8  -2   16.50    8.30
   7  -8   2   22.20    9.40
   7  -8  -2   17.40    8.80
  -7  -8   2   12.40    7.70
  -7   8  -2   12.50    8.80
   7   8   2   21.40    9.50
   8   8  -2   47.60   13.90
   8  -8   2   27.30   10.90
  -8   8   2   51.99   16.00
  -8  -8  -2   43.50    6.60
   8  -8  -2   38.70   11.20
  -8  -8   2   50.49   14.00
   8   8   2   49.00   13.60
   9  -8   2  106.99   18.30
  -9  -8  -2   95.19   17.00
  -9   8   2   93.69   17.80
   9   8  -2   93.99   18.70
  -9  -8  -2   96.59    7.10
  -9  -8   2  103.89   17.40
   9  -8  -2   76.39   15.30
  -9   8  -2  107.19   19.10
  10  -8   2   34.70   12.00
  10   8  -2   41.10   13.50
 -10  -8  -2   25.60   10.00
 -10   8   2   25.50   11.80
 -10  -8   2   37.00   11.90
  10   8   2   19.60   12.20
  10  -8  -2   30.80   10.70
 -10   8  -2   11.80    9.40
 -11  -8  -2   28.80   10.90
  11  -8   2   19.50   10.90
  11   8  -2    6.00   10.80
 -11   8   2   18.60   11.10
  11   8   2   -5.50    8.10
  11  -8  -2    8.70    8.50
 -11   8  -2   31.80   14.40
 -11  -8   2   23.20   10.90
  12   8  -2   11.60   12.80
  12  -8   2   29.60   11.40
 -12   8   2   26.30   10.70
 -12  -8  -2   26.90   12.40
  12   8   2   17.00   12.60
  12  -8  -2   44.60   13.90
 -12   8  -2   43.00   15.10
 -12  -8   2   28.60   12.00
  13   8  -2    4.80   11.00
 -13  -8  -2   24.10   12.20
 -13   8   2   23.20   12.60
  13  -8   2   21.10   11.60
  13   8   2   26.80   12.70
  13  -8  -2   13.10    9.50
 -13   8  -2   36.60   14.30
 -13  -8   2    1.10    7.50
  14  -8   2    6.40    9.50
  14   8  -2  -17.60    7.20
 -14   8   2   15.50   12.60
 -14  -8  -2    2.30    8.20
 -14   8  -2   16.40    9.30
 -14  -8   2   14.60   11.90
  14   8   2   -5.20    9.40
   0   9   2  241.38   13.10
   0  -9   2  262.97   13.20
   0   9   2  247.88   19.20
   0  -9   2  244.68   17.60
   0  -9  -2  237.98   17.70
   0  -9  -2  233.08   12.80
   0   9  -2  229.78   19.40
   1  -9   2  176.68   16.10
  -1   9   2  185.48   16.80
   1   9  -2  202.88   18.60
   1  -9   2  178.68    9.30
  -1  -9  -2  196.98   16.20
   1   9   2  204.78   17.90
  -1  -9   2  188.58   15.10
   1  -9  -2  184.58    9.80
   1   9   2  185.38   12.90
   1  -9  -2  179.18   16.10
  -1  -9   2  195.48   12.50
  -1   9  -2  180.38   17.10
   2  -9   2   48.10    3.50
   2  -9   2   69.99   12.10
   2  -9   2   46.80    3.40
  -2   9   2   54.69   11.40
  -2  -9  -2   54.79    9.70
   2   9  -2   57.19   12.60
   2  -9  -2   46.80    4.40
  -2   9  -2   47.60   11.70
  -2  -9   2   51.99    8.80
   2  -9  -2   51.29   10.90
  -2  -9   2   47.20    8.80
   2   9   2   53.09    8.80
   2   9   2   53.59   11.80
  -3  -9  -2  286.87   17.70
   3  -9   2  264.77   20.50
  -3   9   2  278.37   21.10
   3   9  -2  265.17   22.10
  -3  -9   2  251.07   17.30
  -3  -9   2  267.47   15.90
  -3   9  -2  250.77   20.40
   3   9   2  290.57   22.20
   3   9   2  289.87   18.20
   3  -9  -2  273.77   20.90
   4  -9   2    0.50    5.20
  -4   9   2    2.10    6.40
  -4  -9  -2    3.60    5.00
  -4  -9  -2   14.50    6.70
   4   9  -2    4.50    7.70
  -4   9  -2    5.70    7.10
  -4  -9   2   -2.60    4.00
   4   9   2   -0.50    4.90
   4  -9  -2   -1.10    5.70
   4   9   2    9.50    8.40
  -4  -9   2    7.20    3.60
   5  -9   2   76.39   13.90
  -5  -9  -2   51.99   10.90
  -5   9   2   69.59   13.60
  -5  -9  -2   76.99    9.30
   5   9  -2   60.99   14.00
  -5  -9   2   71.09   12.30
  -5  -9   2   77.69    7.60
   5  -9  -2   90.19   15.30
  -5   9  -2   74.29   14.50
   5   9   2   73.59   14.30
   6  -9   2   -0.10    5.60
  -6   9   2    3.30    6.40
   6   9  -2    0.60    8.00
  -6  -9  -2   -5.00    3.00
  -6  -9  -2    7.50    6.90
   6  -9  -2    7.90    8.80
  -6   9  -2    3.60    6.30
  -6  -9   2    4.90    6.20
   6   9   2    3.20    7.30
  -6  -9   2   14.40    3.50
   7   9  -2   50.19   14.40
  -7  -9  -2   60.29    8.40
  -7  -9  -2   29.10    9.70
  -7  -9   2   43.20   11.80
  -7  -9   2   47.90    3.90
   7  -9  -2   60.19   16.00
   7   9   2   48.80   12.90
   8   9  -2    7.70    9.70
  -8  -9  -2   29.00   10.30
  -8   9   2   32.70   12.00
   8  -9   2   48.30   13.10
  -8  -9  -2   32.70    5.70
  -8  -9   2   42.20   11.70
  -8   9  -2   37.60   11.70
   8  -9  -2   31.20   10.80
   8   9   2   26.30   11.30
  -9  -9  -2   15.10    8.80
   9   9  -2   11.60    9.30
   9  -9   2    5.00    8.50
  -9   9   2   15.20   11.40
  -9  -9  -2   19.90    4.30
  -9   9  -2    4.90    9.10
  -9  -9   2   10.40    8.60
   9   9   2   21.00   12.40
   9  -9  -2    5.10    7.90
 -10  -9  -2   36.30   11.90
  10  -9   2   39.40   13.50
  10   9  -2   13.00   12.00
 -10   9   2   23.80   12.60
 -10  -9   2   19.60    9.60
  10   9   2   30.30   12.30
  10  -9  -2   46.50   14.00
 -10   9  -2   18.80   10.70
  11   9  -2    3.30    8.70
 -11   9   2   -4.60    7.10
 -11  -9  -2   -3.90    7.30
  11  -9   2   13.90    9.90
  11   9   2   38.30   12.70
  11  -9  -2    6.00    9.80
 -11   9  -2    8.60    8.40
 -11  -9   2   15.60   10.60
  12   9  -2   -7.50    8.90
 -12   9   2   -2.90   16.30
  12  -9   2   -1.10    8.90
  12  -9  -2   -6.60    8.90
  12   9   2    3.70    8.70
 -12   9  -2  -13.30   13.70
 -13  -9  -2    9.40   10.30
 -13   9   2  -10.90   11.00
  13  -9   2   11.10   10.80
  13   9  -2   15.00   10.50
 -13   9  -2   -3.60    7.30
  13   9   2    3.90   10.40
 -13  -9   2   -3.30    7.60
  13  -9  -2   19.30   14.20
   0 -10  -2  264.87   19.90
   0  10   2  228.58   20.40
   0 -10   2  262.87   19.90
   0 -10  -2  271.47   14.30
   0  10  -2  251.07   21.70
   0 -10   2  260.77   13.80
   1  10  -2  149.19   18.00
   1 -10   2  127.39    8.30
  -1  10   2  130.89   15.90
   1 -10   2  129.89   14.50
  -1 -10  -2  119.19   13.40
  -1 -10  -2  140.39   11.30
   1  10   2  146.19   17.70
  -1 -10   2  138.99   11.10
   1 -10  -2  134.59   16.00
  -1  10  -2  146.09   16.90
  -1 -10   2  108.99   13.00
   1 -10  -2  119.69    8.40
  -2  10   2   68.49   13.30
   2  10  -2   75.09   15.40
  -2 -10  -2   80.09   12.30
  -2 -10  -2   88.19   10.00
   2 -10   2   77.59    4.20
   2 -10   2  100.79   15.60
   2 -10   2   78.59    4.10
  -2  10  -2   71.79   14.30
   2  10   2   98.39   16.00
  -2 -10   2   81.89   12.10
   2 -10  -2   86.19    8.10
   2 -10  -2   90.59   14.60
  -2 -10   2   98.89   10.40
   3  10  -2    9.00    8.90
   3 -10   2   -3.90    5.20
  -3 -10  -2    4.00    4.90
  -3  10   2    7.00    6.90
  -3 -10  -2    7.70    5.60
   3  10   2   13.40    8.40
  -3 -10   2   13.20    5.90
   3 -10  -2    0.60    5.70
  -3 -10   2    7.00    4.70
  -3  10  -2    6.10    6.60
  -4 -10  -2   43.20    9.50
   4 -10   2   32.90   10.40
  -4 -10  -2   43.60    9.20
   4  10  -2   39.50   12.90
  -4  10   2   21.80    9.00
  -4  10  -2   43.80   11.90
  -4 -10   2   42.30    9.80
   4  10   2   44.60   12.90
  -4 -10   2   38.20    7.30
   4 -10  -2   40.50   11.80
  -5 -10  -2   18.80    6.30
   5 -10   2   29.90   10.30
  -5  10   2   21.50    9.80
   5  10  -2   28.50   12.40
  -5 -10  -2   13.90    6.90
   5  10   2   30.90   11.60
   5 -10  -2   12.00    7.50
  -5 -10   2   17.60    5.20
  -5  10  -2   13.60    8.40
  -5 -10   2   32.90    9.30
  -6  10   2   56.49   14.00
  -6 -10  -2   45.30   11.20
   6 -10   2   58.49   13.90
   6  10   2   45.20   12.70
  -6 -10   2   45.10   10.90
  -6  10  -2   38.10   11.80
  -6 -10   2   64.59    7.00
   6 -10  -2   37.80   11.90
  -7  10   2    0.40    7.20
  -7 -10  -2    2.60    8.40
   7 -10   2   21.00   10.60
   7  10  -2    9.40    9.20
  -7 -10  -2    4.10    4.30
  -7 -10   2    5.60    2.80
   7 -10  -2    5.70    8.80
  -7  10  -2    5.40    8.00
  -7 -10   2    9.50    7.90
   8  10  -2   13.00    9.60
  -8 -10  -2    4.60    6.40
   8 -10   2   -1.80    7.80
  -8 -10  -2    2.90    3.60
  -8  10   2    4.80    8.60
  -8 -10   2   -6.30    5.80
   8 -10  -2   -8.40    5.40
   8  10   2   -3.20    7.40
  -8  10  -2    0.50    6.80
   9  10  -2   39.30   13.70
   9 -10   2   38.70   13.20
  -9 -10  -2   15.60    9.80
  -9  10   2   16.90   11.20
   9 -10  -2   50.39   13.90
  -9 -10   2   32.60   11.90
  -9  10  -2   34.20   12.70
   9  10   2   29.60   13.20
 -10 -10  -2    2.80    6.50
  10  10  -2   -3.60    7.60
  10 -10   2    3.00    8.90
 -10  10   2    1.60    9.80
 -10 -10   2   -7.60    6.70
  10 -10  -2   12.10   10.30
 -10  10  -2    5.30   10.20
  10  10   2   -2.10    9.50
  11  10  -2  -14.20    7.30
  11 -10   2    4.10   10.80
 -11  10   2    8.50   10.30
  11  10   2    3.30   10.70
  11 -10  -2    7.10   10.10
 -11 -10   2    5.00    8.20
 -11  10  -2    7.80    9.50
 -12  10   2   -9.00    7.10
 -12 -10  -2   11.30   11.20
  12  10  -2   10.70   11.80
  12 -10   2   -5.20    9.60
  12  10   2  -11.70    7.40
 -12 -10   2   12.00    8.70
 -12  10  -2   11.30   10.40
 -13  10   2   11.20   12.50
 -13 -10  -2   -9.40    7.50
  13  10  -2   16.40   12.60
 -13 -10   2   -9.60    8.60
  13 -10  -2   -8.80    7.30
 -13  10  -2    5.70    9.50
  13  10   2  -16.00    9.10
   0 -11   2  413.16   25.40
   0 -11  -2  420.56   26.90
   0  11   2  414.16   27.80
   0 -11  -2  431.36   18.70
   0  11  -2  436.96   29.60
   0 -11   2  446.46   18.50
  -1 -11  -2  164.28   17.10
  -1 -11  -2  153.48   13.70
   1  11  -2  175.98   19.60
   1 -11   2  143.89    9.00
  -1  11   2  127.69   18.70
   1 -11   2  161.98   16.50
   1  11   2  151.98   18.10
  -1 -11   2  155.38   12.50
  -1  11  -2  121.69   18.60
   1 -11  -2  132.99    9.40
  -1 -11   2  164.98   15.80
   1 -11  -2  183.78   18.80
  -2 -11  -2   15.80    6.80
   2 -11   2   14.50    7.80
  -2 -11  -2   15.40    6.70
   2  11  -2   14.20    9.20
  -2  11   2   17.50    8.90
  -2 -11   2   18.20    6.80
   2  11   2   13.60    8.90
  -2  11  -2   10.20    7.80
   2 -11  -2   17.60    3.40
   2 -11  -2   19.30    8.70
  -2 -11   2   19.70    6.50
  -3 -11  -2  195.98   16.30
  -3  11   2  185.98   19.80
   3 -11   2  188.48   20.40
  -3 -11  -2  216.18   17.10
   3  11  -2  194.98   21.40
   3 -11  -2  173.58   20.10
  -3 -11   2  215.68   15.90
   3  11   2  183.28   20.00
  -3  11  -2  218.48   21.40
  -3 -11   2  220.98   16.60
  -4 -11  -2    6.70    5.00
  -4 -11  -2    8.30    6.60
  -4  11   2   -0.50    7.00
   4  11  -2    5.50   15.50
  -4  11  -2    2.10    6.70
   4 -11  -2    0.50    8.50
  -4 -11   2    2.30    4.30
   4  11   2    0.60    6.90
  -4 -11   2   13.00    6.30
  -5 -11  -2  125.29   15.10
  -5  11   2   88.69   17.30
   5 -11   2   84.29   16.40
   5  11  -2  143.49   23.30
  -5 -11  -2  123.29   12.60
  -5 -11   2  115.49   16.60
  -5 -11   2  102.99   10.70
   5 -11  -2  114.79   19.20
   5  11   2  104.59   18.40
  -5  11  -2   87.09   17.30
   6  11  -2   22.50   12.30
  -6  11   2   20.10   11.00
   6 -11   2   32.90   11.40
  -6 -11  -2   29.20    7.30
   6  11   2    6.40    9.30
  -6  11  -2    4.00    8.40
   6 -11  -2   33.80   12.30
  -6 -11   2   17.80    5.60
  -6 -11   2   34.50   12.30
   7 -11   2   25.80   10.90
  -7  11   2   -1.80    5.80
   7  11  -2   13.50   10.10
  -7 -11  -2   14.60    5.70
  -7 -11  -2    5.50    6.50
  -7  11  -2   12.30    9.30
  -7 -11   2   25.10    9.60
   7  11   2   39.90   14.30
   7 -11  -2    9.10   11.00
  -7 -11   2   23.90    4.70
   8 -11   2   10.40    8.90
  -8 -11  -2   18.60    9.80
  -8 -11  -2    0.30    4.20
   8  11  -2  -11.40    6.30
  -8  11   2    9.00   10.50
  -8 -11   2    1.70    7.10
  -8  11  -2    6.10    8.10
   8  11   2    0.90    9.60
   8 -11  -2   -4.00    9.10
   9  11  -2   -6.20    7.70
   9 -11   2    3.90    9.80
  -9 -11  -2   15.20   10.20
  -9  11   2   30.10   13.30
   9 -11  -2  -11.10    8.10
  -9  11  -2   24.90   12.70
  -9 -11   2    9.80    7.20
   9  11   2   11.00   10.60
 -10 -11  -2   10.30    8.80
  10 -11   2   16.70   12.20
 -10  11   2   10.70    9.30
  10  11  -2    6.90   12.20
  10  11   2   -0.20    8.70
 -10  11  -2   21.80   12.40
  10 -11  -2   -4.10    8.90
 -10 -11   2   -0.50    6.50
 -11  11   2    7.00   12.00
  11  11  -2   19.80   14.40
  11 -11   2    3.90   10.10
 -11 -11  -2    7.70   10.10
 -11  11  -2   -9.80    8.20
 -11 -11   2   23.90    9.40
  11  11   2   23.70   11.20
  12 -11   2    6.60   11.90
 -12 -11  -2    6.00    9.30
  12  11  -2   14.00   11.20
 -12  11   2    7.00    9.60
  12 -11  -2   20.80   11.80
  12  11   2   30.90   13.30
 -12  11  -2   -1.90   10.10
 -12 -11   2    5.70    9.40
   0 -12  -2   49.40    7.90
   0 -12  -2   62.29   13.40
   0  12   2   44.20   12.70
   0 -12   2   46.50   11.60
   0 -12   2   29.90    6.50
   0  12  -2   67.39   15.70
  -1 -12  -2   -0.40    6.00
   1 -12   2    3.10    7.30
   1  12  -2   -5.70    5.60
   1 -12   2    5.50    3.80
  -1 -12  -2   -2.10    4.40
  -1 -12   2    3.80    5.10
  -1  12  -2    1.10    7.20
   1 -12  -2   -6.10    3.00
  -1 -12   2    1.30    5.10
   1  12   2   -0.30    8.60
   1 -12  -2   -0.90    6.20
  -2 -12  -2  101.39   12.10
  -2  12   2   93.29   17.10
  -2 -12  -2  101.69   16.10
   2 -12   2   80.99   15.80
   2  12  -2   97.99   18.00
   2  12   2   86.89   16.70
  -2 -12   2   82.89   11.60
   2 -12  -2   86.79    5.00
  -2  12  -2   81.69   16.50
  -2 -12   2   84.39   13.20
   2 -12  -2   90.29   18.80
  -3  12   2   25.00   10.90
  -3 -12  -2   30.90    9.20
   3  12  -2   18.90   11.00
  -3 -12  -2   30.10    8.20
   3 -12   2   10.70    9.40
  -3  12  -2   20.40   11.00
  -3 -12   2   34.30    8.60
   3 -12  -2   30.70   11.30
  -3 -12   2   16.10    6.90
   3  12   2   20.80   13.30
   4 -12   2   10.00    8.60
   4  12  -2   12.90   10.20
  -4  12   2    1.30    7.40
  -4 -12  -2   10.10    6.30
  -4 -12  -2   -6.00    4.70
  -4 -12   2    3.40    4.70
  -4  12  -2   11.70    9.50
   4  12   2    5.00    9.20
  -4 -12   2    0.70    5.20
   4 -12  -2    3.60    8.30
  -5 -12  -2   16.50    6.20
   5 -12   2    0.20    9.20
   5  12  -2   20.50   11.50
  -5  12   2   28.90   12.00
  -5 -12  -2   19.00    7.80
  -5 -12   2   11.20    5.20
  -5  12  -2   45.60   14.40
   5 -12  -2   14.40    9.70
   5  12   2   17.40   10.90
  -5 -12   2   16.70    8.70
  -6  12   2    1.40    7.00
   6 -12   2    3.90    7.40
  -6 -12  -2    5.10    5.00
   6  12  -2    3.90    8.30
  -6 -12  -2    3.90    6.80
   6 -12  -2    5.90    7.90
   6  12   2   -1.60    6.70
  -6 -12   2    3.00    3.90
  -6  12  -2   -6.40    7.50
   7 -12   2   27.10   13.10
   7  12  -2    5.50   10.10
  -7  12   2   43.90   13.20
  -7 -12  -2   19.50    9.80
  -7 -12  -2   22.00    6.70
  -7  12  -2   20.30   11.30
   7 -12  -2   21.50   11.90
  -7 -12   2   26.80   10.60
   7  12   2   14.70   11.10
  -8 -12  -2    9.10    8.50
   8  12  -2   -2.80    9.80
   8 -12   2   12.90   11.00
  -8  12   2   11.90   10.00
   8  12   2    0.10    7.90
   8 -12  -2    6.50    8.60
  -8 -12   2   18.70    9.60
  -8  12  -2    6.80    9.00
   9 -12   2  -21.00    8.00
  -9  12   2   -4.70    8.20
  -9 -12  -2   -9.90    7.40
   9  12  -2   11.80   10.90
  -9  12  -2   10.60    9.10
   9 -12  -2  -14.90   10.30
  -9 -12   2    9.80    8.30
   9  12   2    4.30   11.10
 -10  12   2   19.40   12.40
  10  12  -2   15.10   11.90
  10 -12   2  -18.90    8.50
 -10 -12  -2  -10.70   12.90
  10 -12  -2  -23.60    9.60
  10  12   2   -6.60    8.60
 -10  12  -2   -4.30    9.40
 -11  12   2   18.40   13.10
  11 -12   2   13.40   10.90
  11  12  -2    3.80   10.10
 -11 -12  -2    0.40    8.50
  11 -12  -2   -1.60   10.90
  11  12   2   19.80   11.50
 -11 -12   2    7.10   11.20
 -11  12  -2   21.80   12.10
   0 -13   2   -3.00    7.80
   0 -13  -2   10.40    8.20
   0  13   2    5.30    8.40
   0  13  -2   -2.50    7.10
   0 -13  -2    1.50    4.70
   0 -13   2   -4.50    4.10
   1 -13   2    3.30    7.70
   1 -13   2   -2.60    3.40
   1  13  -2    1.20    8.30
  -1 -13  -2   -0.60    4.00
  -1  13   2   -6.00    8.30
  -1 -13   2    1.20    4.50
   1  13   2   -4.50    6.90
   1 -13  -2   -5.30    6.90
   1 -13  -2    0.20    3.70
  -1  13  -2    5.50    8.60
  -1 -13   2   -0.90    6.10
   2  13  -2   14.40   10.40
  -2  13   2   -6.50    6.70
   2 -13   2   12.90    9.00
  -2 -13  -2   10.70    6.20
  -2 -13  -2   -1.10    5.70
  -2 -13   2   -4.40    4.90
  -2  13  -2    0.70    7.90
  -2 -13   2    4.70    6.60
   2 -13  -2    3.40    8.30
   2  13   2   -5.20    6.40
   3  13  -2    9.20   11.10
   3 -13   2   47.90   13.30
  -3 -13  -2   21.80    8.10
  -3 -13  -2   25.10    9.30
  -3  13   2    7.60    9.10
  -3  13  -2   21.70   11.60
   3 -13  -2   24.60   11.30
   3  13   2   13.40    9.80
  -3 -13   2   30.50    8.80
  -3 -13   2   40.10    9.10
   4 -13   2    9.70    9.70
   4  13  -2  -11.10    7.50
  -4  13   2    3.90    8.30
  -4 -13  -2    9.20    6.20
  -4 -13  -2   12.00    6.60
  -4 -13   2   -1.10    5.30
   4  13   2  -11.30    6.80
  -4  13  -2    4.60    7.90
  -4 -13   2    0.60    5.80
   4 -13  -2   -0.50    9.00
  -5 -13  -2   11.90    8.40
  -5 -13  -2   12.00    6.70
   5  13  -2   11.20   10.00
   5 -13   2    4.30    8.80
   5  13   2   11.30   10.10
  -5  13  -2   -3.90    7.30
   5 -13  -2   -4.50    6.90
  -5 -13   2    9.20    5.90
  -5 -13   2   10.00    6.50
  -6 -13  -2   -9.20    6.40
  -6 -13  -2   -8.90    5.10
   6 -13   2   10.80    9.80
   6  13  -2    8.40   11.10
  -6  13   2   -7.10    6.10
  -6  13  -2    5.80    8.80
  -6 -13   2   -6.00    4.60
   6  13   2    3.20    8.60
   6 -13  -2   -7.80    7.70
  -6 -13   2   13.40    9.10
  -7 -13  -2   -5.30    6.00
  -7  13   2    1.50    9.40
  -7 -13  -2    5.50    5.40
   7  13  -2   20.50   13.60
   7 -13   2   -1.20   10.10
  -7 -13   2   -0.90    8.00
   7 -13  -2  -12.60    6.80
  -7  13  -2   -7.00    6.80
   7  13   2  -23.20    8.10
  -8  13   2   43.90   15.00
   8 -13   2   42.10   14.90
   8  13  -2    5.90   11.70
  -8 -13  -2   46.60   12.40
   8 -13  -2   47.50   17.00
  -8 -13   2   25.40   11.30
  -8  13  -2   54.79   16.20
   8  13   2   23.10   14.00
   9 -13   2    5.30   13.30
  -9  13   2   17.90   13.00
   9  13  -2   21.50   14.60
  -9 -13  -2   40.50   14.40
   9 -13  -2   36.10   15.20
   9  13   2   22.30   12.70
  -9 -13   2   29.40   12.50
  -9  13  -2    7.30   10.60
 -10  13   2    0.90   11.20
 -10 -13  -2   11.60    8.70
  10  13  -2  -10.10   11.30
  10 -13   2   13.40   12.00
 -10 -13   2   -7.50    8.30
  10 -13  -2   -8.80   11.10
  10  13   2   -9.20    8.90
 -10  13  -2    2.60    9.10
   0  14  -2   28.30   11.90
   0 -14   2   32.30   10.90
   0 -14  -2   11.40    9.50
   0 -14   2   12.60    5.70
   0 -14  -2   25.00    6.40
   0  14   2   -2.60    7.80
   1 -14   2   -3.30    7.00
   1  14  -2   -1.00    8.50
  -1 -14  -2   -1.10    6.40
  -1 -14  -2   -0.80    6.00
  -1  14   2   -8.40    6.50
   1 -14  -2    0.30    7.00
  -1 -14   2    6.70    4.90
  -1  14  -2   -3.90    7.00
  -1 -14   2   -2.80    5.90
   2  14  -2    1.10    8.70
  -2 -14  -2    5.60    8.50
  -2 -14  -2   -8.70    5.40
   2 -14   2    5.10    8.00
  -2  14   2   11.00   10.30
  -2  14  -2    4.50   10.00
   2  14   2    9.00   10.80
  -2 -14   2    5.80    6.60
   2 -14  -2   -2.70    7.40
  -3 -14  -2   22.50    8.70
  -3  14   2   16.40   11.30
   3  14  -2   12.50   10.70
   3 -14   2    5.10    8.00
  -3 -14  -2    5.50    8.40
  -3  14  -2   14.10   11.70
  -3 -14   2   10.80    7.90
  -3 -14   2   23.20    8.20
   3 -14  -2   34.10   12.50
   3  14   2   13.20   10.30
  -4 -14  -2    3.70    8.40
   4  14  -2   12.30    9.60
   4 -14   2    9.10    9.90
  -4  14   2   15.90   10.30
  -4 -14   2   10.20    6.60
   4  14   2   10.00   11.00
   4 -14  -2   38.00   12.60
  -4  14  -2   18.30   10.90
  -5 -14  -2   12.90    7.60
   5  14  -2   19.10   12.70
  -5 -14  -2   -8.10    6.00
  -5  14   2  -10.10    6.00
   5 -14   2    6.70    9.00
   5 -14  -2   21.20   11.50
  -5  14  -2   -6.70    6.70
  -5 -14   2   -7.00    6.10
   5  14   2  -18.10   10.50
  -5 -14   2   -8.90    5.90
  -6  14   2  -14.20    7.70
  -6 -14  -2   10.90    9.00
   6  14  -2  -13.80    9.50
   6 -14   2    4.20    9.80
  -6 -14  -2    2.40    7.00
  -6 -14   2   11.90    8.80
   6  14   2   -2.20    9.50
   6 -14  -2    3.90    9.10
  -6  14  -2   -0.70   11.10
  -7  14   2   16.70   15.80
  -7 -14  -2   29.60   10.90
   7 -14   2   34.60   13.90
   7  14  -2   44.30   23.60
  -7 -14   2   13.30    9.00
   7  14   2   33.00   15.80
   7 -14  -2   17.50   11.50
  -7  14  -2   25.20   13.90
  -8  14   2   17.60   12.90
   8  14  -2   21.00   12.30
  -8 -14  -2   -0.20    8.50
   8 -14   2   44.60   16.00
  -8 -14   2    7.40    9.20
   8 -14  -2   26.40   13.40
  -8  14  -2   16.40   12.40
  -9  14   2    7.60   12.20
   9 -14   2    1.70   10.10
  -9 -14  -2   22.00   11.70
   9  14  -2    0.10   11.20
  -9  14  -2   -9.70    8.90
   9  14   2   23.60   12.40
  -9 -14   2   17.40   10.20
   9 -14  -2    1.30   11.00
   0  15  -2   13.80   11.20
   0  15   2    7.20    9.30
   0 -15   2   -7.80    7.10
   0 -15  -2   -0.40    8.30
   1  15  -2    7.50   11.90
   1 -15   2   37.40   12.40
  -1 -15  -2   20.50   11.40
  -1 -15  -2   10.70    7.30
  -1  15   2   17.40   12.90
  -1 -15   2   10.40    7.20
   1 -15  -2   16.20   10.30
   1  15   2   23.60   11.60
  -1 -15   2    5.40    9.70
  -1  15  -2   15.10   13.10
  -2 -15  -2    8.90    8.60
  -2  15   2   19.90   12.00
   2 -15   2   13.60    9.20
   2  15  -2    2.20   11.20
  -2 -15  -2    3.40    6.60
   2  15   2   10.50   11.10
  -2 -15   2   14.30    9.30
  -2  15  -2  -12.30    7.90
   2 -15  -2    9.80    9.40
  -2 -15   2   14.00    7.80
  -3 -15  -2   16.20    9.40
  -3 -15  -2    8.60    7.70
  -3  15   2    5.80    9.90
   3 -15   2   -4.60    9.10
   3  15  -2    6.40   11.10
  -3  15  -2  -19.70    9.60
  -3 -15   2   10.60    8.30
   3  15   2   27.90   14.70
   3 -15  -2   -0.80    7.10
  -3 -15   2    2.60    7.70
  -4 -15  -2    3.00    8.00
  -4  15   2    3.70    7.70
   4  15  -2   17.50   12.00
  -4 -15  -2    4.40    7.50
   4 -15   2    4.50   10.30
  -4 -15   2   -4.80    6.90
   4  15   2   19.40   13.00
   4 -15  -2   -2.60    9.60
  -4  15  -2   16.10   11.20
  -5 -15  -2   -7.90    6.90
  -5 -15  -2    6.10    8.20
  -5 -15   2  -10.90    6.60
   5  15   2    6.70   12.40
   5 -15  -2    7.20   10.80
  -5 -15   2  -11.90    7.30
  -6 -15  -2   -4.90    7.20
   6  15  -2    8.10   11.10
  -6 -15  -2  -20.90    7.60
  -6  15   2    2.60    9.30
   6  15   2    4.10   21.40
   6 -15  -2  -14.90    9.20
  -6  15  -2   -6.30    8.70
  -6 -15   2   -8.20    8.70
   7  15  -2   20.10   14.40
   7 -15   2  -14.10   10.90
  -7  15   2    3.90   12.50
  -7 -15  -2   21.40   10.60
   7  15   2    0.90   11.60
  -7 -15   2    4.90    9.30
  -7  15  -2   -2.10    9.00
   7 -15  -2   -0.10   12.50
   8  15  -2   53.99   18.60
   8 -15   2   29.60   15.30
  -8  15   2   20.20   13.00
  -8 -15  -2   22.40   13.00
   8  15   2   41.20   15.70
  -8 -15   2   22.20   12.50
  -8  15  -2    9.70   14.60
   8 -15  -2   32.50   16.80
   0 -16  -2   21.40   10.30
   0  16   2    7.10   11.10
   0 -16   2   14.40    8.70
   0  16  -2   -4.60   10.30
  -1  16   2    3.60   19.60
   1  16  -2    7.50   12.50
   1 -16   2    0.10    9.10
  -1 -16  -2   17.60    9.00
   1 -16  -2   21.70   11.50
  -1 -16   2    2.20    8.80
  -1  16  -2  -10.20    9.10
   1  16   2  -18.90    8.30
  -2 -16  -2   38.50   11.90
   2  16  -2    8.30   12.10
  -2 -16  -2   20.00   10.50
   2 -16   2   24.00   12.40
  -2  16   2   23.80   16.80
   2  16   2   32.30   16.80
  -2  16  -2   40.20   15.30
   2 -16  -2   37.80   16.50
  -2 -16   2   25.80   10.70
  -3 -16  -2   -4.60    8.40
   3  16  -2   15.70   12.60
  -3  16   2   14.70   12.90
  -3 -16  -2    8.00    9.20
   3 -16  -2   13.70   11.00
  -3  16  -2    4.30   10.00
  -3 -16   2    5.10    8.60
   3  16   2    3.80   19.80
  -3 -16   2    0.70    9.50
   4 -16   2   -8.30   10.10
  -4  16   2   -4.20    9.30
   4  16  -2    0.50   10.00
  -4 -16  -2   25.20   10.70
  -4 -16  -2   -5.60    8.20
  -4  16  -2    6.50   11.90
   4  16   2   10.70   13.30
  -4 -16   2   -2.00    8.70
  -4 -16   2   -1.70    9.90
   4 -16  -2   -9.70    9.80
  -5 -16  -2   24.10   10.20
  -5 -16  -2   -2.60    8.60
  -5  16   2   14.80   10.80
   5  16  -2  -13.10    9.10
   5 -16   2   -4.90    8.60
   5  16   2    8.20   11.00
  -5 -16   2   -2.30    9.50
   5 -16  -2   -8.30    8.70
  -5  16  -2   10.30   10.90
   6 -16   2   -1.80   11.10
  -6  16   2   13.20   13.50
  -6 -16  -2   17.90   11.70
   6  16  -2    4.70   11.70
   6 -16  -2   16.10   12.90
  -6 -16   2   -9.30    8.50
  -6  16  -2    2.40   10.70
   0  17   2   -5.90    9.90
   0 -17  -2   -5.30    9.90
   0  17  -2    3.20   10.30
  -1  17   2   -1.20   11.50
   1 -17   2   30.20   13.00
   1  17  -2   12.10   11.70
  -1 -17   2  -10.30    7.40
  -1  17  -2  -19.50    8.30
   1  17   2   15.10   14.10
   1 -17  -2    2.40   10.30
  -2 -17  -2   -5.60    8.50
   2 -17   2   -4.50    9.60
   2  17  -2    6.20   12.60
  -2  17   2   -7.80   10.50
  -2  17  -2   24.70   14.00
  -2 -17   2   -7.90    9.10
   2  17   2   -6.30   13.10
   2 -17  -2   19.90   10.50
   3 -17   2  -13.00    9.90
  -3 -17  -2    1.10    9.40
  -3  17   2  -12.70    9.00
   3  17  -2   12.00   11.70
  -3  17  -2  -19.70    8.50
   3  17   2   10.50   11.90
   3 -17  -2  -13.30    9.40
  -3 -17   2    5.10    9.60
   0   0   3    0.50    1.40
   0   0  -3    0.40    0.70
   0   0   3   -0.30    0.70
   0   0  -3    2.00    1.30
   0   0  -3    0.60    1.60
   0   0   3   -1.00    1.20
  -1   0   3 9999.00  176.28
  -2   0   3  776.72   20.70
   2   0  -3  800.32   18.80
   2   0  -3  702.43   29.40
  -2   0  -3  777.92   18.50
   2   0   3  783.42   18.50
  -2   0   3  780.12   18.90
   2   0   3  776.02   23.50
   3   0   3  923.91   24.60
   3   0   3  894.31   26.50
  -3   0   3  928.41   21.70
   3   0  -3  926.41   26.60
   3   0  -3  905.31   21.30
  -3   0   3  912.81   24.70
   3   0   3  900.91   24.60
   4   0  -3  336.37   11.30
   4   0  -3  365.46   16.40
   4   0   3  346.07   14.60
  -4   0   3  342.87   14.50
   4   0   3  326.97   14.00
   4   0   3  369.46   14.60
   5   0   3 1089.89   31.30
   5   0  -3 1125.49   35.20
   5   0   3 1125.09   32.70
   5   0   3 1094.39   30.80
   5   0  -3 1046.50   28.80
  -5   0   3 1073.19   31.60
   6   0  -3  107.09   11.30
   6   0   3  108.39   10.20
   6   0   3  100.39    9.80
   6   0  -3  106.29    7.10
  -6   0   3  118.69   10.30
   6   0   3  104.59    8.90
   7   0  -3   10.50    3.60
   7   0   3   11.30    5.50
   7   0  -3   17.70    6.60
   7   0   3   10.70    4.90
  -7   0   3   14.20    5.50
   7   0   3   14.80    5.30
   8   0  -3    8.40    6.60
   8   0   3    5.20    4.60
   8   0   3   14.00    6.40
   8   0   3    4.00    4.50
   8   0  -3    9.70    3.70
  -8   0   3   11.50    5.80
  -9   0   3   76.09   12.20
   9   0  -3   87.79    8.10
   9   0  -3   81.29   14.20
   9   0   3   71.79   10.70
   9   0   3   73.29   11.70
   9   0   3   95.89   12.10
  10   0   3   -2.40    5.00
  10   0  -3    0.40    3.40
 -10   0   3    5.50    6.00
  10   0  -3    8.40    7.30
 -10   0  -3    9.30    6.70
  10   0   3   -3.90    3.60
  11   0  -3    7.20    4.70
  11   0   3   20.20    7.40
  11   0  -3   19.50    9.30
 -11   0   3   23.20    8.30
  11   0   3    7.90    7.80
 -11   0  -3   19.80    8.00
  12   0   3    2.20    6.80
  12   0  -3   -3.30    6.40
  12   0   3   -2.60    5.70
 -12   0  -3   -0.50    6.40
  12   0  -3   -1.30    4.60
  13   0   3   -8.70    6.20
 -13   0   3   -6.20    6.70
  13   0  -3    0.00    6.70
  13   0  -3  -10.00    5.30
 -13   0  -3    6.80    8.00
  13   0   3    3.70    7.90
  14   0   3   38.50   13.80
 -14   0  -3   33.30    9.50
  14   0  -3   13.60   12.30
 -14   0  -3   21.60   10.90
 -14   0   3   21.60   11.20
 -15   0  -3   14.90   10.20
  15   0   3  -17.40   11.90
  15   0  -3    4.60    9.40
 -15   0   3   -0.80    6.90
  16   0  -3   -9.70    8.70
  16   0   3   -4.00    6.60
 -16   0   3    8.30    9.00
 -16   0  -3   17.90    9.70
   0   1   3  188.28    8.60
   0  -1   3  204.38    7.20
   0   1  -3  193.58    7.70
   0   1  -3  194.68    7.70
   0   1   3  201.68    5.60
   0  -1  -3  200.98    8.90
   0  -1  -3  200.98    7.80
   0  -1   3  207.38    7.90
   0  -1   3  195.38    7.80
   0   1  -3  193.98    7.20
   0   1   3  201.58    5.60
   0   1   3  202.68    7.90
  -1   1   3  587.54   15.00
   1  -1   3  577.84   15.10
  -1   1   3  596.04   15.60
   1   1  -3  582.94   16.30
  -1   1   3  613.34   18.90
   1  -1   3  573.34   14.40
   1   1  -3  580.44   14.50
  -1  -1  -3  577.34   17.00
  -1  -1  -3  571.44   12.30
   1  -1   3  569.14   16.60
   1   1  -3  573.04   14.20
   1   1   3  595.84   16.40
  -1  -1   3  571.54   16.20
  -1   1  -3  574.64   14.50
   1  -1  -3  595.74   15.50
   1  -1  -3  577.34   16.60
  -1  -1   3  576.14   14.30
  -1  -1   3  564.04   15.90
   1   1   3  581.64   12.50
  -1   1  -3  562.84   14.90
   1  -1  -3  585.64   14.90
  -2   1   3 2064.09   41.60
   2  -1   3 1956.70   40.60
   2   1  -3 2055.39   44.20
   2   1  -3 1967.20   37.80
   2  -1   3 1941.01   43.10
   2  -1   3 1963.00   40.80
  -2  -1  -3 2025.90   39.80
   2  -1  -3 1943.91   41.50
   2   1   3 1972.90   39.50
  -2  -1   3 1961.10   37.60
   2   1   3 2000.00   42.90
  -2   1  -3 1962.60   40.80
  -2  -1   3 2022.10   43.00
   2  -1  -3 1916.81   46.70
   3   1  -3  681.03   22.50
   3   1  -3  685.63   15.20
   3  -1   3  707.23   21.50
   3  -1   3  703.23   20.50
   3  -1   3  712.63   19.60
  -3   1   3  718.23   20.00
   3  -1  -3  708.23   22.20
   3   1   3  746.43   28.50
   3  -1  -3  707.73   19.70
  -3  -1   3  701.53   15.80
   3   1   3  706.63   21.40
  -3  -1   3  709.03   21.60
   3   1   3  723.93   20.70
   4  -1   3  151.18    9.70
   4   1  -3  143.29    5.40
  -4   1   3  153.98    8.90
   4  -1   3  136.09    8.40
   4   1  -3  137.99   10.40
   4  -1   3  133.59    9.00
  -4  -1   3  120.69    9.10
   4  -1  -3  148.19    8.30
  -4  -1   3  129.29    5.60
   4  -1  -3  136.79   10.20
   4   1   3  139.39    8.80
   4   1   3  132.09    9.20
   4   1   3  134.69    8.80
   5  -1   3  565.14   21.30
   5  -1   3  594.54   20.50
   5  -1   3  582.14   22.50
   5   1  -3  589.24   15.00
   5   1  -3  621.44   25.20
  -5   1   3  589.54   20.90
  -5  -1   3  641.94   23.20
   5   1   3  599.74   22.30
   5  -1  -3  664.73   25.50
   5   1   3  603.44   22.40
   5   1   3  620.94   20.90
   5  -1  -3  585.84   19.10
  -5  -1   3  592.84   15.30
   6  -1   3    7.40    4.70
  -6   1   3   10.60    4.30
   6  -1   3    6.60    3.80
   6   1  -3    7.90    2.20
   6  -1   3    6.30    3.90
   6   1  -3    8.60    5.20
   6   1   3    7.20    4.20
  -6  -1   3    9.00    4.40
   6  -1  -3   17.40    4.20
   6  -1  -3   -0.10    3.90
  -6  -1   3    9.10    2.70
   6   1   3    6.80    4.10
   6   1   3    7.20    4.60
   7  -1   3   44.00    7.60
   7   1  -3   50.69   10.20
   7  -1   3   46.20    8.10
   7  -1   3   50.59   14.90
  -7   1   3   50.09    8.50
   7  -1  -3   39.10    6.30
   7  -1  -3   44.20    9.10
   7   1   3   40.80    8.50
  -7  -1   3   33.30    7.70
   7   1   3   46.30    7.80
   7   1   3   33.50    8.10
   8   1  -3   -4.30    2.20
   8  -1   3   -1.00    4.30
  -8   1   3   -2.00    4.20
   8   1  -3   -8.40    3.80
   8  -1   3   -0.70    4.00
   8  -1   3    0.20    5.80
   8  -1  -3    6.80    6.30
   8  -1  -3    7.30    3.80
   8   1   3    1.50    5.30
   8   1   3    4.70    5.20
   8   1   3    7.40    5.30
  -8  -1   3   -3.90    3.90
   9  -1   3   63.89   10.50
   9   1  -3   79.89   15.00
   9  -1   3   87.79   14.00
  -9   1   3   59.69   10.50
   9  -1   3   78.69   11.90
   9   1  -3   77.89    6.70
   9   1   3   64.99   12.00
   9   1   3   75.89   10.20
   9  -1  -3   67.49   13.00
  -9  -1   3   70.09   12.00
   9   1   3   60.39   11.60
   9  -1  -3   77.59    8.70
  -9   1  -3   96.19   13.40
  10   1  -3  131.39   16.30
  10  -1   3  129.69   16.10
  10   1  -3  103.39    8.00
 -10  -1  -3  117.19   13.90
  10  -1   3  108.29   12.20
 -10   1   3  122.19   13.70
 -10   1  -3  125.59   13.40
  10  -1  -3  141.39   16.50
  10   1   3  106.99   11.30
  10   1   3  127.19   14.90
 -10  -1   3  118.19   14.00
  10  -1  -3  114.09   10.80
  11  -1   3   11.40    7.90
  11   1  -3   24.30   10.00
 -11   1   3   12.50    6.70
  11  -1   3   10.50    6.50
  11   1  -3   18.20    4.90
 -11  -1  -3   22.60    8.50
 -11  -1   3   17.70    9.10
 -11   1  -3   28.60    9.50
  11  -1  -3   28.30    6.70
  11   1   3    8.50    7.30
  11   1   3    7.10    5.90
  11  -1  -3    4.20    7.60
  12  -1   3   20.60    7.70
  12   1  -3   18.70   10.20
  12   1  -3   18.90    4.70
  12  -1   3   11.80    8.20
 -12   1   3   16.80    8.30
 -12  -1  -3   11.20    8.60
 -12  -1  -3   17.70    7.20
 -12  -1   3    5.20    7.80
 -12   1  -3    9.00    7.90
  12   1   3   19.10   10.30
  12  -1  -3   11.60    8.70
  12  -1  -3   22.80    6.30
 -13   1   3   19.50   10.20
  13   1  -3   40.20   13.00
 -13  -1  -3   34.50    8.90
  13  -1   3   20.80    8.70
  13  -1   3   31.30   12.30
 -13  -1  -3   30.70   12.20
  13  -1  -3   26.00    7.90
 -13   1  -3   28.10    9.70
  13   1   3   28.30   12.10
  13  -1  -3   24.10   11.40
 -13  -1   3   44.70   13.50
 -14  -1  -3   13.70    8.60
 -14   1   3   16.80    8.30
  14  -1   3   18.70    9.50
 -14  -1  -3   17.90    7.60
  14  -1   3    2.90    9.70
  14   1  -3   11.00   11.50
 -14  -1   3   10.60   11.00
 -14   1  -3   14.10   10.10
  14   1   3   10.20   10.50
  14  -1  -3    7.70    9.70
 -15  -1  -3   41.50   13.50
 -15   1   3   50.69   13.20
  15   1  -3   20.50   11.40
  15  -1  -3   48.90   15.50
 -15  -1   3   37.00   13.00
  15   1   3   25.30   23.80
 -15   1  -3   53.29   15.20
  16   1  -3   14.40   11.80
  16  -1   3   22.20   13.00
 -16  -1  -3  -15.40   10.10
  16   1   3   11.10   11.70
 -16   1  -3   38.90   20.00
 -16  -1   3   16.40    9.80
  16  -1  -3   18.20   12.80
   0   2   3  270.97    9.90
   0   2   3  274.17    9.10
   0  -2  -3  281.57    9.00
   0  -2  -3  276.77   12.00
   0  -2   3  272.47   10.40
   0   2  -3  283.47    9.80
   0   2  -3  277.67   10.80
   0  -2   3  258.57    9.60
   1   2  -3 4743.43   91.99
  -1   2   3 4878.91   88.79
  -1  -2  -3 4794.02   92.59
  -1  -2  -3 4880.61   87.49
   1  -2   3 4804.82   91.69
   1   2  -3 4802.62   87.59
  -1   2   3 4916.61   89.99
   1  -2   3 4841.92   87.99
  -1   2   3 4820.12   90.29
  -1  -2   3 4747.12   90.79
   1  -2  -3 4748.92   92.19
   1  -2  -3 4830.12   88.49
  -1   2  -3 4809.12   87.79
   1   2   3 4800.32   90.99
  -1  -2   3 4952.30   87.89
   1   2   3 4797.42   87.69
  -1   2  -3 4776.52   90.59
  -2  -2  -3 4652.33   90.69
   2   2  -3 4644.64   92.59
   2  -2   3 4689.03   86.29
  -2  -2  -3 4648.13   87.49
  -2   2   3 4672.83   87.19
   2   2  -3 4664.53   83.49
   2  -2   3 4711.93   91.79
  -2   2  -3 4694.53   90.19
   2  -2  -3 4688.53   90.79
   2  -2  -3 4828.72   90.69
  -2   2  -3 4648.53   86.19
   2   2   3 4724.23   88.09
  -2  -2   3 4757.22   90.99
   2   2   3 4732.93   91.09
  -2  -2   3 4740.43   83.79
   3  -2   3  833.82   24.10
  -3  -2  -3  817.42   23.40
   3   2  -3  826.52   26.20
  -3   2   3  846.82   21.80
   3  -2   3  822.82   25.10
   3  -2   3  832.32   20.90
  -3   2  -3  820.32   24.30
  -3  -2   3  811.92   24.70
   3  -2  -3  849.61   25.40
   3   2   3  811.82   24.50
   3  -2  -3  847.02   24.10
   3   2   3  815.72   22.90
   4   2  -3 1461.35   40.60
  -4  -2  -3 1402.16   35.10
   4  -2   3 1317.47   36.50
  -4   2   3 1399.76   33.50
   4  -2   3 1449.65   33.20
   4  -2   3 1416.96   37.70
   4   2   3 1433.26   37.90
  -4  -2   3 1439.26   38.20
   4  -2  -3 1412.06   35.80
   4   2   3 1403.86   36.30
   4  -2  -3 1383.76   38.60
   5  -2   3  350.16   17.10
  -5   2   3  330.57   14.30
  -5  -2  -3  352.96   15.20
   5  -2   3  344.27   14.10
   5   2  -3  356.86   18.90
   5  -2   3  349.77   16.80
   5   2   3  363.06   17.20
   5  -2  -3  333.77   15.20
   5   2   3  351.76   17.20
   5  -2  -3  342.67   18.00
  -5  -2   3  339.27   17.20
   6  -2   3  358.26   18.90
   6  -2   3  375.56   16.10
   6  -2   3  341.97   18.00
  -6   2   3  354.46   16.10
  -6  -2  -3  366.66   16.20
   6   2   3  357.86   18.70
   6   2   3  368.96   19.00
  -6  -2   3  351.06   18.80
   6  -2  -3  341.77   16.20
   7  -2   3  161.48   13.10
   7  -2   3  166.08   11.60
   7  -2   3  170.88   14.50
  -7   2   3  175.88   12.40
   7   2  -3  169.98    5.60
   7   2  -3  145.69   14.90
  -7  -2  -3  169.88   11.80
   7   2   3  157.78   14.30
  -7  -2   3  142.59    7.70
   7   2   3  167.28   13.80
   7  -2  -3  169.18   11.90
  -7  -2   3  137.09   13.00
   7  -2  -3  139.39   13.80
   8  -2   3   12.20    5.90
   8   2  -3   -2.60    5.40
   8  -2   3    7.10    4.80
   8  -2   3   14.50    7.30
  -8  -2  -3    8.70    5.10
  -8   2   3    9.40    5.00
   8   2   3    3.30    5.90
   8  -2  -3   19.80    5.90
  -8  -2   3    8.50    2.50
   8   2   3    8.60    5.80
  -8  -2   3    7.40    6.00
   8  -2  -3    4.70    5.60
   9  -2   3   73.99   13.50
  -9   2   3   81.09   11.60
   9  -2   3   68.29   10.90
  -9  -2  -3   99.09   10.30
   9   2  -3   43.40   11.60
  -9   2  -3   77.29   10.90
   9   2   3   94.29   14.00
   9  -2  -3   76.39   10.70
   9   2   3   85.99   13.80
  -9  -2   3   77.69    5.20
  -9  -2   3   86.59   13.90
   9  -2  -3   72.59   13.40
  10  -2   3   48.00   12.90
 -10  -2  -3   55.09   11.90
  10   2  -3   52.69   13.30
  10  -2   3   53.99   10.50
 -10  -2  -3   46.00    8.60
 -10   2   3   52.79   10.70
  10  -2  -3   34.60   11.00
 -10  -2   3   55.79    4.30
  10   2   3   60.99   13.40
  10  -2  -3   48.90    9.00
 -10  -2   3   53.29    4.50
 -10  -2   3   55.09   11.70
 -10   2  -3   71.29   11.10
 -11   2   3   14.60    6.60
  11  -2   3   25.60    8.20
 -11  -2  -3   11.40    6.90
  11  -2   3   34.50   11.10
 -11  -2  -3   20.00    6.80
  11   2  -3   23.30   10.10
  11  -2  -3   18.10    9.60
 -11   2  -3   29.60    8.00
 -11  -2   3   13.00    7.60
  11   2   3   28.90   10.10
  11  -2  -3   21.80    7.00
 -11  -2   3   31.80    3.30
 -12  -2  -3   11.60    8.00
  12  -2   3    5.50    6.00
  12   2  -3   -4.40    6.80
 -12  -2  -3   13.90    5.40
  12  -2   3    0.40    7.20
 -12   2   3    7.20    6.10
  12  -2  -3   18.70    9.80
 -12  -2   3   14.80    8.90
  12  -2  -3   -0.80    5.00
  12   2   3    9.10    9.00
 -12   2  -3    0.60    6.00
 -13   2   3   61.99   13.20
  13   2  -3  103.79   18.70
 -13  -2  -3   85.49   12.20
  13  -2   3   96.19   17.80
 -13  -2  -3   83.79   17.90
  13  -2   3   93.39   14.80
  13  -2  -3   79.39   12.20
 -13  -2   3   72.69   15.50
  13  -2  -3   74.09   16.90
  13   2   3   64.79   15.80
 -14   2   3    5.60    7.60
  14  -2   3    8.60    9.00
  14   2  -3    5.30    9.40
 -14  -2  -3   20.90   10.60
  14  -2   3   26.60   12.50
 -14  -2   3   -2.60    7.60
  14  -2  -3   -1.20    7.90
  14   2   3    9.60    9.50
 -14   2  -3    5.80    7.70
  14  -2  -3    5.70    8.60
  15  -2   3   14.90   11.70
  15   2  -3   31.00   14.40
 -15   2   3   10.60    8.70
  15  -2   3   24.10   11.10
 -15  -2  -3    6.20    9.10
  15  -2  -3   26.10   12.50
 -15   2  -3   11.90    9.80
  15   2   3   11.30   17.80
  16   2  -3   -5.30    9.40
 -16  -2  -3   15.40   10.50
  16  -2   3   11.70   11.70
 -16   2   3  -13.20    8.90
 -16  -2   3   16.80   10.90
  16  -2  -3    1.10    9.40
 -16   2  -3   18.40   11.40
  16   2   3   20.70   11.70
   0  -3  -3 1736.83   40.20
   0   3   3 1629.74   37.60
   0  -3   3 1668.23   37.60
   0   3  -3 1738.33   39.90
   0  -3   3 1688.83   36.00
  -1   3   3   98.79    5.60
  -1   3   3   98.19    6.70
  -1  -3  -3   87.99    7.60
   1   3  -3   91.59    7.80
   1  -3   3   91.89    5.00
   1  -3   3   95.89    7.40
   1   3   3   91.99    6.30
   1  -3  -3   93.59    7.70
  -1  -3   3   99.79    5.90
  -1   3  -3   97.89    5.10
   1   3   3  101.39    6.80
  -1  -3   3   93.59    6.70
  -1   3  -3   89.29    7.10
   1  -3  -3   96.39    6.20
   2  -3   3   83.79    4.60
   2   3  -3   70.79    7.50
  -2  -3  -3   73.39    6.80
  -2   3   3   78.79    4.90
  -2   3   3   80.29    6.80
   2  -3   3   78.39    7.20
   2   3  -3   73.99    4.30
   2   3   3   91.59    6.80
  -2  -3   3   85.59    4.60
  -2  -3   3   80.49    6.80
   2  -3  -3   90.89    7.70
  -2   3  -3   75.29    6.80
   2   3   3   79.79    6.70
   2  -3  -3   75.19    4.80
  -2   3  -3   75.99    4.30
   3   3  -3  275.97   15.10
   3   3  -3  277.17    6.90
  -3   3   3  274.27   10.20
   3  -3   3  269.27    9.30
  -3  -3  -3  262.07   12.50
   3  -3   3  271.97   13.80
  -3   3  -3  263.47   13.40
  -3  -3   3  255.47   13.10
   3  -3  -3  287.47   13.60
   3   3   3  278.07   12.80
   3   3   3  288.87   13.70
  -3   3  -3  258.97    9.20
  -3  -3   3  268.27    6.90
   3  -3  -3  274.97   13.70
   4   3  -3  128.09   11.20
   4  -3   3  119.79   10.00
  -4   3   3  119.89    7.30
  -4  -3  -3  129.59    9.10
   4  -3  -3  119.59    9.60
  -4   3  -3  120.59   10.20
   4   3   3  114.39    9.50
   4   3   3  133.19   10.10
  -4  -3   3  125.19   10.00
   4  -3  -3  130.49   10.60
   5   3  -3  824.62   31.10
   5  -3   3  779.22   28.10
  -5  -3  -3  771.12   24.60
   5  -3   3  800.32   22.20
   5  -3   3  778.52   28.40
  -5   3   3  782.22   22.80
   5  -3  -3  799.02   29.40
   5   3   3  776.32   27.40
   5  -3  -3  769.12   26.60
  -5  -3   3  787.82   28.40
   5   3   3  771.82   28.10
   6  -3   3   37.70    5.70
  -6  -3  -3   31.50    6.40
   6  -3   3   36.70    7.60
   6   3  -3   27.30    8.20
   6  -3   3   37.80    7.90
  -6   3   3   33.60    5.50
  -6  -3   3   31.70    7.60
   6  -3  -3   26.60    7.30
   6   3   3   29.80    7.30
   6  -3  -3   35.40    7.10
   6   3   3   33.50    7.50
   7  -3   3   38.80    8.40
   7   3  -3   33.70    9.00
   7  -3   3   38.40    6.60
  -7   3   3   45.50    7.10
   7  -3   3   35.30    8.50
  -7  -3  -3   33.40    6.80
  -7  -3   3   36.40    8.60
   7  -3  -3   34.10    7.50
   7   3   3   54.19   10.40
   7   3   3   31.10    8.10
   7  -3  -3   27.10    8.10
  -8  -3  -3   88.09    9.60
   8  -3   3  107.79    9.90
  -8   3   3  120.09   11.00
   8  -3   3   87.59   12.80
   8   3  -3  120.89   15.10
   8  -3   3   90.19   13.80
  -8   3  -3  113.59   10.60
  -8  -3   3   98.99   14.50
   8  -3  -3   82.69   13.50
   8   3   3  124.49   13.60
   8   3   3  123.29   13.30
   8  -3  -3   83.49   14.20
  -9  -3  -3  214.08   14.20
   9   3  -3  213.68   20.20
  -9   3   3  195.78   14.30
   9  -3   3  213.18   19.10
   9  -3   3  201.08   16.30
   9  -3  -3  204.48   19.50
   9   3   3  174.18   17.00
   9  -3  -3  205.68   15.60
  -9  -3   3  213.98   18.60
   9   3   3  234.78   19.60
  10  -3   3   26.80    8.70
 -10  -3  -3   25.80    8.80
  10   3  -3   24.00   10.10
  10  -3   3   40.50   10.80
 -10   3   3   28.80    7.70
 -10  -3  -3   28.10    6.80
  10   3   3   36.10   10.80
  10  -3  -3   25.40    7.70
 -10   3  -3   18.70    6.60
  10  -3  -3   23.10    9.50
 -10  -3   3   46.20   11.70
  11  -3   3   11.00    7.70
 -11  -3  -3   -0.40    4.60
 -11  -3  -3   -4.90    5.10
  11   3  -3   -0.30    6.60
  11  -3   3   -7.50    5.10
 -11   3   3    3.20    5.10
 -11  -3   3   -7.80    4.40
 -11   3  -3   -4.40    4.20
  11  -3  -3   -1.00    6.10
  11   3   3    5.90    6.60
  11  -3  -3   12.90    6.50
 -12  -3  -3   -3.70    4.70
 -12  -3  -3   24.20   10.90
  12  -3   3   19.70    9.60
 -12   3   3    2.10    5.30
  12  -3   3   14.20    8.20
  12   3  -3    4.70    8.00
  12  -3  -3    0.90    5.80
 -12   3  -3   10.40    6.40
  12  -3  -3   -1.40    6.00
 -12  -3   3   -5.50    7.10
  12   3   3   18.60    8.90
 -13  -3  -3   26.10   10.40
 -13   3   3   37.20   10.20
  13   3  -3   22.20   11.80
  13  -3   3   20.30   11.80
  13   3   3   35.60   12.30
  13  -3  -3   31.70    9.30
 -13  -3   3   55.49   13.90
  13  -3  -3   41.00   13.20
 -13   3  -3   32.40    8.50
  14  -3   3  -10.60    8.00
  14   3  -3   -7.30    8.50
  14  -3   3   14.50    9.20
 -14  -3  -3    9.70    9.10
 -14   3   3    4.00    8.50
 -14   3  -3   -3.60    7.40
  14  -3  -3   10.60    8.40
  14   3   3   13.60    9.80
 -14  -3   3   -6.20    7.50
  14  -3  -3   -3.80    6.80
 -15   3   3   10.80    7.80
  15  -3   3   19.60   10.40
  15  -3   3   -2.40    8.60
  15   3  -3    2.50    9.90
 -15  -3  -3    0.50    8.60
 -15  -3   3   -5.10    8.70
 -15   3  -3   -0.90    7.90
  15  -3  -3    4.90    8.90
  15   3   3    2.30   10.60
   0  -4   3  629.04   20.10
   0  -4   3  612.74   17.80
   0   4   3  645.74   18.50
   0  -4  -3  640.34   21.70
   0   4  -3  655.13   22.70
   0   4   3  644.44   20.30
  -1  -4  -3  360.46   15.40
   1  -4   3  378.86   11.60
  -1   4   3  357.36   12.00
  -1   4   3  387.56   15.60
   1  -4   3  355.36   15.20
   1   4  -3  384.86   17.00
  -1  -4   3  368.36   13.40
  -1  -4   3  375.96   14.20
   1   4   3  404.96   15.20
   1  -4  -3  372.36   16.40
  -1   4  -3  358.16   11.20
   1   4   3  384.56   14.40
  -1   4  -3  376.56   16.20
  -2   4   3 1111.29   25.10
   2   4  -3 1113.59   33.50
  -2  -4  -3 1085.29   30.40
   2  -4   3 1086.99   32.00
  -2   4   3 1141.49   31.90
   2  -4   3 1098.19   23.80
   2   4   3 1102.49   30.20
   2   4   3 1138.19   31.00
  -2   4  -3 1125.79   32.40
  -2   4  -3 1088.29   23.70
  -2  -4   3 1121.29   26.10
  -2  -4   3 1140.99   30.70
   2  -4  -3 1126.99   32.50
   2  -4  -3 1089.19   25.00
   3   4  -3   73.79    4.40
  -3   4   3   83.99    8.40
  -3   4   3   84.59    5.20
   3   4  -3   85.29    9.50
   3  -4   3   88.69    8.80
   3  -4   3   79.39    4.40
  -3  -4  -3   83.49    8.00
  -3   4  -3   88.99    8.70
   3  -4  -3   71.99    7.90
  -3   4  -3   84.39    4.40
   3   4   3   71.19    7.50
   3   4   3   78.79    7.80
  -3  -4   3   81.59    4.50
  -3  -4   3   84.29    8.10
   3  -4  -3   82.49    5.90
   4   4  -3   34.20    7.90
   4  -4   3   34.10    3.40
   4  -4   3   28.70    6.40
  -4  -4  -3   28.80    5.90
  -4  -4   3   34.60    6.90
  -4   4  -3   23.70    3.30
   4  -4  -3   34.30    7.20
   4   4   3   40.40    7.50
   4   4   3   39.70    7.10
  -4   4  -3   33.40    7.10
   4  -4  -3   40.70    7.20
   5   4  -3   34.40    8.50
  -5  -4  -3   33.60    6.20
   5  -4   3   21.70    6.10
   5  -4   3   18.60    3.50
  -5   4   3   20.50    4.00
   5   4   3   32.80    7.40
   5  -4  -3   20.90    5.60
   5   4   3   22.80    7.20
  -5  -4   3   22.90    7.00
   5  -4  -3   13.40    5.70
  -5   4  -3   17.00    5.90
   6  -4   3   41.60    5.00
   6  -4   3   41.40    8.20
  -6  -4  -3   50.89    7.70
  -6   4   3   49.20    5.70
   6   4  -3   34.80    9.40
   6  -4  -3   37.90    8.80
  -6  -4   3   40.30    8.20
   6   4   3   42.60    8.60
   6   4   3   42.80    8.90
   6  -4  -3   34.20    8.10
  -6   4  -3   48.10    9.90
   7  -4   3  334.37   20.50
   7  -4   3  323.27   21.10
  -7  -4  -3  336.27   16.60
  -7   4   3  330.17   15.30
   7  -4   3  324.87   14.50
   7   4  -3  348.07   23.10
   7  -4  -3  343.47   19.70
  -7  -4   3  345.47   21.30
   7   4   3  330.77   20.70
   7   4   3  382.16   21.80
   7  -4  -3  334.87   21.80
  -8   4   3   94.29    9.00
   8  -4   3  110.49   13.80
   8   4  -3   98.59   15.60
   8  -4   3  122.89   13.30
  -8  -4  -3   99.29   10.20
   8   4   3  109.59   16.10
  -8   4  -3  103.99    9.40
   8   4   3  105.29   15.00
   8  -4  -3   80.09   13.90
   8  -4  -3   86.29   12.60
  -8  -4   3   86.69   14.00
  -9  -4  -3  272.27   15.60
   9  -4   3  312.47   21.20
  -9   4   3  314.07   16.80
   9  -4   3  311.97   23.00
   9   4  -3  281.27   23.50
   9   4   3  324.27   23.10
  -9  -4   3  315.37   22.90
   9  -4  -3  300.37   23.20
   9  -4  -3  322.07   20.50
   9   4   3  299.37   22.20
  -9   4  -3  320.67   16.90
  10   4  -3   24.00   10.60
  10  -4   3   12.00    7.20
 -10   4   3   26.10    6.80
  10  -4   3   19.20   10.00
 -10  -4  -3   19.60    7.90
 -10  -4  -3   21.70    6.30
 -10  -4   3   25.80    9.90
 -10   4  -3   26.70    6.50
  10   4   3   23.20    9.70
  10  -4  -3   31.00    9.10
  10  -4  -3   20.20   15.30
  11   4  -3    4.30    8.10
 -11  -4  -3   12.90    7.60
  11  -4   3    0.40    6.90
 -11   4   3    7.70    5.40
 -11  -4  -3   17.90    5.60
  11  -4   3    8.60    7.20
  11  -4  -3    7.80    6.80
 -11   4  -3   14.50    5.50
  11  -4  -3    1.80    7.60
  11   4   3   -4.30    7.90
 -11  -4   3   12.80    7.90
  12  -4   3  100.19   18.90
 -12   4   3   95.29   13.40
 -12  -4  -3   98.89   10.00
  12   4  -3   76.39   17.30
 -12  -4  -3   67.79   14.60
  12  -4  -3   85.19   17.10
  12   4   3   93.49   17.40
 -12   4  -3   95.79   13.20
  12  -4  -3   72.79   12.40
 -12  -4   3   83.79   16.80
  13  -4   3   48.10   14.50
 -13   4   3   49.90   10.20
  13   4  -3   31.70   12.50
 -13  -4  -3   35.20   12.90
  13  -4   3   41.10   11.60
  13   4   3   22.00   11.10
  13  -4  -3   25.30   12.20
 -13   4  -3   26.40    8.90
 -13  -4   3   46.40   14.10
  13  -4  -3   34.40   10.50
  14  -4   3   11.10    9.20
  14   4  -3    5.20   12.30
 -14   4   3    7.60    6.60
 -14  -4  -3   -0.90    7.60
  14  -4   3    3.50    9.10
 -14  -4   3   -1.20    7.90
  14  -4  -3   19.60    9.50
  14   4   3   14.30   10.60
 -15  -4  -3   16.20   10.40
  15   4  -3   10.30   10.30
  15  -4   3    6.10   10.70
  15  -4   3    4.80    9.70
 -15   4   3   18.00    8.60
 -15   4  -3   24.60   12.40
  15   4   3   19.20   11.00
 -15   4  -3   25.00    9.40
  15  -4  -3   25.20   12.10
 -15  -4   3   10.20    8.40
  15  -4  -3   -9.20   10.20
   0  -5   3  100.89    6.70
   0   5  -3   95.79    9.30
   0   5   3   98.79    8.40
   0  -5   3  108.99    8.30
   0   5   3   96.89    6.90
   0  -5  -3   96.99    9.20
   1   5  -3 1250.47   37.40
  -1  -5  -3 1259.27   35.00
   1  -5   3 1229.38   27.90
   1  -5   3 1241.98   35.10
  -1   5   3 1213.18   34.80
  -1   5   3 1234.08   29.10
  -1   5  -3 1227.78   36.50
   1  -5  -3 1237.38   36.10
   1   5   3 1273.57   34.70
  -1  -5   3 1217.38   31.90
  -1  -5   3 1243.98   32.00
   1   5   3 1260.47   32.50
   2  -5   3 2261.77   54.79
  -2  -5  -3 2096.99   51.29
   2   5  -3 2249.07   56.99
  -2   5   3 2228.38   54.09
   2  -5   3 2149.19   42.20
  -2   5   3 2152.78   44.00
  -2   5  -3 2176.58   54.79
  -2  -5   3 2189.88   47.20
  -2   5  -3 2148.29   42.10
   2   5   3 2157.08   51.39
   2  -5  -3 2239.18   54.89
  -2  -5   3 2142.09   50.89
   2   5   3 2213.68   52.79
   3   5  -3  169.68   13.70
  -3   5   3  187.78   13.20
  -3  -5  -3  174.18   11.40
  -3   5   3  171.68    7.20
   3  -5   3  162.98   12.40
   3  -5   3  176.88    5.90
   3  -5  -3  173.38    7.10
  -3  -5   3  180.78    8.20
   3   5   3  187.28   12.60
  -3   5  -3  170.28    5.90
  -3   5  -3  165.98   12.60
   3  -5  -3  199.38   13.70
   3   5   3  178.48   12.60
  -3  -5   3  156.18   11.30
   4  -5   3  901.31   19.70
  -4  -5  -3  940.61   28.50
   4   5  -3  901.81   34.40
   4   5  -3  911.11   20.90
   4  -5   3  917.11   32.80
  -4   5   3  945.91   33.50
  -4   5   3  904.01   21.90
  -4  -5   3  894.31   31.20
  -4  -5   3  928.91   20.70
  -4   5  -3  873.71   19.70
   4   5   3  950.90   32.30
   4   5   3  944.21   31.80
   4  -5  -3  944.21   32.70
  -4   5  -3  940.31   33.40
  -5  -5  -3   92.79    9.00
  -5   5   3  103.19   11.50
   5   5  -3   77.49   12.60
  -5   5   3   85.79    6.50
   5  -5   3  102.19   11.20
   5  -5   3   87.69    5.10
   5  -5  -3   98.79   10.70
  -5  -5   3  106.39   10.90
  -5   5  -3   75.29    4.80
   5   5   3   89.19   10.50
  -5   5  -3   83.99   10.60
   5   5   3   82.79   11.60
   6  -5   3    3.00    4.90
   6   5  -3    1.60    5.40
  -6   5   3    8.90    3.20
  -6  -5  -3    5.70    4.60
  -6  -5   3    0.40    4.20
   6   5   3   14.80    7.20
   6  -5  -3    8.90    6.00
   6   5   3    6.20    5.80
  -6   5  -3    1.60    4.70
  -6   5  -3    0.90    2.00
   6  -5  -3    7.50    5.50
  -7   5   3  353.26   15.00
  -7  -5  -3  330.07   16.90
   7  -5   3  340.27   22.30
   7   5  -3  368.56   25.20
  -7   5  -3  353.56   13.90
  -7  -5   3  381.46   23.10
   7  -5  -3  356.56   23.40
  -7   5  -3  373.26   23.90
   7   5   3  364.96   22.40
   7   5   3  343.37   22.10
   7  -5  -3  367.56   22.20
   8   5  -3    9.70    8.80
  -8   5   3   30.90    6.20
  -8  -5  -3   29.70    6.90
   8  -5   3   30.20    9.20
  -8  -5   3   33.30    9.10
   8   5   3   36.20    9.90
  -8   5  -3   35.60    6.00
  -8   5  -3   30.00    9.60
   8  -5  -3   25.20    8.00
   8  -5  -3   29.70   10.10
   8   5   3   40.20   10.30
  -9  -5  -3  106.59   16.60
   9  -5   3  101.09   15.40
  -9   5   3  111.89    9.70
   9   5  -3  124.39   18.90
  -9  -5  -3  111.19   10.10
   9   5   3   90.29   15.20
  -9   5  -3   95.59    9.00
  -9   5  -3  116.99   18.20
   9  -5  -3  111.89   17.30
   9   5   3   92.69   15.60
  -9  -5   3   88.19   15.30
   9  -5  -3   97.39   14.30
  10  -5   3    4.00    5.60
  10   5  -3    7.90    9.30
 -10  -5  -3    9.90    7.60
 -10  -5  -3    4.80    4.40
 -10   5  -3    9.60    4.60
 -10  -5   3   -1.30    5.50
  10  -5  -3   15.10    7.10
  10  -5  -3    0.00    5.60
  10   5   3    4.20    7.50
 -11   5   3   22.60    6.60
 -11  -5  -3   19.60    9.60
  11   5  -3   24.80   11.10
 -11  -5  -3   21.90    5.70
  11  -5   3   20.40    9.30
 -11   5  -3   11.70    5.20
  11   5   3   15.70   10.30
  11  -5  -3   21.30    7.80
 -11  -5   3   29.50   10.60
  11  -5  -3   10.90    8.20
 -11   5  -3   19.00    8.90
  12  -5   3   25.50    9.80
 -12   5   3   22.40    6.60
 -12  -5  -3   27.80   11.00
  12   5  -3   24.30   11.50
 -12   5  -3   18.30    6.40
  12   5   3   -3.30    7.80
 -12  -5   3   19.50    9.80
  12  -5  -3   11.20    8.10
  12  -5  -3   31.00   12.90
 -12   5  -3   43.60   13.80
 -13   5   3    4.70    6.00
 -13  -5  -3    2.10    6.70
  13  -5   3   -6.90    7.50
  13   5  -3   -0.40    8.90
  13  -5  -3   -3.10    6.90
 -13   5  -3   10.40    5.70
 -13  -5   3   -1.60    7.50
 -13   5  -3    1.10    7.50
  13   5   3   12.90    9.70
  13  -5  -3    8.50    8.70
 -14   5   3    2.40    6.70
 -14  -5  -3    1.80    9.90
  14  -5   3    7.60    9.40
  14   5  -3   -3.90    7.60
 -14   5  -3   -5.60   13.90
  14  -5  -3    8.90   10.40
  14  -5  -3    7.30    8.70
  14   5   3    4.50    9.40
 -14  -5   3   18.80   11.40
 -14   5  -3   11.40    8.20
  15  -5   3   21.20   11.60
 -15  -5  -3    1.70    9.50
  15   5  -3    2.20   11.30
  15  -5  -3    3.20    9.80
  15  -5  -3    4.20    8.20
 -15  -5   3    1.50    9.10
  15   5   3   -4.70    8.90
 -15   5  -3   13.70   10.70
   0  -6  -3   52.69    8.60
   0  -6   3   48.00    5.30
   0   6   3   52.59    5.70
   0   6  -3   52.19    8.80
   0  -6   3   55.39    8.50
   0   6   3   49.80    8.20
  -1   6   3  328.47   17.10
  -1   6   3  312.47   12.10
   1   6  -3  321.27   18.50
  -1  -6  -3  311.47   16.40
   1  -6   3  304.77   16.40
  -1  -6   3  316.47   14.90
  -1  -6   3  311.77   14.10
  -1   6  -3  325.97   18.10
   1  -6  -3  326.37   17.60
   1   6   3  297.57   16.10
   1   6   3  315.67   14.50
   2   6  -3  863.91   32.60
  -2   6   3  866.31   21.50
   2  -6   3  863.81   30.80
  -2  -6  -3  880.81   29.00
  -2   6   3  881.61   30.90
   2  -6   3  844.02   19.50
   2   6   3  842.92   29.70
  -2   6  -3  849.72   19.50
  -2  -6   3  856.91   25.50
  -2   6  -3  902.11   32.20
  -2  -6   3  872.31   27.70
   2  -6  -3  868.11   31.10
   2   6   3  889.21   28.30
   3  -6   3   73.09    2.70
  -3  -6  -3   82.49    8.80
  -3   6   3   70.19    4.50
  -3   6   3   69.19   10.40
   3   6   3   59.49    9.00
  -3  -6   3   74.09    6.10
  -3   6  -3   68.39   10.50
   3   6   3   83.19   11.40
   3  -6  -3   56.59    4.20
  -3  -6   3   82.09    8.80
  -4   6   3   33.10    8.20
  -4  -6  -3   35.50    6.90
   4  -6   3   36.30    8.00
  -4   6   3   28.10    3.20
   4   6  -3   39.90    9.60
   4  -6  -3   32.20    8.20
  -4   6  -3   25.50    7.90
   4   6   3   38.40    9.60
   4  -6  -3   33.10    3.20
   4   6   3   43.20    8.90
  -5   6   3   67.29    4.60
  -5  -6  -3   77.29    8.80
   5   6  -3   51.19   11.40
  -5   6   3   47.20    4.30
   5   6  -3   53.59    4.20
  -5   6   3   54.79   11.00
   5  -6   3   55.39   10.80
   5  -6  -3   57.49   10.30
  -5  -6   3   69.29   11.40
  -5   6  -3   83.09   13.10
  -5  -6   3   62.49    3.90
   5   6   3   65.19   10.50
  -6   6   3   17.30    7.70
  -6  -6  -3   28.20    6.80
   6  -6   3   24.80    8.50
   6   6  -3   23.60    9.10
  -6   6  -3   25.40    2.80
  -6  -6   3   17.50    7.30
   6  -6  -3   23.60    7.80
  -6   6  -3   24.20    2.80
  -6   6  -3   11.20    7.20
   6   6   3   22.30    7.50
   6   6   3   11.30    7.30
  -7  -6  -3  443.26   19.50
   7  -6   3  460.45   26.70
   7   6  -3  451.45   28.50
  -7   6   3  431.86   15.30
  -7   6   3  477.55   28.80
   7   6   3  422.06   25.70
  -7   6  -3  486.75   28.50
   7  -6  -3  477.15   26.40
   7   6   3  461.35   26.20
  -7  -6   3  493.05   27.10
  -8   6   3  402.56   28.00
  -8   6   3  405.96   15.90
  -8  -6  -3  399.76   18.00
   8   6  -3  439.06   29.00
   8  -6   3  424.86   26.80
   8   6   3  364.36   24.80
   8  -6  -3  388.36   24.50
  -8   6  -3  392.66   14.40
  -8  -6   3  410.66   26.10
   8  -6  -3  400.66   26.70
   8   6   3  406.56   25.70
  -8   6  -3  370.66   26.70
   9  -6   3   52.89   12.10
   9   6  -3   64.19   15.10
  -9  -6  -3   47.40   12.00
  -9  -6  -3   58.59    8.40
  -9   6   3   58.79    7.50
  -9   6   3   57.89   14.60
   9  -6  -3   73.99   13.50
   9   6   3   81.19   15.50
  -9  -6   3   51.89   12.10
  -9   6  -3   53.69   13.60
   9   6   3   60.99   13.10
   9  -6  -3   63.29   13.90
  -9   6  -3   66.39    6.70
 -10  -6  -3   21.00    5.30
  10  -6   3    2.90    6.50
 -10   6   3   17.30    5.20
 -10   6   3    4.60    6.70
 -10  -6  -3   28.00   10.50
  10   6  -3   25.10   11.40
 -10   6  -3   23.40   10.00
  10  -6  -3    4.30    7.60
  10  -6  -3   32.60    9.10
 -10   6  -3   14.20    4.50
 -10  -6   3   21.30    8.70
  10   6   3   28.90   11.30
  11  -6   3   -1.20    5.70
  11   6  -3   -6.40    9.20
 -11  -6  -3   -5.10    3.60
 -11  -6  -3   -2.90    5.40
  11  -6  -3   18.80   10.40
 -11   6  -3    0.10    3.70
 -11  -6   3    2.30    7.60
 -11   6  -3    3.50    7.00
  11   6   3   -6.20    6.80
 -12   6   3   10.50    5.30
  12  -6   3   22.80   10.00
  12   6  -3   27.20   12.60
 -12   6   3   19.30   10.90
 -12  -6  -3   12.50    9.60
  12   6   3   13.00   10.50
 -12   6  -3   22.80   12.00
 -12   6  -3   27.10    6.10
 -12  -6   3   16.50    9.50
  12  -6  -3   20.70   10.50
  12  -6  -3   20.00    8.80
 -13   6   3   19.00   12.80
 -13  -6  -3   28.10   11.40
  13   6  -3   15.70   13.20
  13  -6   3   36.40   10.90
  13  -6  -3   10.60    8.80
  13  -6  -3    0.90    9.70
 -13  -6   3   14.60   10.90
  13   6   3   12.60   10.00
 -13   6  -3   18.60   11.40
 -14   6   3    3.20    9.70
  14  -6   3    3.50    7.60
  14   6  -3   14.20   12.50
 -14  -6  -3   11.00   10.30
  14  -6  -3    0.60    8.10
 -14   6  -3   -5.20    9.20
  14   6   3    5.00    8.00
 -14  -6   3   16.80   10.70
  14  -6  -3    1.60    8.80
  15   6  -3   -4.60   10.80
  15  -6   3   15.20   13.90
 -15  -6  -3    0.20    6.60
  15   6   3   14.60    9.90
 -15  -6   3   -7.70    8.40
 -15   6  -3   -7.60    8.50
  15  -6  -3    8.40   10.80
   0   7  -3   28.30    7.70
   0  -7  -3   39.80    8.10
   0   7   3   26.80    7.20
   0  -7   3   35.20    7.00
   0  -7   3   37.20    5.60
   0   7   3   30.20    5.20
  -1   7   3    9.50    5.60
  -1  -7  -3   13.30    5.90
  -1   7   3   17.70    4.00
   1   7  -3   23.50    7.40
   1  -7   3   24.30    6.90
   1  -7   3   20.20    3.70
  -1  -7   3   20.70    5.10
   1  -7  -3   10.90    9.50
  -1   7  -3   19.20    6.90
  -1  -7   3   18.00    5.30
   1   7   3   22.90    6.90
   1   7   3   16.00    4.60
   2  -7   3  248.18    8.50
   2  -7   3  268.17   17.20
  -2  -7  -3  259.27   15.80
   2  -7   3  250.97    8.40
   2   7  -3  232.68   17.70
   2   7   3  255.27   14.70
  -2   7  -3  255.77   17.50
   2  -7  -3  246.18   16.90
   2   7   3  261.17   17.20
  -2  -7   3  268.07   14.90
  -2  -7   3  253.67   13.70
   3  -7   3   19.00    6.60
  -3  -7  -3   29.30    7.00
  -3   7   3   17.30    2.80
  -3   7   3   24.80    7.20
   3   7  -3   21.00    8.20
  -3  -7   3   15.10    4.10
   3  -7  -3   24.50    7.80
  -3  -7   3   22.60    6.30
  -3   7  -3   28.20    7.90
   3   7   3   23.70    7.50
   3   7   3   25.10    6.40
   3  -7  -3   27.60    3.30
  -4  -7  -3  171.88   12.70
  -4   7   3  162.18    5.50
   4   7  -3  147.49   15.80
  -4   7   3  150.48   14.70
   4  -7   3  183.08   15.80
   4   7   3  175.58   14.80
   4  -7  -3  175.98   15.50
  -4  -7   3  189.38   14.60
  -4  -7   3  165.58    9.20
  -4   7  -3  161.18   15.20
   4   7   3  197.68   16.70
  -5  -7  -3   26.60    7.00
  -5   7   3   41.20   10.20
   5   7  -3   33.80   10.40
   5  -7   3   28.70    9.20
   5   7   3   42.40   10.30
  -5   7  -3   31.60    9.00
  -5  -7   3   34.20    8.50
   5  -7  -3   35.20    9.30
   5   7   3   44.80    9.80
   6  -7   3   24.50    8.90
   6   7  -3   27.00   10.20
  -6  -7  -3   22.90    6.40
  -6   7   3   20.40    8.10
  -6   7   3   25.20    2.70
  -6   7   3   25.90    2.60
   6  -7  -3   13.70    8.30
   6   7   3   19.20    8.90
  -6  -7   3   28.60    8.80
   6   7   3   34.10    9.90
  -6   7  -3   19.00    8.50
  -7   7   3   -2.30    3.50
  -7   7   3    9.80    2.50
   7  -7   3   -1.40    6.00
   7   7  -3    0.90    6.50
  -7   7   3   10.60    7.80
  -7  -7  -3    2.50    4.20
   7   7   3   12.40    7.70
  -7  -7   3   10.60    6.90
  -7   7  -3   20.20    8.70
   7  -7  -3    4.50    6.00
   7   7   3    9.20    6.40
   8  -7   3  201.28   19.10
  -8   7   3  176.68   12.00
  -8  -7  -3  175.78   11.90
  -8  -7  -3  189.68   18.90
  -8   7   3  202.28   20.60
   8   7  -3  178.88   19.80
  -8  -7   3  201.08   19.30
   8   7   3  190.18   18.80
   8  -7  -3  180.48   18.10
   8   7   3  184.58   18.80
  -8   7  -3  158.48   18.70
  -9  -7  -3  130.19   10.00
  -9  -7  -3  122.09   18.60
   9  -7   3  148.59   23.30
  -9   7   3  100.59   18.30
  -9   7   3  147.99    8.50
   9   7  -3  129.39   20.20
   9  -7  -3  161.98   18.30
  -9   7  -3  131.49   20.80
   9   7   3  132.99   19.40
  -9  -7   3  137.19   19.40
 -10   7   3   60.39   15.60
 -10  -7  -3   31.40   11.60
  10   7  -3   47.70   14.90
 -10  -7  -3   37.30    6.00
  10  -7   3   55.39   13.40
 -10   7   3   44.20    6.10
 -10  -7   3   40.90   12.40
 -10   7  -3   40.30   12.90
 -10   7  -3   42.90    5.10
  10  -7  -3   33.50   11.10
  10   7   3   43.30   12.00
 -11   7   3   64.29   15.60
  11   7  -3   34.50   13.70
  11  -7   3   46.40   13.30
 -11  -7  -3   38.30   13.20
 -11   7   3   54.89    7.60
  11   7   3   64.49   16.10
 -11   7  -3   41.20   14.00
 -11  -7   3   62.29   14.70
  11  -7  -3   68.89   14.80
  12   7  -3    1.40    7.90
 -12  -7  -3    9.00    9.20
 -12   7   3   10.20   10.90
  12  -7   3   13.30    8.30
 -12   7  -3    5.30    9.00
  12   7   3   13.80    9.20
  12  -7  -3   16.40    8.40
 -12  -7   3    5.50    8.60
  13  -7   3  -20.20    6.70
  13   7  -3    7.30   10.30
 -13   7  -3   -2.10    7.90
  13  -7  -3    4.20    9.00
  13   7   3    7.40   10.00
  14   7  -3   12.10   11.80
  14  -7   3   -3.10    7.60
 -14   7   3   11.90   10.60
 -14  -7  -3   -1.20    9.40
 -14   7  -3    2.60   10.10
 -14  -7   3   16.90   10.90
  14  -7  -3  -15.30    9.30
  14   7   3   -5.10    8.30
   0  -8   3  106.59   15.00
   0   8  -3  105.19   14.80
   0   8   3  117.99   13.30
   0   8   3  109.99    9.10
   0  -8   3   96.39    8.20
   0  -8  -3  111.69   12.90
  -1  -8  -3   43.60    8.90
  -1   8   3   26.60    7.80
   1  -8   3   48.90    9.10
   1   8  -3   37.20    9.80
  -1   8   3   42.70    5.80
   1  -8   3   42.20    4.90
   1   8   3   38.50    9.40
  -1  -8   3   33.50    6.50
  -1   8  -3   37.00    9.40
  -1  -8   3   31.40    6.80
   1   8   3   39.00    7.00
   1  -8  -3   31.30    8.70
   2  -8   3   51.09   10.20
   2  -8   3   34.00    3.50
   2   8  -3   27.50    9.30
  -2   8   3   29.70    8.40
  -2   8   3   43.60    4.70
   2  -8   3   41.90    3.80
   2   8   3   42.50    9.60
  -2  -8   3   46.70    8.00
   2   8   3   28.60    7.00
   2  -8  -3   34.20    9.00
  -2   8  -3   38.10    9.90
  -2  -8   3   45.40    7.90
  -3  -8  -3   17.30    6.40
   3   8  -3   -4.60    5.90
   3  -8   3    4.70    5.60
  -3   8   3    4.30    6.00
  -3   8   3    4.40    1.70
  -3  -8   3    5.60    5.10
   3   8   3   12.70    7.80
  -3  -8   3    6.00    3.90
   3  -8  -3    5.70    2.00
   3  -8  -3    5.40    5.50
   3   8   3    6.50    4.60
  -3   8  -3    8.90    6.50
   4   8  -3   -0.70    6.60
   4  -8   3    1.50    5.60
  -4   8   3    3.70    5.90
  -4  -8  -3    3.00    4.90
  -4  -8   3    5.80    5.20
  -4  -8   3    1.90    3.00
   4   8   3    4.00    6.50
   4  -8  -3    6.60    6.50
  -4   8  -3    2.20    5.70
   4   8   3   12.20    6.40
  -5   8   3    1.60    6.20
   5  -8   3    6.70    6.00
  -5  -8  -3   -2.20    3.80
   5   8  -3   -0.20    6.70
  -5  -8   3    1.10    2.60
  -5   8  -3    4.40    6.50
   5   8   3    9.40    6.00
  -5  -8   3    5.00    5.30
   5  -8  -3    2.60    6.00
   5   8   3    8.20    6.90
  -6  -8  -3  150.88   12.20
   6   8  -3  188.08   20.40
  -6   8   3  164.18   17.60
   6  -8   3  161.28   17.30
   6   8  -3  160.78    7.90
  -6  -8   3  166.58   16.40
  -6   8  -3  165.78   18.10
   6   8   3  157.18   17.90
  -6  -8   3  172.48    7.40
   6  -8  -3  180.98   17.80
   6   8   3  182.68   17.00
  -7  -8  -3  156.98   12.00
   7   8  -3  169.38   20.00
  -7   8   3  170.38   18.80
   7  -8   3  165.68   18.10
  -7  -8   3  162.68   17.10
   7   8   3  138.59   16.10
   7   8   3  165.98   18.20
  -7   8  -3  160.98   18.90
   7  -8  -3  149.79   17.30
  -8   8   3   11.10    8.80
  -8  -8  -3   16.80    5.60
   8   8  -3   10.60   11.30
   8  -8  -3   20.60    9.50
   8   8   3   13.80    8.50
   9   8  -3   -3.60    8.20
  -9  -8  -3   23.50    9.50
  -9  -8  -3   10.30    4.20
  -9   8   3   12.50    9.50
   9  -8   3    8.60    9.10
   9   8   3   14.60    8.50
  -9  -8   3    4.70    7.30
   9  -8  -3   19.80    9.80
  -9   8  -3    8.50    8.30
  10  -8   3    7.50    7.10
 -10   8   3   24.10   11.10
 -10  -8  -3   26.60   10.40
  10   8  -3   16.40    9.60
 -10   8  -3   10.60    8.80
 -10  -8   3   16.70    9.30
  10   8   3   13.90    9.10
  10  -8  -3   15.80    9.50
  11   8  -3   34.40   13.40
  11  -8   3   23.90   10.30
 -11   8   3   33.40   13.00
 -11  -8  -3   22.20   10.90
  11   8   3   19.20   10.80
  11  -8  -3    7.50    9.90
 -11  -8   3   21.10   10.10
 -11   8  -3   22.00   11.60
 -12   8   3    2.10    7.70
  12  -8   3   11.30    8.60
  12   8  -3  -13.00    9.30
 -12  -8  -3    8.10    8.30
 -12   8  -3    8.50    9.80
  12   8   3   -0.30    9.40
  12  -8  -3    4.20    7.80
 -12  -8   3    7.70    9.10
  13   8  -3   13.70   10.00
 -13   8   3   13.80   11.10
  13  -8   3    3.00    9.90
 -13  -8  -3   11.60   10.40
  13  -8  -3    0.40    8.60
  13   8   3    6.30   10.10
 -13  -8   3   -2.50    7.40
 -13   8  -3   10.50   10.10
  14   8  -3   -3.70    9.50
 -14   8   3   12.20   12.90
 -14  -8  -3  -13.10    7.60
  14  -8   3   12.00   10.10
 -14   8  -3   -3.70    7.30
  14   8   3   -8.80    8.60
 -14  -8   3   -1.80    8.40
   0  -9  -3   89.59   13.60
   0   9  -3   68.39   13.20
   0  -9   3   92.89    8.20
   0   9   3   74.69    8.00
   0  -9   3   80.59   12.00
   0   9   3   70.59   12.60
  -1  -9  -3  235.68   17.80
  -1   9   3  195.98   10.90
   1  -9   3  205.58   10.40
   1   9  -3  235.48   20.30
  -1   9   3  213.88   17.90
   1  -9   3  185.78   16.70
   1   9   3  217.18   18.20
  -1  -9   3  177.48   12.70
  -1   9  -3  204.98   18.30
  -1  -9   3  205.08   15.60
   1  -9  -3  209.48   17.90
   1   9   3  199.28   13.70
   2  -9   3   24.50    8.10
   2   9  -3   14.80    8.70
  -2   9   3   19.00    3.70
  -2   9   3   32.10    9.40
  -2  -9  -3   24.80    7.40
   2  -9   3   26.80    3.40
   2  -9   3   23.30    3.20
  -2  -9   3   11.50    5.80
  -2   9  -3   23.70    8.70
  -2  -9   3   21.90    6.40
   2  -9  -3   29.30    8.90
   2   9   3   31.70    9.80
   3   9  -3   13.90    9.40
   3  -9   3   26.80    9.00
  -3  -9  -3   21.40    7.40
  -3   9   3   31.50    9.50
   3   9   3   26.80    7.40
  -3  -9   3   21.00    6.00
   3  -9  -3   18.50    2.50
   3  -9  -3   12.60    8.00
   3   9   3   19.20    9.50
  -3  -9   3   16.10    6.20
   3  -9  -3   21.20    2.40
  -3   9  -3   22.70    9.20
  -4  -9  -3   15.30    6.40
   4   9  -3    7.20    9.40
  -4   9   3   13.00    8.00
   4  -9   3   14.70    8.40
   4   9   3   30.10    9.40
   4   9   3   16.90    7.60
  -4  -9   3   13.00    6.30
  -4   9  -3   15.70    8.60
   4  -9  -3   10.80    7.50
  -4  -9   3   15.90    4.90
   5   9  -3   25.80   10.30
  -5   9   3    8.50    7.40
   5  -9   3   14.70    7.80
   5  -9  -3   23.90    8.60
   5   9   3   13.40    8.40
   5   9   3   17.40    7.10
  -5  -9   3   17.60    7.50
  -5  -9   3   19.20    4.60
  -5   9  -3   13.50    8.00
  -6   9   3   13.40    8.50
  -6  -9  -3   26.60    6.50
   6  -9   3   15.40    8.70
   6   9  -3   30.70   11.60
  -6  -9   3   19.20    3.70
   6   9   3   28.10   10.10
  -6  -9   3   25.20    8.70
  -6   9  -3   12.40    8.60
   6   9   3   22.30    8.20
   6  -9  -3   14.30    9.10
  -7  -9  -3   13.20    7.80
   7  -9   3   -3.20    6.30
  -7  -9  -3    6.50    4.10
   7   9  -3   -0.30    8.20
  -7   9   3    2.40    7.80
   7   9   3   -2.30    5.80
  -7   9  -3   10.20    9.20
   7   9   3   -6.00    6.10
  -7  -9   3   -0.30    5.30
  -8   9   3   38.00   11.60
   8   9  -3   24.60   11.50
  -8  -9  -3   17.90    5.70
   8  -9   3   16.80    9.30
  -8  -9  -3   23.90    9.90
   8   9   3    9.40    8.70
   8  -9  -3   22.40   10.30
  -8   9  -3   30.90   11.60
  -8  -9   3   32.60   11.30
  -9  -9  -3   24.90    5.30
   9  -9   3   25.80   11.00
  -9  -9  -3   33.20   11.20
  -9   9   3   15.00   10.60
   9   9  -3   15.50   11.70
   9  -9  -3   34.20   11.50
  -9  -9   3   21.30   10.50
  -9   9  -3   10.20   10.00
   9   9   3   31.90   11.60
 -10  -9  -3   49.40   14.00
  10   9  -3   40.20   14.10
 -10   9   3   25.30   13.00
  10  -9   3   15.90   10.50
 -10  -9   3    5.90    7.90
  10  -9  -3   31.20   13.60
 -10   9  -3   36.40   13.50
  10   9   3   14.70   10.50
 -11  -9  -3    8.70    9.40
  11   9  -3   27.80   12.50
 -11   9   3   31.60   13.40
  11  -9   3   37.20   13.40
 -11   9  -3   24.00   12.20
 -11  -9   3   17.90   10.70
  11  -9  -3    8.80   10.00
  11   9   3    7.90   10.60
  12  -9   3   -8.20    8.00
 -12  -9  -3    3.10    8.20
  12   9  -3    0.40   14.80
 -12   9   3    0.00    8.50
 -12  -9   3    6.10    9.60
  12  -9  -3   17.30   10.20
 -13   9   3  -10.30    9.50
  13   9  -3    1.50   11.00
 -13  -9  -3   14.90   12.10
  13  -9   3    3.70   10.60
  13   9   3   31.30   15.80
 -13   9  -3   24.10   11.70
  13  -9  -3   20.20   17.50
 -13  -9   3   10.20    9.40
   0  10   3   24.30    6.10
   0  10  -3   52.49   12.40
   0 -10   3   50.39   10.40
   0 -10   3   40.00    6.50
   0 -10  -3   40.30   10.30
   0  10   3   44.80   11.40
  -1 -10  -3  682.23   31.80
   1 -10   3  685.53   21.20
   1  10  -3  695.03   36.00
   1 -10   3  662.03   32.40
  -1  10   3  646.04   33.00
   1  10   3  736.13   34.90
   1  10   3  709.03   26.80
  -1  10  -3  669.83   34.90
   1 -10  -3  674.93   33.60
  -1 -10   3  728.03   30.60
   1 -10  -3  664.03   22.00
  -1 -10   3  626.64   25.00
   2 -10   3    6.30    6.10
   2  10  -3   12.80    8.90
  -2  10   3    9.00    7.50
   2 -10   3   15.50    2.80
  -2 -10  -3   13.00    6.80
   2 -10   3   19.10    2.70
   2  10   3   14.80    6.30
   2 -10  -3   13.30    7.80
   2  10   3   11.30    7.80
  -2 -10   3   24.40    6.60
  -2  10  -3   22.60    9.50
  -2 -10   3   16.70    6.70
   2 -10  -3   11.20    3.20
  -3  10   3   31.10   10.10
   3 -10   3   32.50   10.00
   3  10  -3   10.30    8.70
  -3 -10  -3   33.30    8.90
  -3  10  -3   31.70   10.30
   3  10   3   21.30   10.10
   3  10   3   18.60    7.20
   3 -10  -3   21.10    8.70
  -3 -10   3   23.90    7.00
  -4  10   3   39.10   11.00
   4 -10   3   58.19   13.40
   4  10  -3   85.59   16.10
  -4 -10  -3   77.89   11.60
  -4 -10   3   71.79   11.80
  -4  10  -3   63.79   13.40
   4 -10  -3   83.39   14.90
  -4 -10   3   80.09    9.00
   4  10   3   69.69   14.10
   4  10   3   82.69   13.30
   5  10  -3   35.50   12.90
  -5 -10  -3   33.20    8.20
   5 -10   3   31.10   10.60
  -5  10   3   29.20   10.60
  -5 -10  -3   33.50   10.40
   5  10   3   25.90   10.20
  -5 -10   3   21.20    8.10
   5  10   3    8.10    6.90
   5 -10  -3   24.20   10.40
  -5 -10   3   22.60    5.30
  -5  10  -3   16.40    8.70
  -6  10   3   11.10    7.70
  -6 -10  -3   10.10    7.80
  -6 -10  -3   11.20    5.50
   6  10  -3   12.50   10.00
   6 -10   3   -1.80    6.50
   6  10   3   10.70    9.70
  -6 -10   3   16.20    7.10
  -6  10  -3   18.60    9.60
  -6 -10   3    9.20    3.60
   6 -10  -3   17.50    9.20
  -7 -10  -3    8.90    5.10
   7 -10   3   17.50    9.70
  -7  10   3   15.80   10.20
  -7 -10  -3   19.20    8.90
   7  10  -3    5.70    8.90
  -7 -10   3    4.70    3.60
  -7 -10   3   11.70    7.70
  -7  10  -3   11.20    8.80
   7  10   3   13.20    9.00
   7 -10  -3   18.20    9.80
  -8 -10  -3   27.00   10.30
   8 -10   3   43.00   13.30
  -8  10   3   34.90   13.70
   8  10  -3   48.60   14.70
  -8 -10  -3   40.50    7.10
   8  10   3   43.40   12.60
   8 -10  -3   42.70   12.80
  -8  10  -3   33.70   12.80
  -8 -10   3   31.00   11.30
  -9 -10  -3    8.40    4.50
   9 -10   3   11.80    9.90
  -9 -10  -3   11.10    9.40
   9  10  -3   13.40   11.20
  -9  10   3    3.50    8.00
   9 -10  -3   14.10   10.40
   9  10   3    4.60    9.40
  -9  10  -3   -3.10    7.50
  -9 -10   3   17.70    9.30
 -10  10   3   27.50   13.20
  10 -10   3   20.70   12.30
 -10 -10  -3   16.70    9.60
  10  10  -3   29.00   12.40
  10  10   3   33.10   12.00
  10 -10  -3   25.20   11.10
 -10 -10   3   21.90   10.70
 -10  10  -3   31.90   14.10
  11 -10   3   17.80   12.40
 -11 -10  -3    8.10    9.40
  11  10  -3   21.00   12.40
 -11  10   3   20.40   12.00
 -11 -10   3   -1.50    7.30
 -11  10  -3   -1.50    6.90
  11 -10  -3   11.40    9.60
  11  10   3    4.10    8.90
  12 -10   3   -1.70    8.80
  12  10  -3   -7.30    8.90
 -12 -10  -3    9.00    9.90
 -12  10   3   15.00   11.80
 -12  10  -3  -17.00    9.50
  12  10   3   -9.90    9.50
 -12 -10   3   18.30   10.90
  13  10  -3  -13.00    9.80
  13 -10   3   14.10   11.00
 -13 -10  -3   13.00   10.40
 -13  10   3    6.10   11.30
  13 -10  -3   -2.80    8.10
  13  10   3    6.70   11.10
 -13 -10   3    7.60   10.20
 -13  10  -3    0.50   10.10
   0 -11   3   17.10    5.10
   0 -11   3   12.90    7.00
   0  11  -3    7.00    8.40
   0 -11  -3   18.50    8.70
   0  11   3    5.00    7.90
   0 -11  -3    8.20    5.00
  -1 -11  -3    2.90    6.10
  -1  11   3   -6.80    4.40
   1 -11   3   10.20    6.80
   1 -11   3    3.50    3.30
   1  11  -3    1.50    7.20
  -1 -11  -3   -2.00    4.00
  -1  11  -3    6.40    7.40
  -1 -11   3    2.20    4.80
   1  11   3    1.90    7.50
  -1 -11   3   10.30    4.90
   1 -11  -3   -3.40    5.20
   1 -11  -3    9.20    3.90
  -2 -11  -3   37.40    7.90
  -2  11   3   24.80    9.60
   2  11  -3   25.70   11.20
  -2 -11  -3   28.40    9.00
   2 -11   3   30.30    3.20
   2 -11   3   42.70   11.40
   2 -11   3   26.30    3.20
   2 -11  -3   41.20    4.70
   2 -11  -3   43.20   11.70
  -2 -11   3   15.60    6.10
  -2 -11   3   19.60    7.20
   2  11   3   35.20   11.20
  -2  11  -3   33.50   11.00
   3 -11   3   11.70    8.10
  -3  11   3    9.00    9.30
  -3 -11  -3   16.80    6.70
  -3 -11  -3   24.00    8.00
   3  11  -3   24.50    9.50
  -3 -11   3    5.60    5.80
  -3 -11   3   20.20    6.10
  -3  11  -3   10.40    9.00
   3  11   3   13.10    8.70
   3 -11  -3   17.00    8.70
   4  11  -3   -8.50    6.00
  -4 -11  -3   20.30    8.10
  -4 -11  -3    7.50    5.60
  -4  11   3    1.80    6.90
   4  11   3    5.70    8.40
   4 -11  -3   10.50    8.20
  -4 -11   3   17.60    7.10
  -4  11  -3   12.60    8.60
  -4 -11   3    9.00    5.60
  -5  11   3   35.30   12.40
  -5 -11  -3   39.90   10.50
  -5 -11  -3   43.10    9.40
   5 -11   3   42.40   13.40
   5  11  -3   30.80   12.90
  -5 -11   3   28.30    6.40
  -5  11  -3   37.90   12.30
  -5 -11   3   39.20   10.20
   5 -11  -3   26.60   10.80
   5  11   3   38.40   12.20
   6 -11   3   40.40   12.90
  -6 -11  -3   20.40    7.40
  -6  11   3   19.30   10.40
   6  11  -3   37.10   13.60
  -6 -11  -3   21.90    9.60
  -6  11  -3   12.70   10.00
   6 -11  -3   20.40   10.10
   6  11   3   32.50   13.20
  -6 -11   3   14.90    4.90
  -7 -11  -3    1.80    7.40
   7  11  -3    7.40   11.80
   7 -11   3    8.60    8.80
  -7  11   3   -4.80    7.10
  -7 -11  -3   -0.60    5.20
  -7 -11   3   10.70    8.30
   7  11   3  -16.90    7.10
  -7  11  -3    6.10    8.20
   7 -11  -3    6.20   10.00
   8 -11   3   20.30   11.20
  -8 -11  -3   -2.20    6.60
  -8 -11  -3   11.30    4.70
  -8  11   3   17.90   10.60
  -8 -11   3   -0.20    6.70
   8  11   3   -3.50    9.50
   8 -11  -3   12.60    9.70
  -8  11  -3   -4.80    6.00
  -9  11   3    2.00   10.20
   9 -11   3   -2.10    9.20
   9  11  -3    3.10    9.40
  -9 -11  -3    7.70    9.70
  -9 -11   3    2.00    8.00
   9 -11  -3   17.80    9.60
  -9  11  -3   -2.00    8.80
   9  11   3   17.40   10.20
 -10  11   3    7.00   10.60
  10 -11   3   23.40   12.20
 -10 -11  -3   11.00    9.80
  10  11  -3   26.00   13.10
 -10 -11   3    0.80    9.20
  10 -11  -3    4.10   10.00
  10  11   3    6.30   10.10
 -10  11  -3   15.30   10.90
  11 -11   3   10.80   10.80
 -11  11   3   -1.00    9.50
  11  11  -3   19.70   13.00
 -11 -11  -3   -2.60    9.30
  11  11   3   -5.00    8.80
 -11  11  -3  -17.10    6.50
 -11 -11   3   18.10   10.30
  11 -11  -3   17.10   15.00
 -12  11   3    9.80   11.00
  12 -11   3  -25.70   11.10
 -12 -11  -3   10.60   10.00
  12  11  -3   15.80   10.90
 -12  11  -3   11.00   11.20
  12  11   3   14.80   10.30
  12 -11  -3  -15.70    7.10
 -12 -11   3  -11.00    6.00
   0  12  -3  489.45   33.10
   0 -12   3  436.96   27.10
   0 -12  -3  434.66   19.90
   0 -12   3  449.16   19.40
   0 -12  -3  479.55   29.70
   0  12   3  452.95   30.50
   1  12  -3   90.99   18.20
  -1 -12  -3   97.99   11.10
   1 -12   3  103.29   16.10
   1 -12   3  116.59    8.30
  -1 -12  -3  102.99   16.40
  -1  12   3   67.19   15.10
   1  12   3  101.79   17.90
   1 -12  -3   94.89   17.10
  -1  12  -3   70.79   15.10
  -1 -12   3   97.59   14.60
   1 -12  -3   80.59    8.10
  -1 -12   3  119.89   11.20
  -2 -12  -3   50.79   10.00
  -2  12   3   52.19   13.60
   2  12  -3   49.99   15.30
  -2 -12  -3   73.29   13.80
   2 -12   3   70.69   16.60
  -2  12  -3   56.09   14.40
   2  12   3   47.70   13.30
  -2 -12   3   70.89   11.10
  -2 -12   3   82.89   13.10
   2 -12  -3   53.89   13.50
  -3  12   3   23.00   10.90
   3 -12   3   29.50   10.60
   3  12  -3   18.30   10.10
  -3 -12  -3   37.20    9.40
  -3 -12  -3   19.20    7.90
  -3  12  -3   21.30   12.10
   3 -12  -3    3.80    7.20
   3  12   3   -2.50   14.10
  -3 -12   3   30.10    8.10
  -3 -12   3   18.40    7.70
  -4  12   3    7.00    8.30
  -4 -12  -3   17.00    7.80
   4 -12   3   17.80    8.70
  -4 -12  -3   26.90    9.30
   4  12  -3   18.00   11.40
   4  12   3   20.40    9.80
  -4 -12   3   10.30    6.40
  -4 -12   3   20.30    7.80
   4 -12  -3   26.00   10.60
  -4  12  -3   38.40   13.30
  -5 -12  -3   24.80    7.50
   5  12  -3    4.70    9.30
  -5 -12  -3    5.30    6.20
  -5  12   3   12.80    9.10
   5 -12   3   24.50   11.50
  -5 -12   3    3.40    7.30
  -5  12  -3   11.30   10.00
   5  12   3    8.40   10.20
   5 -12  -3   14.00    9.00
  -5 -12   3    4.20    5.20
  -6 -12  -3   24.20    7.30
   6 -12   3    4.30    9.70
  -6  12   3   20.30   11.10
  -6 -12  -3   13.00    8.30
   6  12  -3    2.40    9.60
  -6 -12   3   12.40    5.10
  -6  12  -3    6.80    8.40
   6 -12  -3   -4.50    8.10
  -6 -12   3   17.70    8.00
   6  12   3   15.40   10.10
  -7 -12  -3   41.40   10.00
  -7  12   3   28.70   12.80
   7 -12   3   50.69   15.20
  -7 -12  -3   61.09   14.30
   7  12  -3   27.10   13.20
   7  12   3   32.40   13.50
  -7  12  -3   31.30   13.30
   7 -12  -3   59.09   15.90
  -7 -12   3   46.50   12.80
   8  12  -3   11.20   11.10
   8 -12   3   -4.60   10.10
  -8  12   3   11.70   10.30
  -8 -12  -3  -13.50    6.60
  -8 -12  -3   -1.20    4.80
  -8  12  -3    9.50    9.80
   8  12   3   17.00   10.60
   8 -12  -3   -4.10    7.80
  -8 -12   3   23.50   11.10
  -9  12   3   13.00    9.50
   9 -12   3   28.30   12.20
  -9 -12  -3   20.70   11.80
   9  12  -3   48.10   15.20
  -9 -12   3   20.30   10.80
   9  12   3   28.30   12.90
   9 -12  -3   27.30   12.60
  -9  12  -3   18.40   11.10
  10  12  -3    2.40   11.70
 -10  12   3  -14.40    6.90
 -10 -12  -3   -6.90    7.00
  10 -12   3    8.10   11.40
  10 -12  -3   -9.70    7.50
  10  12   3    1.10    9.50
 -10  12  -3   -6.20    8.30
 -10 -12   3    5.10    8.90
  11  12  -3   15.80   11.80
  11 -12   3    8.10   10.50
 -11 -12  -3  -13.40    7.50
 -11  12   3   -2.20   10.30
  11 -12  -3    0.00   11.70
 -11 -12   3   15.70   10.40
  11  12   3   18.70   11.00
 -11  12  -3    2.20    9.70
   0  13   3   22.40   11.40
   0 -13  -3   -7.20    7.10
   0 -13   3   10.90    9.90
   0 -13  -3   14.30    5.30
   0 -13   3    8.70    5.00
   0  13  -3   14.60   10.10
  -1  13   3   28.40   11.20
  -1 -13  -3    4.50    5.40
   1  13  -3   22.70   10.80
   1 -13   3   19.80    9.10
  -1 -13  -3   10.00    7.50
   1 -13   3   14.50    4.30
  -1  13  -3    8.00    9.90
   1 -13  -3    3.50    4.40
   1 -13  -3    4.40    8.00
  -1 -13   3    8.60    7.80
  -1 -13   3    2.80    5.10
   1  13   3   -1.30    7.60
  -2  13   3    1.70    8.80
  -2 -13  -3   18.20    8.70
  -2 -13  -3    6.00    6.20
   2 -13   3   19.10    9.50
   2  13  -3   11.30   10.30
   2  13   3   11.90   10.00
   2 -13  -3   -6.60    7.70
  -2 -13   3    9.60    6.30
  -2  13  -3   25.30   12.40
  -2 -13   3    7.30    6.30
   3  13  -3   34.00   12.60
  -3 -13  -3   56.49   12.80
   3 -13   3   56.89   14.70
  -3 -13  -3   60.29   11.70
  -3  13   3   43.60   13.40
  -3 -13   3   51.09   10.60
   3 -13  -3   63.89   15.80
   3  13   3   56.69   14.90
  -3  13  -3   55.89   15.20
  -3 -13   3   63.69   12.30
  -4 -13  -3    8.00    6.00
  -4 -13  -3    4.70    5.80
   4  13  -3    0.50    9.90
   4 -13   3    8.50    9.30
  -4  13   3  -17.60    6.20
  -4 -13   3   -4.50    5.00
   4 -13  -3    9.30    9.00
  -4  13  -3    7.30    8.90
   4  13   3  -12.20    8.30
  -4 -13   3   -0.30    5.80
  -5  13   3    0.50    8.50
  -5 -13  -3   -3.90    5.90
  -5 -13  -3    6.50    7.00
   5 -13   3   15.00   10.40
   5  13  -3    6.30    9.80
   5 -13  -3   -8.20    8.40
  -5  13  -3    8.60    8.70
  -5 -13   3   15.90    8.60
   5  13   3    7.60   10.30
  -5 -13   3    4.70    5.30
  -6 -13  -3    3.90    6.40
  -6 -13  -3   15.20    6.80
   6 -13   3   28.10   13.60
   6  13  -3   -3.50    8.70
  -6  13   3   24.30   11.90
   6 -13  -3   14.70   10.50
  -6 -13   3   15.10    5.70
  -6 -13   3   15.30    8.60
   6  13   3   23.40   12.40
  -6  13  -3   18.50   11.40
  -7 -13  -3    0.60    6.10
  -7  13   3   -4.10    9.00
  -7 -13  -3    8.10    7.90
   7  13  -3   -3.20    9.30
   7 -13   3  -17.70    9.60
  -7  13  -3    9.00   11.40
   7  13   3   19.90   11.20
   7 -13  -3  -18.40    6.70
  -7 -13   3    6.30    7.20
   8 -13   3    4.50   16.30
   8  13  -3   -6.50   11.60
  -8  13   3    8.80   10.00
  -8 -13  -3   17.00    8.90
  -8 -13   3   -1.30    8.20
  -8  13  -3   16.80   14.20
   8  13   3    6.00    9.70
   8 -13  -3   37.40   14.20
  -9  13   3   16.10   13.80
   9 -13   3   73.49   19.60
   9  13  -3   56.69   18.00
   9 -13  -3   54.99   15.80
  -9 -13   3   25.00   19.10
  -9  13  -3   24.60   13.80
   9  13   3   27.30   12.50
 -10  13   3  -13.40    8.40
  10  13  -3    8.70   12.10
  10 -13   3  -18.20    9.50
 -10 -13  -3   12.20   10.10
  10  13   3    6.40    9.70
 -10 -13   3   -2.40    8.90
 -10  13  -3   22.30   14.60
  10 -13  -3   16.20   11.90
   0 -14   3    5.80    5.50
   0  14  -3   13.10    9.90
   0  14   3    0.60    8.80
   0 -14   3    5.70    6.40
   0 -14  -3   -0.40    8.20
   1  14  -3   11.40   11.90
  -1 -14  -3   12.50    9.50
  -1 -14  -3    9.80    7.00
  -1  14   3   10.20    9.90
   1 -14   3   21.40   10.30
   1 -14  -3   38.50   12.50
  -1 -14   3   18.80    6.60
   1  14   3   26.50   13.30
  -1 -14   3   36.00   10.90
  -1  14  -3    2.10    8.20
   2 -14   3   17.80   11.10
  -2  14   3   20.70   11.00
  -2 -14  -3   15.90    7.10
  -2 -14  -3   31.70   10.40
   2  14  -3   16.20   10.60
   2 -14  -3   15.70   10.20
  -2 -14   3    8.10    7.20
  -2  14  -3   31.10   12.40
   2  14   3   13.80   12.90
  -3  14   3   10.20   10.20
   3 -14   3   11.50    8.60
  -3 -14  -3   -0.40    6.70
  -3 -14  -3   13.30    7.90
   3  14  -3   -1.30    9.30
  -3 -14   3   15.40    7.00
   3 -14  -3   20.50   10.00
   3  14   3   11.80    9.90
  -3 -14   3    8.00    6.50
  -4  14   3   17.90   12.80
   4 -14   3   11.10   10.60
  -4 -14  -3   11.80    7.70
  -4 -14  -3   -0.40    6.50
   4  14  -3    5.80   11.80
  -4  14  -3   23.20   12.30
  -4 -14   3    7.20    9.60
   4 -14  -3    5.20   11.70
  -4 -14   3   21.50    7.90
   4  14   3    6.20   10.80
  -5 -14  -3   -5.90    7.40
  -5 -14  -3    5.40    7.70
   5  14  -3   -4.40    9.20
   5 -14   3  -12.00    5.80
  -5  14   3    2.70    8.60
   5  14   3   -0.30    8.40
  -5 -14   3    9.70    6.90
   5 -14  -3   -3.00    8.80
  -5  14  -3   13.90   11.70
  -5 -14   3   -5.50    6.40
  -6 -14  -3   17.20    7.90
   6 -14   3    9.80   10.10
  -6  14   3   11.80   10.70
   6  14  -3   16.90   12.20
  -6 -14  -3   13.70    8.90
  -6 -14   3   26.40   10.60
  -6  14  -3    9.40   10.20
   6  14   3   -0.70   10.50
   6 -14  -3   14.60   13.60
  -7  14   3   32.90   16.40
   7 -14   3   40.40   14.80
  -7 -14  -3   19.80   10.10
   7  14  -3   40.70   19.40
  -7 -14  -3   30.90   11.30
   7  14   3   27.10   12.50
   7 -14  -3   64.29   17.80
  -7 -14   3   46.30   12.80
  -7  14  -3   35.70   15.50
   8  14  -3   34.60   14.60
  -8  14   3   33.50   13.30
   8 -14   3   -3.00   11.10
  -8 -14  -3   17.20   11.30
  -8 -14   3    5.30    9.60
  -8  14  -3   -6.90   12.00
   8 -14  -3   19.50   13.10
   8  14   3   20.80   15.40
  -9 -14  -3  -12.80    7.90
   9  14  -3  -14.30   11.90
  -9  14   3    2.20   11.80
   9 -14   3  -23.50    9.80
  -9 -14   3    0.50    9.10
   9  14   3   -7.50    9.60
  -9  14  -3  -13.70   11.60
   9 -14  -3    7.90   10.90
   0 -15   3    3.10    8.10
   0  15  -3   16.00   11.00
   0  15   3   13.10   12.30
   0 -15  -3   -7.30    7.70
  -1 -15  -3   -1.70    6.00
  -1  15   3    6.40    9.70
   1 -15   3    3.10    9.50
   1  15  -3   16.10   12.70
  -1 -15  -3   16.00    7.10
  -1  15  -3    8.90   11.70
   1 -15  -3    0.00    8.80
  -1 -15   3   14.90    8.00
  -1 -15   3   14.30    9.00
   1  15   3   -3.80    9.00
  -2 -15  -3   40.10    9.90
   2 -15   3   19.00   10.60
  -2  15   3   -2.60    9.90
   2  15  -3   10.80   11.00
  -2 -15  -3   22.50   11.00
  -2  15  -3   25.00   13.20
   2 -15  -3   19.30   10.90
   2  15   3    7.80   10.50
  -2 -15   3   11.30    8.10
  -2 -15   3   15.80    9.60
  -3 -15  -3   25.80   10.20
  -3 -15  -3  -13.20    8.30
   3  15  -3   31.30   14.10
   3 -15   3    6.50    8.90
  -3  15   3   -3.20   11.60
   3 -15  -3   -0.60   10.20
  -3 -15   3   -0.40    7.70
  -3  15  -3   -3.30    9.00
  -3 -15   3   -5.30    6.90
   3  15   3   17.90   11.20
  -4 -15  -3   19.10    8.60
  -4 -15  -3   -2.00    7.50
   4  15  -3    9.70   11.60
   4 -15   3    6.50   11.20
  -4  15   3   10.20   10.30
  -4 -15   3    7.60    8.40
  -4  15  -3    4.80   10.60
   4  15   3   -5.30    8.30
   4 -15  -3   -2.40    7.20
  -4 -15   3   -3.90    7.60
   5 -15   3    9.00   16.80
  -5 -15  -3    0.00    7.80
  -5 -15  -3   29.80   10.50
   5  15   3   11.00   11.00
  -5  15  -3   12.50   12.10
   5 -15  -3    7.20    9.20
  -5 -15   3   -7.50    7.50
  -5 -15   3   -0.30    6.90
  -6 -15  -3    9.50    8.60
  -6  15   3   -5.10    9.20
   6  15  -3   10.40   13.30
  -6 -15  -3   -2.70    6.90
   6 -15   3    9.50   11.50
  -6  15  -3   19.00   12.60
  -6 -15   3   -7.20    8.20
   6 -15  -3   19.80   11.90
   6  15   3  -18.40   10.10
   7 -15   3   24.50   15.10
   7  15  -3   19.30   14.00
  -7  15   3   16.40   13.00
  -7 -15  -3   11.40    9.60
  -7  15  -3   22.10   14.20
   7  15   3   21.10   13.00
   7 -15  -3   26.70   13.10
  -7 -15   3   15.50   11.00
  -8 -15  -3  -21.60    8.30
  -8  15   3   -0.70   12.30
   8  15  -3   -3.00   11.40
   8 -15   3   -4.30   13.30
  -8  15  -3    2.10   11.60
   8 -15  -3    9.50   13.70
   8  15   3   25.30   12.40
  -8 -15   3   -9.20   10.20
   0  16   3   -0.80   10.60
   0 -16  -3    0.20    7.70
   0  16  -3   -3.10    8.60
   0 -16   3    1.70    8.50
   1  16  -3   -4.30   10.20
   1 -16   3   13.10   10.60
  -1  16   3   -1.00   11.70
  -1 -16  -3    4.60    8.60
   1 -16  -3  -14.50    7.60
  -1  16  -3   -4.60    9.70
  -1 -16   3   10.60    9.40
   1  16   3    2.70   10.80
   2 -16   3   28.20   13.20
  -2 -16  -3   54.99   14.80
   2  16  -3   42.00   16.70
  -2 -16  -3   43.60   12.00
  -2  16   3   28.80   15.60
   2  16   3   24.10   13.40
  -2 -16   3   18.60   11.30
  -2  16  -3    1.90   12.20
  -3 -16  -3   26.30   10.00
   3  16  -3   23.60   14.00
  -3 -16  -3    9.70    8.40
  -3  16   3   16.40   11.60
   3 -16   3   17.20   12.30
  -3 -16   3   20.10    9.80
  -3  16  -3    2.20   10.40
  -3 -16   3  -15.00    8.40
   3 -16  -3   11.00    9.80
   4 -16   3  -10.30    7.40
  -4 -16  -3   14.20    9.30
  -4 -16  -3    3.80    7.70
   4  16  -3    7.60   13.90
  -4  16   3    2.70    9.50
   4  16   3  -16.00    7.80
  -4 -16   3   -1.50    7.50
   4 -16  -3   10.80   11.20
  -4 -16   3  -13.30    8.80
  -4  16  -3   11.20   10.00
  -5 -16  -3   12.90   10.70
   5 -16   3   13.90    9.90
  -5  16   3   -8.20    8.00
  -5 -16  -3    0.60    7.90
   5  16  -3   33.00   15.90
   5 -16  -3  -15.40    8.90
  -5 -16   3   14.90   10.10
  -5  16  -3    8.20   11.70
   5  16   3   -0.70   11.10
   6 -16   3    2.70   11.90
   6  16  -3   19.90   13.90
  -6  16   3   15.20   13.40
  -6 -16  -3  -14.40    9.10
   6 -16  -3   19.50   12.50
  -6  16  -3   -0.40   11.60
   6  16   3    6.40   10.20
  -6 -16   3  -16.20    8.60
   0 -17  -3   -6.70   10.20
   0  17  -3   -0.10   10.30
   0  17   3   -8.60    8.80
  -1  17   3   12.00   12.60
   1  17  -3   25.60   13.30
  -1 -17  -3    5.30   11.10
   1 -17   3   13.00    9.80
   1  17   3   -0.60   10.40
  -1  17  -3   -1.70    9.00
   1 -17  -3   14.30   12.70
  -1 -17   3   -3.40    9.60
   2  17  -3   11.50   13.80
  -2  17   3   14.90   12.60
   2 -17   3   32.90   14.30
   2 -17  -3    2.90   11.80
   2  17   3    4.20   12.40
  -2  17  -3   10.40   13.70
  -2 -17   3   -0.10   10.00
  -3  17   3   -6.10    9.20
  -3 -17  -3   -1.40    9.00
   3  17  -3   -6.40   10.50
   3 -17   3   -5.30    9.70
   3  17   3   -8.20    9.10
  -3 -17   3   -6.20    7.60
   3 -17  -3   -5.10   10.20
  -3  17  -3   -6.10   11.00
   0   0   4 1362.26   26.30
   0   0  -4 1376.46   26.40
   0   0  -4 1364.46   31.70
   2   0  -4  664.93   18.40
   2   0  -4  693.73   20.10
   2   0   4  716.33   21.30
  -2   0   4  670.53   19.80
   2   0   4  672.63   19.60
   2   0   4  692.83   16.40
  -2   0  -4  681.53   16.40
  -2   0   4  664.23   18.40
   3   0   4   21.30    4.60
   3   0   4   17.10    3.50
   3   0  -4   20.00    3.50
  -3   0   4   16.50    4.10
   3   0   4   13.80    3.50
   3   0  -4   16.50    4.30
   4   0  -4  594.94   17.10
   4   0   4  611.64   21.10
   4   0   4  603.64   20.00
   4   0   4  597.54   20.50
   4   0  -4  605.94   22.50
  -4   0   4  632.54   21.30
   5   0   4    3.30    3.70
   5   0  -4    7.20    2.50
   5   0  -4    8.00    4.60
   5   0   4    7.20    3.80
  -5   0   4    9.60    4.10
   5   0   4    5.80    3.60
   6   0   4   84.29    8.90
   6   0   4   78.59    8.50
   6   0  -4   76.99   11.50
   6   0  -4   92.19    6.70
  -6   0   4   96.39    9.70
   6   0   4   86.89    9.20
   7   0   4    0.70    4.40
   7   0  -4   -1.90    2.00
   7   0   4    2.20    4.10
  -7   0   4    2.20    4.50
   7   0   4    0.70    4.30
   7   0  -4   -6.20    3.70
   8   0   4   65.59   11.00
   8   0  -4   63.99    6.80
   8   0   4   62.19    9.90
   8   0  -4   51.49   11.50
  -8   0   4   50.99   10.30
   8   0   4   68.19   11.20
  -9   0   4   55.69   10.50
   9   0   4   85.29   10.50
   9   0  -4   70.09   13.80
   9   0  -4   67.49    7.40
   9   0   4   61.89   11.50
   9   0   4   66.49   11.30
  10   0   4  128.19   12.80
  10   0  -4  125.09   18.80
  10   0   4  121.29   14.40
  10   0   4  134.39   15.30
 -10   0   4  103.49   14.90
  10   0  -4  117.29    9.50
 -11   0   4   10.00    6.80
  11   0  -4   22.90    5.30
 -11   0  -4   13.60    8.00
  11   0   4   24.80    8.00
  11   0  -4   15.40    9.20
  11   0   4    7.50    8.40
  12   0  -4   11.40    4.50
 -12   0   4   12.60    7.40
  12   0   4   -2.20    4.90
  12   0   4    4.90    9.20
  12   0  -4    5.10    7.60
 -13   0   4   11.80    7.20
  13   0   4    4.20    7.80
  13   0  -4   18.70   10.20
  13   0  -4   20.50   10.30
 -13   0  -4   -0.80    7.10
  13   0   4   18.60    7.90
 -14   0  -4   48.90   13.70
 -14   0   4   62.59   13.40
  14   0  -4   48.90   14.50
  14   0   4   58.69   14.70
 -14   0  -4   60.69   12.90
 -15   0  -4   62.39   15.80
  15   0  -4   72.69   18.90
  15   0   4   39.70   16.30
 -15   0   4   55.29   13.60
 -16   0   4   22.00   10.40
  16   0   4   14.40   13.10
 -16   0  -4   34.10   11.70
  16   0  -4   23.40   13.90
   0   1  -4  833.82   19.60
   0  -1   4  842.52   21.80
   0  -1  -4  815.52   23.00
   0   1   4  855.11   16.90
   0  -1  -4  843.42   16.80
   0   1   4  812.82   23.60
   0  -1   4  801.52   19.10
  -1  -1  -4 4591.44   88.39
   1   1  -4 4576.14   84.49
  -1  -1  -4 4658.93   78.99
   1  -1   4 4540.75   82.79
  -1   1   4 4531.15   88.99
   1  -1   4 4464.65   87.19
   1   1  -4 4527.45   84.69
   1   1  -4 4551.14   85.89
  -1   1   4 4627.04   83.79
   1   1   4 4670.13   87.09
  -1  -1   4 4142.29   88.69
  -1   1  -4 4619.84   83.09
   1  -1  -4 4628.44   83.79
   1  -1  -4 4504.85   87.59
  -1  -1   4 4570.04   86.99
  -2   1   4  515.25   16.30
   2   1  -4  514.05   17.40
  -2  -1  -4  507.45   17.60
   2   1  -4  514.45   14.20
   2   1  -4  498.45   13.70
  -2  -1  -4  513.35   13.30
   2  -1   4  512.95   17.60
   2  -1   4  509.75   15.80
  -2  -1   4  512.75   13.90
  -2   1  -4  521.35   14.80
   2  -1  -4  526.95   16.80
   2  -1  -4  508.15   16.30
   2   1   4  505.15   13.20
   2   1   4  518.35   17.20
  -2  -1   4  515.15   17.10
  -2   1  -4  504.25   14.50
  -3   1   4  766.22   21.90
   3   1  -4  739.03   24.00
   3  -1   4  740.23   21.40
   3  -1   4  746.83   23.40
   3  -1   4  765.32   21.30
  -3  -1  -4  777.12   23.40
   3   1  -4  748.23   17.80
  -3  -1   4  740.93   23.10
   3   1   4  755.32   23.20
   3  -1  -4  763.22   23.50
   3   1   4  735.43   20.10
   3  -1  -4  747.83   21.30
  -3  -1   4  753.02   18.00
   4  -1   4  520.15   18.80
   4  -1   4  500.05   19.70
   4  -1   4  559.34   18.70
   4   1  -4  528.45   13.60
   4   1  -4  518.75   21.20
  -4   1   4  536.65   18.70
   4  -1  -4  523.35   20.80
   4   1   4  504.25   19.50
   4   1   4  557.74   18.70
   4  -1  -4  552.04   17.70
  -4  -1   4  556.44   20.70
  -4  -1   4  518.85   14.00
   4   1   4  525.35   19.00
   5  -1   4  167.88   11.70
   5   1  -4  153.58    6.50
   5  -1   4  146.19    9.80
  -5   1   4  156.48   10.40
   5   1  -4  145.19   12.30
   5  -1   4  152.88   11.00
   5  -1  -4  166.78   12.50
  -5  -1   4  150.58   11.40
   5   1   4  140.89   10.30
   5   1   4  161.88   11.60
  -5  -1   4  141.69    7.00
   5  -1  -4  144.29    9.00
   5   1   4  161.78   10.80
   6  -1   4  402.86   19.20
   6   1  -4  427.36   12.70
  -6   1   4  414.06   18.80
   6  -1   4  420.36   19.90
   6  -1   4  397.16   17.90
   6   1  -4  418.46   34.80
   6  -1  -4  367.86   22.10
   6   1   4  383.66   18.90
   6   1   4  428.56   18.60
  -6  -1   4  442.16   20.50
   6  -1  -4  416.26   16.60
  -6  -1   4  455.65   14.90
   6   1   4  432.96   20.10
   7   1  -4  262.17   11.10
  -7   1   4  236.28   15.20
   7  -1   4  245.18   17.60
   7   1  -4  259.17   18.50
   7  -1   4  263.57   15.50
   7  -1   4  260.37   15.90
  -7  -1   4  282.67   17.20
   7   1   4  263.07   16.80
   7  -1  -4  254.97   13.40
   7   1   4  265.37   15.80
   7  -1  -4  254.47   18.50
   7   1   4  257.67   16.60
   8  -1   4  101.59   11.00
   8  -1   4   94.89   10.90
   8   1  -4   90.69    6.40
  -8   1   4   90.49   12.60
   8  -1   4   78.49   12.50
   8   1  -4   69.29   12.70
   8   1   4   98.99   11.80
  -8  -1   4  100.99   11.60
   8   1   4   89.39   13.50
   8  -1  -4   79.09    8.10
   8   1   4  101.29   11.30
   8  -1  -4   92.89   14.30
   9   1  -4   -1.40    5.50
   9   1  -4    3.40    2.70
   9  -1   4   -4.20    4.30
  -9   1   4    3.40    5.00
   9  -1   4    4.60    5.10
   9  -1   4    2.10    5.00
   9   1   4    0.20    4.70
  -9  -1   4    0.50    4.40
   9  -1  -4    4.60    4.20
   9   1   4    3.60    5.80
   9  -1  -4    3.00    6.70
   9   1   4   -1.70    4.40
  10   1  -4   17.90    4.30
 -10   1   4   20.60    7.70
  10  -1   4   29.60    9.30
  10  -1   4   16.60    6.90
  10  -1   4    7.00    6.00
  10   1  -4   20.40    8.90
  10  -1  -4   25.10    5.80
  10  -1  -4   23.20    9.20
  10   1   4   21.10    7.30
  10   1   4   21.90    8.80
 -10  -1   4   16.80    8.30
  10   1   4   24.70    8.00
 -10   1  -4    6.90    6.20
 -11   1   4   27.70    8.80
  11   1  -4   17.20    8.90
  11  -1   4   16.50    7.60
  11  -1   4   21.40    9.50
  11   1  -4   28.40    4.60
 -11  -1  -4    3.50    7.00
  11   1   4    4.30    8.40
 -11   1  -4    7.80    7.20
  11  -1  -4   15.20    5.80
  11   1   4    9.60    6.90
  11  -1  -4   24.30   10.80
 -11  -1   4   17.10    9.10
 -12   1   4   -0.80    4.70
  12  -1   4    1.70    6.00
 -12  -1  -4    0.30    4.90
  12  -1   4    1.10    6.90
  12   1  -4    1.20    3.60
  12   1  -4    5.20    7.80
  12  -1  -4    4.60    7.00
 -12  -1   4    2.70    6.70
 -12   1  -4    3.10    5.80
  12   1   4    4.40    6.80
  12  -1  -4   -4.90    4.60
  13  -1   4   13.20    8.10
 -13  -1  -4    6.70    7.40
 -13   1   4   15.90    8.60
  13  -1   4    0.60   10.00
 -13  -1  -4   -6.50    7.50
  13   1  -4   -0.90    9.60
 -13  -1   4   15.90    9.70
  13  -1  -4    6.20   10.10
 -13   1  -4   15.80    8.80
  13   1   4   12.30    9.00
  13  -1  -4   17.70    6.50
 -14  -1  -4    5.70    8.30
  14  -1   4   11.30    9.60
 -14  -1  -4    7.50    7.70
  14   1  -4    0.60    8.70
  14  -1   4    7.30    8.50
 -14   1   4   -1.00    7.90
 -14  -1   4   15.90    9.80
  14  -1  -4  -15.20    6.60
 -14   1  -4    8.50    8.10
  14   1   4   13.50    9.20
 -15  -1  -4   15.50   11.70
  15  -1   4   22.60   10.20
  15   1  -4   21.40   11.10
 -15   1   4   22.60    9.90
  15  -1  -4   -1.20    9.00
 -15   1  -4   31.50   11.80
  15   1   4   38.70   14.00
 -15  -1   4   27.60   10.40
 -16  -1  -4   -0.10    9.40
  16  -1   4    6.40    9.70
  16   1  -4   -5.30   10.60
 -16   1   4   13.30   11.40
 -16  -1   4    9.20    8.80
  16   1   4  -11.30    7.20
   0   2   4 4285.77   77.09
   0  -2  -4 4331.17   84.29
   0   2   4 4151.28   76.69
   0  -2   4 4122.39   80.39
   0   2   4 4179.18   80.59
   0   2  -4 4179.08   81.39
   0  -2  -4 4227.78   76.89
   0  -2   4 4162.48   80.99
  -1  -2  -4 2134.69   47.60
  -1   2   4 2122.09   44.10
   1  -2   4 2065.09   43.30
   1  -2   4 2148.49   46.30
  -1   2   4 1918.61   46.50
   1   2  -4 2039.80   45.60
   1   2  -4 2039.00   42.50
  -1  -2  -4 2128.69   40.30
   1   2   4 2099.89   40.40
   1  -2  -4 2096.19   46.80
   1   2   4 2151.38   45.70
   1  -2  -4 2101.59   43.00
  -1  -2   4 2089.79   45.10
  -1   2  -4 2052.09   44.60
  -1  -2   4 2090.29   42.70
  -2  -2  -4  744.93   18.80
   2   2  -4  771.62   18.30
  -2   2   4  777.02   20.80
  -2  -2  -4  754.72   23.30
   2   2  -4  757.82   17.90
   2  -2   4  772.72   23.60
   2   2  -4  752.72   23.70
   2   2   4  758.82   22.80
   2  -2  -4  741.33   22.60
  -2  -2   4  767.62   22.80
  -2   2  -4  753.02   21.30
   2  -2  -4  804.62   22.20
   2   2   4  770.62   19.30
   3   2  -4  745.33   25.00
  -3   2   4  767.22   21.40
   3   2  -4  751.12   16.30
   3  -2   4  748.73   20.60
  -3  -2  -4  733.43   23.30
   3  -2   4  745.43   24.10
   3   2  -4  750.82   16.60
  -3  -2   4  751.62   24.20
   3  -2  -4  757.62   23.00
   3   2   4  763.72   24.10
   3   2   4  728.43   20.80
   3  -2  -4  734.53   23.60
  -3   2  -4  725.53   22.40
   4  -2   4  483.25   19.60
   4   2  -4  439.36    9.50
   4   2  -4  475.65   20.80
  -4   2   4  455.05   16.40
   4  -2   4  463.95   18.30
   4  -2   4  454.65   16.00
  -4  -2  -4  443.96   17.90
   4   2  -4  456.95    9.70
   4  -2  -4  449.76   19.30
  -4  -2   4  468.35   19.30
   4   2   4  476.95   19.30
   4  -2  -4  434.16   17.00
   4   2   4  440.56   16.80
   5  -2   4  134.89   10.80
  -5  -2  -4  153.68   10.80
   5  -2   4  136.19   11.00
   5   2  -4  154.08   12.80
   5  -2   4  155.98    9.60
  -5   2   4  161.08   10.10
  -5  -2   4  172.28   12.30
   5   2   4  157.68   11.10
   5  -2  -4  160.08   10.20
   5  -2  -4  148.09   12.10
   5   2   4  168.98   12.00
   6  -2   4  190.48   13.70
   6   2  -4  207.68   15.90
  -6  -2  -4  203.88   13.00
   6  -2   4  225.08   12.60
   6  -2   4  204.68   14.50
  -6   2   4  219.68   12.80
   6  -2  -4  215.48   16.60
   6   2   4  237.38   14.50
   6  -2  -4  212.58   12.70
   7  -2   4  107.19   11.50
  -7  -2  -4  115.19   10.50
  -7   2   4  110.39   10.50
   7  -2   4  107.89   10.10
   7   2  -4  107.79   13.00
  -7  -2   4   92.99   12.80
   7   2   4  133.79   12.20
   7  -2  -4  122.29   10.60
   7   2   4   93.99   11.30
   7  -2  -4  109.09   12.70
   8  -2   4   19.40    5.90
  -8   2   4   25.40    8.30
   8  -2   4   23.20    7.50
   8   2  -4   35.70   10.40
   8  -2   4   23.20    7.70
  -8  -2  -4   23.10    6.80
   8  -2  -4   23.10    6.50
  -8  -2   4   35.10    9.10
   8  -2  -4   14.00    7.30
   8   2   4   33.50    9.00
   8   2   4   19.30    7.10
  -9  -2  -4  201.78   14.70
   9  -2   4  178.28   17.00
  -9   2   4  209.48   15.30
   9  -2   4  186.68   14.70
   9  -2   4  209.48   16.80
   9   2  -4  206.88   19.30
  -9  -2   4  177.28   16.70
   9   2   4  215.38   18.00
   9  -2  -4  207.78   19.20
   9   2   4  198.28   17.90
   9  -2  -4  196.48   14.00
  10  -2   4   60.89   13.10
 -10   2   4   39.10    9.40
  10   2  -4   52.29   12.80
  10  -2   4   50.39   10.10
  10   2   4   48.10   11.70
  10   2   4   53.99   12.00
  10  -2  -4   50.79   12.30
 -10   2  -4   45.00    9.20
 -10  -2   4   52.59   11.80
  10  -2  -4   59.39    9.40
 -11   2   4   42.50   10.00
 -11  -2  -4   36.90    8.60
  11  -2   4   37.80    9.70
  11  -2   4   15.20    8.40
  11   2  -4   21.90   10.90
 -11   2  -4   21.60    8.20
  11   2   4   27.00    9.90
  11  -2  -4   30.50    7.70
  11  -2  -4   21.20   10.80
  12   2  -4    9.60    8.90
  12  -2   4    7.50    6.90
 -12  -2  -4   17.90    6.60
 -12  -2  -4   11.00    8.60
  12  -2   4   18.50    9.70
 -12   2   4   15.60    7.50
 -12   2  -4    6.90    7.00
 -12  -2   4   12.00    8.00
  12   2   4   11.50    6.50
  12  -2  -4   12.20    6.30
  12  -2  -4    8.40    9.40
 -13   2   4   -9.50    5.50
  13   2  -4   -3.00    8.00
 -13  -2  -4    0.40    7.10
  13  -2   4   20.50    9.10
 -13  -2  -4    3.40    6.00
  13  -2   4    9.60    9.20
 -13   2  -4   26.60    8.80
 -13  -2   4   -2.30    6.60
  13  -2  -4    2.60    6.30
  13  -2  -4   -4.10    7.20
  13   2   4   -7.70    7.50
 -14   2   4    9.30    8.90
  14  -2   4    4.90    9.50
  14   2  -4  -19.10    7.70
  14  -2   4    1.20    8.80
 -14  -2  -4   -2.00    8.40
  14  -2  -4    9.20    8.40
  14  -2  -4   12.90    9.40
 -14   2  -4    4.60    8.20
  14   2   4   -0.60    6.80
 -14  -2   4    0.60    8.90
 -15   2   4   72.69   13.80
  15  -2   4   77.69   18.90
  15   2  -4   50.29   16.10
  15  -2   4   49.20   13.40
 -15   2  -4   48.50   13.70
  15   2   4   73.99   18.80
  15  -2  -4   29.60   14.40
   0  -3   4  848.72   23.80
   0   3  -4  894.71   25.40
   0   3   4  891.21   23.60
   0   3   4  902.11   22.60
   0  -3  -4  899.91   26.80
   0  -3   4  862.11   22.90
  -1  -3  -4  608.34   20.90
  -1   3   4  601.64   17.40
   1   3  -4  595.14   20.50
  -1   3   4  602.34   18.30
   1  -3   4  568.34   18.00
   1  -3   4  589.84   19.70
   1   3   4  593.44   19.00
  -1  -3   4  607.74   18.90
  -1   3  -4  575.24   19.20
   1  -3  -4  579.64   20.40
   1   3   4  588.04   16.90
  -2   3   4   90.59    7.40
   2   3  -4   90.89    5.10
   2  -3   4   98.59    5.80
   2  -3   4   99.79    8.20
  -2   3   4   88.89    6.00
   2   3  -4   86.49    8.40
  -2  -3  -4  102.99    8.90
   2   3   4  103.29    7.90
  -2   3  -4   95.79    7.80
  -2  -3   4   99.59    5.50
  -2  -3   4   88.59    7.30
   2  -3  -4   98.99    7.50
   2  -3  -4   92.09    8.30
   3   3  -4  336.77    9.10
   3   3  -4  332.27   17.00
  -3   3   4  324.17   12.30
   3  -3   4  319.17   16.00
  -3  -3  -4  354.26   15.70
   3   3   4  318.57   13.80
  -3  -3   4  345.87   15.70
  -3   3  -4  348.97   15.40
   3  -3  -4  337.97   15.60
   3  -3  -4  333.37   15.60
   3   3   4  333.57   15.50
   4  -3   4  453.25   20.10
   4   3  -4  472.25   21.70
  -4   3   4  447.46   16.00
   4  -3   4  481.75   15.60
  -4  -3  -4  460.55   18.90
   4  -3  -4  472.15   20.60
   4   3   4  470.15   18.40
  -4   3  -4  463.95   19.80
   4   3   4  476.05   20.00
  -4  -3   4  460.15   20.00
   4  -3  -4  474.75   19.40
  -5  -3  -4   88.19    9.00
   5  -3   4   84.89    9.30
   5   3  -4   93.99   10.90
  -5   3   4   75.29    6.90
   5  -3   4   95.29    7.00
   5  -3  -4   78.39    9.30
   5  -3  -4   86.49    8.70
   5   3   4   88.09    9.00
  -5   3  -4   81.09    9.20
  -5  -3   4   94.19    9.70
   5   3   4   86.29    9.30
  -6   3   4  492.15   19.10
   6  -3   4  484.55   23.30
  -6  -3  -4  503.25   20.80
   6  -3   4  486.35   18.30
   6   3  -4  502.55   25.30
  -6  -3   4  480.25   23.10
   6   3   4  498.15   22.50
   6   3   4  473.05   23.10
   6  -3  -4  501.65   21.60
   6  -3  -4  477.25   24.10
   7  -3   4  427.26   22.70
   7   3  -4  379.16   23.80
   7  -3   4  409.86   21.80
  -7   3   4  355.46   17.30
  -7  -3  -4  389.46   19.00
   7  -3   4  417.06   18.00
   7   3   4  401.76   22.40
   7   3   4  340.57   30.90
   7  -3  -4  406.36   23.60
  -7  -3   4  416.36   22.70
   7  -3  -4  390.96   19.90
  -8   3   4   34.90    7.50
  -8  -3  -4   36.50    8.00
   8  -3   4   47.10   10.20
   8  -3   4   25.70    9.10
   8  -3   4   38.20    7.40
   8   3  -4   34.90   10.70
   8  -3  -4   30.40    9.20
  -8  -3   4   32.10    9.40
   8   3   4   28.60    8.60
   8   3   4   48.80   10.60
   8  -3  -4   33.50    9.20
   9  -3   4  221.38   15.00
  -9   3   4  227.98   15.90
   9  -3   4  260.97   20.60
   9  -3   4  208.48   17.80
  -9  -3  -4  205.38   14.90
   9   3  -4  202.78   19.70
   9   3   4  238.28   19.30
   9   3   4  218.48   18.10
  -9  -3   4  208.88   18.90
   9  -3  -4  230.68   16.60
   9  -3  -4  245.88   21.00
  10  -3   4   23.30    9.10
  10  -3   4   28.60    9.00
 -10   3   4   25.10    7.90
 -10  -3  -4   12.50    6.60
  10   3  -4   29.90   11.00
  10  -3  -4   16.40    9.20
 -10   3  -4   27.00    6.90
  10  -3  -4   36.90    8.30
  10   3   4   34.40    9.70
 -10  -3   4   41.80   11.10
  10   3   4   23.70    8.90
 -11   3   4    8.60    6.70
  11  -3   4    4.70    5.70
  11   3  -4    2.40    7.80
  11  -3   4    6.70    9.10
 -11  -3  -4    8.00    7.20
 -11   3  -4    5.40    6.10
  11  -3  -4    6.90    7.90
 -11  -3   4    2.20    5.40
  11  -3  -4   11.20    6.00
  11   3   4   11.10    8.10
 -12  -3  -4   16.20    6.50
 -12   3   4   14.10    7.20
  12  -3   4   30.20   10.70
  12  -3   4   14.10    8.00
  12   3  -4    4.20    9.60
 -12  -3  -4   14.80    9.40
  12   3   4    9.00    8.50
 -12  -3   4    7.80    8.90
 -12   3  -4    7.90    5.90
  12  -3  -4   14.30    6.90
  12  -3  -4   15.00    9.20
  13   3  -4   11.90    9.90
 -13   3   4   -6.20    6.60
  13  -3   4    6.10    8.40
  13  -3   4   -1.30    7.20
 -13  -3  -4   -3.70    5.60
 -13  -3  -4   16.20    8.70
  13  -3  -4    5.10    6.30
 -13   3  -4   -0.50    6.40
  13   3   4    1.00    7.70
  13  -3  -4   10.40    9.00
 -13  -3   4   -7.60    6.10
  14  -3   4   -1.80    8.70
 -14   3   4   17.10    7.70
 -14  -3  -4    3.00    7.70
  14   3  -4   15.20   10.50
  14  -3   4    4.50    8.40
 -14   3  -4   13.50    8.40
  14   3   4   20.30   10.00
 -14  -3   4   14.80   11.20
  14  -3  -4    3.90   11.70
  14  -3  -4   -3.50    7.10
 -15  -3  -4   12.20    9.20
  15  -3   4   35.00   11.50
  15   3  -4   15.00   10.40
  15  -3   4   -2.90    9.40
 -15   3   4    3.40    9.10
 -15  -3   4    9.20   11.10
  15  -3  -4   -1.50    9.60
 -15   3  -4   13.80    8.80
   0   4  -4  447.36   18.50
   0   4   4  480.85   16.80
   0  -4  -4  490.45   19.30
   0   4   4  495.65   16.50
   0  -4   4  450.45   16.90
   0  -4   4  447.56   15.40
  -1   4   4   14.30    3.20
  -1   4   4   16.30    4.00
   1  -4   4   15.20    4.50
  -1  -4  -4   16.10    4.90
   1   4  -4   11.80    4.50
   1   4   4   11.40    3.40
   1   4   4   13.60    3.60
  -1  -4   4   11.00    3.00
  -1   4  -4   21.30    5.30
   1  -4  -4   20.50    5.20
  -1  -4   4   13.70    3.80
   2  -4   4  431.16   18.40
  -2   4   4  415.66   17.30
  -2   4   4  422.76   13.90
  -2  -4  -4  404.16   17.60
   2  -4   4  407.66   12.90
   2   4  -4  419.96   19.20
  -2   4  -4  437.16   18.30
  -2  -4   4  430.86   17.30
   2  -4  -4  459.05   19.00
   2   4   4  431.46   16.40
   2   4   4  425.76   17.30
   3   4  -4  108.29    5.40
  -3  -4  -4  100.49    9.50
  -3   4   4  113.09    9.90
   3  -4   4  113.79    6.20
   3  -4   4  114.79   10.00
  -3   4   4  120.79    7.00
   3   4  -4  130.39   11.50
   3   4   4  101.79    8.70
   3   4   4  111.29    9.50
  -3  -4   4  117.79    9.90
  -3   4  -4  120.99   10.00
  -3  -4   4   99.29    5.40
   3  -4  -4  112.89    9.90
   4   4  -4  179.08   14.30
  -4  -4  -4  188.08   12.40
  -4   4   4  185.18    9.30
   4  -4   4  175.58    9.40
   4  -4   4  202.08   13.60
   4   4   4  173.88   12.60
   4   4   4  197.58   12.40
  -4  -4   4  190.78   13.10
  -4   4  -4  188.58   13.50
   4  -4  -4  182.28   13.10
   4  -4  -4  175.48   12.90
   5  -4   4  131.29    7.80
  -5  -4  -4  144.59   11.20
  -5   4   4  139.99    8.60
   5   4  -4  130.49   13.20
   5   4   4  136.29   12.00
   5  -4  -4  117.29   12.10
   5  -4  -4  115.69   10.90
  -5   4  -4  150.18   12.60
   5   4   4  143.39   11.70
  -5  -4   4  124.39   11.70
  -6  -4  -4   14.80    5.70
   6  -4   4   22.50    7.40
  -6   4   4   15.30    4.30
   6  -4   4   16.70    4.20
   6   4  -4   14.70    7.30
  -6   4  -4    2.20    4.80
   6   4   4    7.10    5.80
   6  -4  -4   18.00    6.20
   6  -4  -4   13.10    6.30
  -6  -4   4    4.90    4.60
   6   4   4    9.60    5.40
   7  -4   4   10.60    6.60
   7  -4   4   18.40    4.80
  -7  -4  -4   16.90    6.50
  -7   4   4   14.30    4.70
   7   4  -4    9.60    7.20
   7  -4  -4    9.50    6.00
   7  -4  -4   10.50    6.60
   7   4   4   20.60    7.30
   7   4   4   20.30    7.10
  -7   4  -4    3.40    5.30
  -7  -4   4   21.10    7.60
   8  -4   4   34.70    9.50
   8  -4   4   34.00    9.00
   8  -4   4   29.90    6.60
   8   4  -4   28.60    9.70
  -8  -4  -4   40.70    8.20
  -8   4   4   22.00    6.00
   8   4   4   47.90   10.90
  -8  -4   4   35.20    9.40
   8  -4  -4   21.00    6.80
   8   4   4   23.40    8.30
   8  -4  -4   31.50    9.80
  -8   4  -4   44.00   10.40
   9   4  -4   -5.40    6.00
  -9  -4  -4    1.20    4.50
   9  -4   4    5.70    7.30
   9  -4   4    3.30    6.10
  -9   4  -4    8.00    4.30
   9  -4  -4    5.40    5.40
  -9  -4   4   10.40    6.90
   9  -4  -4    6.00    7.70
   9   4   4   -3.80    5.80
   9   4   4    3.70    6.40
  10   4  -4  101.09   22.10
  10  -4   4  100.49   17.10
 -10   4   4  109.09   11.60
 -10  -4  -4   95.39   10.90
  10  -4   4   87.79   14.20
  10   4   4   90.29   17.80
 -10   4  -4   87.59   10.60
  10   4   4   98.29   15.60
  10  -4  -4   77.39   12.40
  10  -4  -4   72.69   15.30
  11  -4   4   16.50    8.60
  11   4  -4   15.50    9.70
 -11   4   4   20.80    7.30
 -11  -4  -4   12.70    8.50
 -11  -4  -4   20.30    6.80
  11  -4   4   20.80   10.60
 -11   4  -4   30.10    7.40
  11  -4  -4   30.20    9.40
  11   4   4   15.80    8.80
  11  -4  -4   12.60    8.40
 -11  -4   4   15.80    9.00
 -12  -4  -4   19.40    9.50
 -12   4   4    7.40    7.00
  12   4  -4    2.50    7.70
  12  -4   4    9.70    9.10
 -12  -4  -4    8.00    5.20
  12  -4   4   15.00    8.50
  12  -4  -4   19.30    9.90
  12   4   4    6.00    8.40
 -12  -4   4    9.90    7.80
  12  -4  -4   17.60    7.70
 -12   4  -4   12.60    6.30
 -13   4   4   48.60   11.30
  13   4  -4   61.29   17.10
  13  -4   4   59.09   15.20
  13  -4   4   78.69   15.70
 -13  -4  -4   45.70   14.00
  13   4   4   39.70   14.30
  13  -4  -4   42.90   11.00
  13  -4  -4   57.69   15.90
 -13  -4   4   53.69   14.50
 -13   4  -4   40.10   10.20
 -14  -4  -4   -7.80    6.60
  14  -4   4   25.40   12.00
 -14   4   4   -6.10    6.70
  14  -4   4  -22.10    7.70
  14  -4  -4  -13.60    6.00
 -14  -4   4   25.70   10.80
 -14   4  -4   -5.30    7.40
  14   4   4   19.80    9.60
  14  -4  -4   15.70    7.90
 -14   4  -4    4.30    7.30
 -15   4   4   15.60    7.50
 -15  -4  -4   -5.90    8.60
  15  -4   4    1.50   10.60
  15   4  -4   -3.50    8.90
  15   4   4    2.80    7.40
 -15   4  -4    5.10    7.80
 -15   4  -4  -15.30    6.90
  15  -4  -4   -2.20    9.60
 -15  -4   4  -13.90    7.70
  15  -4  -4   -1.20    8.10
   0  -5   4  613.94   19.10
   0   5   4  598.34   21.50
   0   5   4  585.24   19.40
   0  -5   4  578.54   21.30
   0   5  -4  606.84   23.80
   0  -5  -4  628.74   23.60
   1  -5   4    5.10    3.70
   1  -5   4    0.40    1.80
  -1  -5  -4   -0.30    3.30
  -1   5   4   -2.20    1.80
   1   5  -4   -0.50    3.70
  -1   5   4   -0.30    2.60
   1   5   4    3.60    3.20
  -1  -5   4    4.60    3.10
  -1  -5   4    1.30    2.70
  -1   5  -4    5.30    3.80
   1  -5  -4    0.30    3.70
   1   5   4   -2.30    2.10
   2  -5   4  117.49    6.30
  -2  -5  -4  129.99   10.40
  -2   5   4  119.39   10.30
   2   5  -4  139.49   11.90
   2  -5   4  123.89   10.60
  -2   5   4  123.29    7.20
  -2   5  -4  118.09   10.50
   2   5   4  124.09    9.80
  -2  -5   4  119.59    7.90
  -2  -5   4  117.79    9.40
   2   5   4  143.49   10.20
   2  -5  -4  128.39   11.10
  -3   5   4  199.68   13.50
   3  -5   4  198.88   13.90
  -3  -5  -4  201.78   13.30
   3   5  -4  177.88   14.40
   3  -5   4  195.38    7.60
  -3   5   4  167.48    8.30
   3  -5  -4  201.88   13.90
  -3   5  -4  191.98    7.60
   3   5   4  192.68   12.90
  -3   5  -4  190.18   13.40
   3   5   4  174.98   12.00
  -3  -5   4  183.68   12.30
  -4   5   4  368.36   19.90
   4   5  -4  329.07   10.10
   4  -5   4  346.87   11.10
  -4   5   4  338.27   12.50
  -4  -5  -4  352.76   17.40
   4  -5  -4  345.17   19.20
   4   5   4  336.57   18.20
  -4  -5   4  334.27   10.10
   4   5   4  341.97   18.20
  -4  -5   4  350.16   18.50
  -4   5  -4  352.36   19.30
  -5   5   4  240.08   17.10
  -5   5   4  234.58   10.70
   5  -5   4  226.08   16.40
  -5  -5  -4  241.08   15.00
   5   5  -4  246.78   18.50
   5   5   4  209.68   15.60
   5  -5  -4  182.98   15.20
   5  -5  -4  249.08   16.70
  -5   5  -4  244.48   17.10
   5   5   4  250.37   16.30
  -5  -5   4  222.58   16.00
  -6   5   4   10.70    3.60
   6  -5   4   10.20    3.30
  -6  -5  -4   17.60    6.10
   6  -5   4    4.70    5.30
   6   5  -4   11.20    7.20
   6   5   4    7.30    5.50
   6   5   4   11.80    6.40
   6  -5  -4    4.80    6.00
   6  -5  -4    5.00    6.00
  -6   5  -4   10.90    6.60
  -6  -5   4   25.30    7.50
  -7  -5  -4 1510.15   42.40
   7   5  -4 1523.65   53.89
  -7   5   4 1513.75   38.60
   7  -5   4 1505.45   36.90
   7  -5   4 1495.45   50.19
  -7   5  -4 1507.95   51.79
   7  -5  -4 1495.75   51.89
  -7  -5   4 1522.45   50.59
   7   5   4 1505.25   48.90
   7  -5  -4 1512.05   48.70
   7   5   4 1503.65   49.99
   8  -5   4   45.80   11.20
  -8  -5  -4   59.79    9.50
  -8   5   4   52.49    7.90
   8   5  -4   46.10   11.90
  -8   5  -4   44.40    6.50
  -8  -5   4   29.60    9.00
   8  -5  -4   49.99   10.80
   8  -5  -4   35.80   10.30
   8   5   4   60.99   12.10
   8   5   4   47.10   11.20
  -8   5  -4   36.10   10.80
  -9  -5  -4  125.39   11.80
  -9   5   4  134.09   11.00
   9   5  -4  129.09   19.30
   9  -5   4  102.39   15.50
  -9   5  -4  127.19   10.10
  -9  -5   4  132.69   15.80
   9  -5  -4  135.19   16.30
   9  -5  -4  112.29   14.10
   9   5   4  131.49   18.30
   9   5   4  129.69   18.20
  -9   5  -4  135.29   16.60
  10   5  -4   28.60   11.20
 -10  -5  -4   19.00    9.50
  10  -5   4   20.40    8.90
 -10   5   4   44.80    7.90
 -10  -5  -4   14.00    6.70
 -10   5  -4   19.10    6.20
  10  -5  -4   19.50    9.10
 -10  -5   4   37.70   11.70
  10   5   4   38.10   11.40
  10  -5  -4   27.30    9.40
  10   5   4   25.80    9.00
 -10   5  -4   16.40   11.30
  11  -5   4    2.10    7.00
 -11   5   4    6.80    5.10
 -11  -5  -4    7.00    8.30
  11   5  -4    3.60    7.80
 -11  -5  -4    1.10    4.70
  11   5   4    6.10    7.60
 -11  -5   4   13.10    9.50
  11  -5  -4    0.80    6.20
  11  -5  -4    5.40    7.40
 -11   5  -4    6.00    7.70
 -11   5  -4    4.70    4.40
 -12  -5  -4   26.60    6.80
  12   5  -4   20.70   10.90
 -12  -5  -4   29.80   10.60
  12  -5   4    0.90    8.00
 -12   5   4   22.30    7.10
  12   5   4   13.80    9.10
  12  -5  -4   23.00   11.60
 -12   5  -4   13.70   10.00
  12  -5  -4    7.10    6.90
 -12  -5   4   16.70    9.60
 -13  -5  -4   24.40   10.10
 -13   5   4   33.40    8.60
  13   5  -4   -0.40    9.90
  13  -5   4   24.80   10.90
  13  -5  -4    9.30   11.10
 -13  -5   4   15.30   10.60
  13  -5  -4   11.60    9.60
 -13   5  -4   26.80   12.30
  13   5   4   22.70   10.00
 -13   5  -4   18.40    7.30
 -14  -5  -4   -1.70    6.80
 -14   5   4   20.20    7.90
  14   5  -4   13.80   10.70
  14  -5   4   14.50   10.60
  14   5   4   19.40   11.10
 -14  -5   4   24.30    9.60
  14  -5  -4    0.50    8.00
  14  -5  -4  -10.90    8.60
  15  -5   4   -7.10    7.50
 -15  -5  -4   -8.50    7.40
  15   5  -4  -17.00    8.40
  15   5   4   -9.70    8.60
  15  -5  -4    4.50    9.30
  15  -5  -4  -13.10    9.70
 -15   5  -4    5.90    8.60
 -15  -5   4   13.50   11.90
   0   6   4  528.75   18.70
   0   6   4  550.54   22.10
   0  -6   4  510.55   17.90
   0  -6   4  527.15   21.40
   0   6  -4  538.15   24.00
   0  -6  -4  525.65   22.90
   1  -6   4  237.78   10.40
   1  -6   4  247.98   14.90
  -1  -6  -4  231.18   14.90
   1   6  -4  244.88   16.40
  -1   6   4  246.08   14.90
  -1   6   4  252.27   11.40
  -1  -6   4  245.78   13.30
   1   6   4  248.98   14.70
  -1  -6   4  257.27   13.20
  -1   6  -4  245.98   16.10
   1   6   4  247.78   13.30
   1  -6  -4  267.87   16.30
   2  -6   4    6.20    2.30
  -2  -6  -4   15.00    5.80
  -2   6   4   10.10    4.90
   2  -6   4    8.70    4.80
  -2   6   4   10.70    2.90
   2   6  -4    6.20    5.80
  -2  -6   4   12.00    4.50
   2   6   4   15.70    5.50
  -2   6  -4   10.90    6.00
   2   6   4    4.60    3.90
  -2  -6   4    6.50    3.30
   2  -6  -4    6.40    4.60
  -3   6   4   19.90    3.80
  -3  -6  -4   17.90    5.60
   3  -6   4   17.10    6.40
   3   6  -4   14.90    6.50
   3  -6   4   16.60    2.50
  -3   6   4   15.40    5.60
   3   6   4    9.70    4.60
   3  -6  -4   10.60    5.40
  -3   6  -4   12.40    2.20
  -3  -6   4   17.80    3.90
  -3  -6   4   13.20    5.20
   3   6   4   19.10    6.50
  -3   6  -4    6.60    5.80
  -4   6   4  398.06   22.00
   4  -6   4  422.06   22.50
  -4  -6  -4  414.46   19.70
   4   6  -4  415.56   24.00
   4  -6   4  426.56   11.20
   4   6   4  432.56   22.00
   4  -6  -4  416.06   22.40
  -4   6  -4  458.05   23.50
  -4  -6   4  420.66   21.30
   4   6   4  409.76   21.20
  -4  -6   4  439.76   19.10
  -4   6  -4  417.26   11.20
  -5   6   4   16.70    3.80
  -5  -6  -4   19.10    6.50
  -5   6   4   24.80    8.10
   5  -6   4   27.50    7.90
   5  -6   4   23.70    2.80
   5   6  -4   21.40    9.00
   5   6   4   10.70    6.20
   5   6   4   14.90    6.90
  -5   6  -4   18.60    7.10
  -5  -6   4   18.40    2.20
  -5  -6   4   16.90    6.50
  -5   6  -4   26.70    3.00
   5  -6  -4   22.60    7.80
   6   6  -4  130.59   16.00
  -6  -6  -4  143.79   12.70
  -6   6   4  145.19   15.40
   6  -6   4  158.38   15.20
  -6   6   4  137.89    8.20
   6   6   4  153.18   15.10
  -6  -6   4  150.48   14.80
   6  -6  -4  169.38   16.00
  -6   6  -4  148.49   15.80
   6   6   4  149.09   15.10
   7  -6   4    6.90    6.70
  -7  -6  -4    3.50    5.30
  -7   6   4    3.50    6.50
  -7   6   4    4.60    3.20
   7   6  -4   -1.10    7.10
   7   6   4   -3.50    5.10
  -7   6  -4    4.90    7.00
  -7  -6   4    2.20    5.70
   7  -6  -4    5.90    6.00
   7   6   4   -2.40    6.00
  -7   6  -4    8.40    2.70
   8   6  -4   45.30   12.80
   8  -6   4   49.40   11.40
  -8  -6  -4   41.10    8.20
  -8   6   4   31.60   10.90
  -8   6   4   52.49    7.00
  -8   6  -4   36.10    5.40
  -8  -6   4   42.50   11.00
   8  -6  -4   42.50   10.10
  -8   6  -4   41.00   11.60
   8  -6  -4   38.00   10.60
   8   6   4   35.80   10.00
   8   6   4   51.99   11.10
  -9  -6  -4   -2.80    4.20
   9  -6   4   -2.00    6.50
   9   6  -4   12.70   10.00
  -9   6   4    1.10    3.40
  -9   6  -4    3.70    3.00
  -9   6  -4    0.90    5.60
   9  -6  -4    3.20    7.60
   9  -6  -4   -4.30    5.40
   9   6   4    3.40    6.70
 -10   6   4   -0.70    3.70
 -10  -6  -4   -4.30    5.10
  10  -6   4    7.90    7.40
 -10  -6  -4   10.70    4.90
  10   6  -4    4.90    7.60
 -10  -6   4   -0.40    6.80
  10   6   4   19.70    9.30
 -10   6  -4    7.60    3.70
 -10   6  -4    7.30    7.40
  10  -6  -4    0.10    6.20
  10  -6  -4   -1.90    5.60
  10   6   4    4.90    8.20
 -11   6   4   13.30    5.60
 -11  -6  -4   36.10    7.10
  11   6  -4   29.00   12.10
  11  -6   4   35.30   11.40
 -11  -6  -4   25.50   10.50
 -11   6  -4   39.80    7.40
  11   6   4   36.10   11.40
 -11   6  -4   18.00   10.70
 -11  -6   4   28.70   11.00
  11  -6  -4   39.40   13.40
  12   6  -4   40.10   13.00
 -12  -6  -4   60.79   15.60
  12  -6   4   54.69   14.30
 -12   6   4   46.30    8.70
 -12   6  -4   37.90   12.90
  12  -6  -4   31.80   12.80
  12   6   4   35.20   12.80
  12  -6  -4   50.69   12.50
 -12  -6   4   50.49   13.80
 -12   6  -4   46.10    7.90
  13   6  -4    3.40    9.10
 -13   6   4   -3.60    9.30
 -13  -6  -4   -1.40    7.00
  13  -6   4   11.20    9.10
  13  -6  -4   -0.50    7.90
 -13  -6   4    4.40    7.30
  13   6   4    3.60    7.50
  13  -6  -4   11.00    8.60
 -13   6  -4   -1.00    7.10
  14  -6   4    1.00    9.40
  14   6  -4   -9.20    8.00
 -14  -6  -4    1.50    9.00
 -14   6   4   23.20   11.90
 -14   6  -4   -7.50    8.20
  14   6   4  -11.00    8.40
 -14  -6   4    5.90    8.40
  14  -6  -4   -7.60    7.50
  14  -6  -4    5.60    9.40
  15   6  -4   13.20   10.40
  15  -6   4  -27.80    9.70
 -15  -6  -4   -2.70    8.50
 -15   6   4   19.40   13.10
  15   6   4   -0.60    9.30
 -15   6  -4   11.70    9.10
 -15  -6   4    0.80   10.00
  15  -6  -4   13.00   11.20
   0  -7   4  176.28   10.30
   0   7   4  180.58   11.10
   0  -7   4  184.18   13.50
   0   7   4  193.68   14.00
   0   7  -4  184.98   15.50
  -1   7   4  313.67   13.40
   1  -7   4  291.27   17.20
  -1   7   4  290.27   17.60
  -1  -7  -4  277.17   17.30
   1   7  -4  305.67   19.90
   1  -7   4  307.47   12.40
   1   7   4  302.97   15.40
   1   7   4  307.37   17.90
  -1   7  -4  301.57   19.10
  -1  -7   4  325.17   16.40
   1  -7  -4  319.47   19.40
  -1  -7   4  282.17   14.70
  -2   7   4   49.70    5.20
  -2  -7  -4   33.80    7.50
   2   7  -4   30.10    8.70
   2  -7   4   41.70    4.30
   2  -7   4   38.90    8.70
  -2  -7   4   47.80    8.20
   2   7   4   43.00    8.50
  -2   7  -4   41.60    9.40
   2   7   4   39.80    7.50
   2  -7  -4   25.00    7.70
  -2  -7   4   47.70    7.10
  -3  -7  -4   97.39   11.10
   3  -7   4   80.99   12.20
   3   7  -4   83.69   13.80
   3  -7   4   72.79    4.10
  -3   7   4   72.49   11.60
   3  -7  -4   74.19   11.70
  -3  -7   4   79.39    7.60
  -3   7  -4   84.69   13.00
   3   7   4  104.79   11.90
  -3  -7   4   74.99   10.70
  -3   7  -4   79.29    4.20
   4  -7   4  147.09   14.90
  -4  -7  -4  139.39   12.60
   4   7  -4  158.88   16.50
  -4   7   4  151.18    7.30
  -4   7   4  137.29   14.00
  -4   7  -4  148.49   14.80
  -4  -7   4  138.49    8.60
   4   7   4  149.79   13.30
   4  -7  -4  164.98   15.30
  -4  -7   4  138.59   13.00
   5  -7   4   30.10    8.90
  -5   7   4   36.00    3.60
   5   7  -4   24.90    9.50
  -5  -7  -4   26.80    7.30
  -5   7   4   30.30    9.50
  -5  -7   4   39.20    3.90
  -5   7  -4   14.70    6.70
   5  -7  -4   11.30    6.80
  -5  -7   4   37.30    9.30
   5   7   4   31.50    8.50
   5  -7  -4   29.00    5.50
   5   7   4   33.70    9.90
   6   7  -4   26.40   10.50
  -6   7   4   27.70    9.70
  -6   7   4   30.80    6.30
   6  -7   4   32.40   10.20
  -6  -7  -4   42.90    8.60
  -6   7  -4   32.90   10.30
   6   7   4   41.70    9.60
   6  -7  -4   33.00   10.00
   6   7   4   33.50    9.40
  -6  -7   4   35.70    9.90
  -7   7   4  258.47   10.90
   7   7  -4  323.37   25.10
  -7   7   4  302.87   23.50
   7  -7   4  306.67   22.90
  -7  -7  -4  290.77   16.70
  -7   7  -4  295.57   22.80
   7  -7  -4  264.27   21.00
   7   7   4  248.28   20.50
  -7  -7   4  288.77   21.40
   7   7   4  293.97   21.70
   8   7  -4    0.70    7.40
  -8   7   4   -6.30    5.60
  -8  -7  -4   -9.90    3.60
   8  -7   4    1.00    6.10
  -8   7   4   -3.60    2.70
  -8   7  -4    0.60    6.50
   8   7   4    2.80    6.40
   8  -7  -4   -7.40    4.30
   8   7   4    8.10    7.10
  -8   7  -4    0.60    1.70
  -8  -7   4   -1.50    5.10
  -9   7   4  113.19    8.30
   9  -7   4  114.29   22.30
   9   7  -4  117.89   19.80
  -9  -7  -4  122.09   11.20
  -9   7   4   94.49   17.60
  -9   7  -4   96.79   18.50
   9   7   4   81.89   15.30
  -9  -7   4  104.09   17.10
   9   7   4   84.69   16.00
   9  -7  -4  105.29   16.20
  -9   7  -4  104.79    6.70
  10  -7   4   12.20    9.30
 -10  -7  -4   21.00    5.50
  10   7  -4   21.10   11.50
 -10  -7  -4    2.80    6.60
 -10   7   4    5.90    8.30
 -10   7   4   18.80    4.60
 -10   7  -4   18.20    4.20
 -10  -7   4   11.70    8.80
  10  -7  -4    1.20    6.60
 -10   7  -4   -7.40    7.60
  11   7  -4    9.20    8.60
 -11   7   4    8.30    8.90
 -11   7   4    2.70    4.10
 -11  -7  -4    4.40    8.20
  11  -7   4   14.20    9.40
 -11   7  -4   -2.60    6.80
  11  -7  -4    3.40    6.90
 -11  -7   4    7.10    8.70
  11   7   4   -4.30    8.80
 -12  -7  -4   24.20   11.60
  12   7  -4   55.59   17.10
 -12   7   4   38.90   13.00
  12  -7   4   13.80    9.70
  12   7   4   25.80   12.00
  12  -7  -4   29.50   11.20
 -12   7  -4   30.60   13.20
 -12  -7   4   26.20   12.30
  13  -7   4   42.90   12.80
  13   7  -4    2.40   16.10
 -13  -7  -4   20.60   14.30
 -13   7   4   17.70   13.20
 -13   7  -4   24.40   13.20
  13  -7  -4   24.70   10.90
  13   7   4   39.00   13.30
 -13  -7   4   38.70   15.90
 -14  -7  -4   -1.70    8.00
  14   7  -4   18.90   10.50
  14  -7   4   -4.40   11.40
 -14   7   4   13.00   10.90
 -14  -7   4   -2.90    7.90
  14  -7  -4    4.80    8.60
 -14   7  -4  -18.90    7.20
   0  -8  -4   72.39   11.50
   0  -8   4   78.09    7.70
   0   8   4   72.39    7.80
   0   8   4   76.99   11.60
   0   8  -4   74.79   12.90
   1  -8   4  177.58    9.50
  -1   8   4  160.78   10.10
   1  -8   4  167.88   14.60
   1   8  -4  175.68   16.90
  -1  -8  -4  167.38   14.60
  -1   8   4  190.98   15.50
  -1   8  -4  149.88   15.30
  -1  -8   4  184.88   13.60
   1   8   4  176.08   12.60
   1   8   4  179.38   15.50
   1  -8  -4  178.38   16.00
  -1  -8   4  166.08   12.00
  -2  -8  -4   31.10    7.70
  -2   8   4   30.90    5.00
   2  -8   4   38.30    8.50
  -2   8   4   33.20    8.90
   2   8  -4   44.20   11.50
  -2  -8   4   48.60    8.00
   2  -8  -4   41.90    9.90
   2   8   4   45.20   10.30
   2   8   4   38.10    8.20
  -2   8  -4   36.60    9.40
  -2  -8   4   34.30    6.80
   3   8  -4   -2.00    5.80
  -3   8   4    0.40    5.40
   3  -8   4    3.00    1.10
   3  -8   4    0.60    5.10
  -3  -8  -4    1.90    5.10
  -3  -8   4    4.70    3.60
   3   8   4    7.40    6.30
   3  -8  -4   -2.40    4.70
   3   8   4   -5.20    4.60
  -3   8  -4    5.90    6.10
  -3  -8   4    4.20    4.80
   4  -8   4   93.79   14.50
   4   8  -4   91.19   15.80
  -4   8   4   97.39    5.10
  -4   8   4   91.29   14.30
  -4  -8  -4   96.89   14.00
  -4  -8   4   96.89    8.10
   4   8   4   96.49   13.60
   4   8   4   94.59   14.00
   4  -8  -4   86.09   13.90
   4  -8  -4   84.59    4.70
  -4  -8   4  125.79   12.80
  -4   8  -4   96.39   14.90
  -5  -8  -4   14.30    5.90
   5  -8   4    5.00    7.10
  -5   8   4    3.30    5.60
   5   8  -4   20.30    9.70
   5   8   4    4.10    6.60
  -5  -8   4   11.90    3.20
   5  -8  -4    7.00    6.40
   5   8   4    3.30    6.70
  -5  -8   4    8.60    6.20
  -5   8  -4   10.60    7.40
  -6   8   4    6.10    7.50
   6  -8   4   -5.80    5.20
  -6  -8  -4    7.00    5.20
   6   8  -4    7.60    8.30
  -6  -8   4    9.00    2.00
   6  -8  -4    2.70    6.40
  -6   8  -4    9.80    6.50
   6   8   4   13.30    7.70
  -6  -8   4    1.80    6.00
   6   8   4   -6.20    6.40
   7   8  -4   28.90   10.90
  -7  -8  -4   23.30    6.90
   7  -8   4   34.20   10.80
  -7   8   4    8.60    7.80
   7   8   4   19.10    9.00
  -7   8  -4   39.30   11.60
  -7  -8   4   29.40    9.80
   7   8   4   33.30    9.80
   7  -8  -4   27.30    9.50
  -8  -8  -4  189.58   13.70
  -8   8   4  170.78   19.90
   8  -8   4  158.98   19.20
   8   8  -4  164.58   20.60
   8  -8  -4  192.78   21.30
   8   8   4  172.88   18.70
  -8   8  -4  153.48   26.30
  -8  -8   4  177.68   18.90
   8   8   4  186.38   19.80
   9   8  -4   35.30   12.60
   9  -8   4   42.00   12.40
  -9  -8  -4   30.30    6.70
  -9   8   4   49.50   14.10
  -9  -8  -4   24.30    9.30
  -9  -8   4   34.70   11.30
  -9   8  -4   29.40    9.90
   9   8   4   34.80   11.40
   9  -8  -4   36.70   11.00
   9   8   4   20.40   10.10
  10  -8   4   87.49   17.70
  10   8  -4   55.49   15.70
 -10  -8  -4   75.39   15.70
 -10  -8  -4   82.59    8.90
 -10   8   4   84.59   18.40
  10   8   4   75.59   16.10
  10  -8  -4   90.49   17.40
 -10  -8   4   82.99   17.20
 -10   8  -4   83.29   18.30
  11   8  -4   41.60   14.30
 -11  -8  -4   14.30    9.20
 -11   8   4   29.50   12.60
  11  -8   4    8.50    9.70
 -11   8  -4   19.60   11.30
 -11  -8   4   26.00   11.10
  11   8   4    8.70    9.10
  11  -8  -4   22.00   10.30
  12  -8   4   -2.00    7.30
  12   8  -4   13.20   11.00
 -12  -8  -4   10.30    9.10
 -12   8   4    1.70    8.00
 -12  -8   4   -2.80    8.30
 -12   8  -4    3.70    9.20
  12   8   4    4.70   10.40
  12  -8  -4   -4.00    7.80
  13  -8   4   14.40    8.60
  13   8  -4   -1.30   11.10
 -13  -8  -4   13.60    8.80
 -13   8   4   -3.10    9.40
  13   8   4   28.30   12.40
  13  -8  -4   17.10   11.30
 -13  -8   4   14.70    9.70
 -13   8  -4   14.00   12.40
 -14  -8  -4   22.50   13.60
 -14   8   4    9.80   10.80
  14  -8   4   13.60    9.40
  14   8  -4   -2.70    9.80
 -14   8  -4   -0.90    9.70
 -14  -8   4    1.60    9.20
  14   8   4    4.60    8.80
   0  -9  -4   42.90    9.80
   0   9   4   32.70    6.60
   0  -9   4   38.70    6.70
   0   9   4   38.90    9.90
   0  -9   4   38.70    9.00
   0   9  -4   50.79   11.60
  -1  -9  -4  248.28   18.60
   1  -9   4  248.08   12.00
   1   9  -4  262.37   22.30
  -1   9   4  286.57   13.80
  -1   9   4  255.67   19.40
   1  -9   4  250.87   19.20
  -1  -9   4  255.27   17.10
  -1  -9   4  266.87   15.30
   1   9   4  258.97   15.90
   1   9   4  256.47   19.80
  -1   9  -4  239.68   20.40
   1  -9  -4  217.98   18.40
  -2  -9  -4  108.29   12.50
   2  -9   4   95.29   14.50
   2   9  -4   90.19   15.50
  -2   9   4   90.29   13.90
  -2   9   4   98.99    7.50
  -2   9  -4   99.49   15.70
  -2  -9   4   95.99   10.70
   2   9   4  104.19   15.00
   2   9   4  109.09   11.20
   2  -9  -4   98.29   14.90
  -3  -9  -4   28.30    8.30
   3  -9   4   20.90    9.00
  -3   9   4   17.40    8.30
   3   9  -4   36.60   11.10
   3   9   4   23.00    9.30
   3  -9  -4   26.60    9.20
   3   9   4   35.80    8.60
  -3  -9   4   12.20    5.90
  -3  -9   4   20.20    5.80
  -3   9  -4   35.50   10.70
   4  -9   4   20.30    8.50
   4   9  -4   31.90   11.20
  -4   9   4    8.80    6.80
  -4  -9  -4   15.90    6.70
   4  -9  -4   28.10    9.60
  -4  -9   4   25.20    5.60
  -4  -9   4   33.60    8.50
   4   9   4   23.20    7.90
  -4   9  -4   23.40    9.40
   4   9   4   31.80    9.70
  -5   9   4   82.29   15.40
   5  -9   4   97.79   16.00
  -5  -9  -4   92.49   11.00
   5   9  -4  123.29   19.50
  -5   9  -4   93.09   16.10
  -5  -9   4  112.39   13.50
   5  -9  -4   75.69   14.20
   5   9   4   87.69   14.90
  -5  -9   4  105.09    8.20
   5   9   4   79.29   13.90
  -6   9   4   89.09   16.30
   6   9  -4   89.89   17.40
  -6  -9  -4   96.49   11.50
   6  -9   4  101.09   16.90
   6   9   4   87.39   14.60
  -6  -9   4  131.29   15.70
   6  -9  -4   97.09   16.30
   6   9   4  114.29   17.40
  -6   9  -4  101.49   17.60
   7  -9   4   31.60   11.00
  -7   9   4   34.80   11.90
   7   9  -4   69.09   15.70
  -7  -9  -4   42.70    8.30
  -7  -9   4   23.90    9.00
   7  -9  -4   31.30   18.00
   7   9   4   38.80   11.90
  -7   9  -4   20.80   10.70
   7   9   4   30.50   11.40
  -8   9   4   -1.00    7.10
  -8  -9  -4   -6.90    6.20
   8  -9   4   11.60    8.60
   8   9  -4    3.40    8.30
  -8  -9  -4    2.00    6.20
  -8   9  -4   19.90   10.20
   8  -9  -4    5.70    9.00
   8   9   4   14.60    9.70
   8   9   4   -0.80    6.10
  -8  -9   4   -6.70    6.60
  -9   9   4   18.70   11.80
   9   9  -4    7.10    9.40
  -9  -9  -4    4.20    5.20
   9  -9   4   13.70    9.00
  -9  -9  -4    0.00    7.70
   9   9   4    4.30    8.20
   9  -9  -4   10.20    9.30
  -9   9  -4    4.80   10.30
  -9  -9   4   -1.70    6.50
  10   9  -4   18.70   10.50
  10  -9   4   38.10   13.70
 -10  -9  -4   59.99   14.80
 -10   9   4   30.10   13.50
 -10  -9   4   26.30   10.90
 -10   9  -4   27.20   11.70
  10   9   4   38.50   13.30
  10  -9  -4   33.80   12.00
 -11   9   4   -1.10   11.60
 -11  -9  -4    3.20    7.30
  11  -9   4    2.70   10.10
  11   9  -4   11.40   11.30
  11   9   4    3.60    8.60
 -11  -9   4   -2.60    6.80
  11  -9  -4   20.90    9.50
 -11   9  -4    6.60   10.30
 -12  -9  -4   21.00    9.70
  12   9  -4   19.90   16.60
  12  -9   4   18.70   10.80
 -12   9   4    3.40   10.30
  12  -9  -4    0.40    9.30
 -12  -9   4   25.00   11.60
  12   9   4   19.40   11.40
 -13   9   4   10.20   11.10
 -13  -9  -4   11.80   10.00
  13   9  -4    9.30   10.30
  13  -9   4   -0.20   10.50
 -13   9  -4    2.50    9.50
 -13  -9   4    7.50    9.00
   0  10  -4   -3.60    6.00
   0  10   4    5.50    4.00
   0 -10  -4   -8.60    4.60
   0  10   4    2.50    6.60
   0 -10   4    8.50    6.20
   0 -10   4   -0.10    3.40
   1 -10   4  470.35   17.40
  -1  10   4  487.15   28.60
   1 -10   4  439.66   25.90
  -1  10   4  452.75   18.40
  -1 -10  -4  486.75   27.10
   1  10  -4  510.85   31.10
  -1 -10   4  477.55   21.30
  -1  10  -4  435.86   29.10
   1  10   4  452.95   25.30
   1 -10  -4  494.65   28.20
  -1 -10   4  501.15   25.40
   1  10   4  535.35   29.10
  -2  10   4   48.40   12.20
  -2  10   4   34.70    5.30
  -2 -10  -4   54.49   11.00
   2  10  -4   37.80   11.60
   2 -10   4   44.60   10.20
   2  10   4   37.70   10.20
  -2 -10   4   29.00    7.10
  -2 -10   4   43.80    8.30
  -2  10  -4   47.30   11.90
   2 -10  -4   39.30   11.40
   2  10   4   36.70    8.70
  -3  10   4    4.90    6.20
   3  10  -4   -6.20    5.10
   3 -10   4    9.90    7.20
  -3 -10  -4    3.40    5.80
  -3 -10   4    6.50    4.90
   3  10   4    7.10    6.80
  -3  10  -4    2.60    6.40
   3  10   4    7.10    6.10
   3 -10  -4    4.50    2.10
   3 -10  -4   12.70    8.20
  -4 -10  -4   51.89   10.60
   4  10  -4   50.09   13.20
  -4  10   4   59.19   13.00
   4 -10   4   48.10   12.80
   4 -10  -4   47.10   11.90
   4  10   4   54.79   13.50
  -4  10  -4   28.40   10.40
   4  10   4   48.30   10.70
  -4 -10   4   34.50    9.50
  -4 -10   4   50.09    8.30
   5  10  -4   12.20    9.60
   5 -10   4   28.90   11.00
  -5 -10  -4   12.20    6.20
  -5  10   4   22.90    9.50
  -5  10  -4    8.10    7.60
   5 -10  -4   19.70   10.50
  -5 -10   4   22.40    5.20
   5  10   4   32.90    9.60
  -5 -10   4   19.80    8.60
  -6 -10  -4    6.40    5.20
   6  10  -4   14.80   10.40
  -6  10   4    9.20    8.10
   6 -10   4    6.50    7.10
  -6 -10   4    2.50    2.70
   6  10   4    7.20    8.80
   6 -10  -4   -8.20    6.20
  -6 -10   4   10.00    6.20
   6  10   4   -0.20    6.30
  -6  10  -4    4.30    7.30
  -7  10   4   -6.50    5.90
   7  10  -4    0.70    8.00
  -7 -10  -4    2.20    4.60
  -7 -10  -4   12.60    8.60
   7 -10   4    6.20    7.10
   7  10   4   -2.90    6.70
   7  10   4    3.60    6.50
  -7  10  -4   13.40    9.20
  -7 -10   4   12.10    7.40
   7 -10  -4   -0.40    8.60
   8 -10   4   -2.70    7.50
   8  10  -4   15.70   10.80
  -8 -10  -4   22.70   10.60
  -8  10   4    8.60    9.50
  -8 -10  -4   20.80    6.60
   8  10   4   16.00   10.30
  -8 -10   4   14.80    9.50
   8 -10  -4   13.60    9.60
  -8  10  -4    5.60    8.50
   9 -10   4    4.00    7.70
  -9  10   4   -6.40    6.50
  -9 -10  -4   -7.60    5.40
   9  10  -4    0.30    8.60
   9  10   4   19.30   11.70
  -9 -10   4   20.10   10.90
   9 -10  -4   17.30   10.20
  -9  10  -4    1.80    7.90
 -10  10   4   15.40    9.90
 -10 -10  -4   24.70   10.50
  10 -10   4   16.50   11.90
  10  10  -4   29.50   13.10
 -10  10  -4   12.10   11.90
  10  10   4   11.60   10.80
 -10 -10   4   33.60   12.30
  10 -10  -4   35.90   13.70
 -11 -10  -4    4.10    9.90
  11  10  -4   12.00   10.80
  11 -10   4   18.10   11.30
 -11  10   4    5.30   13.00
  11 -10  -4  -12.70    7.00
  11  10   4   19.80   10.80
 -11 -10   4   26.20   13.30
 -11  10  -4   10.80   11.80
 -12  10   4  -13.80    9.40
  12 -10   4    1.30   10.70
 -12 -10  -4   20.30   11.70
  12  10  -4   13.00   12.80
  12  10   4   17.70   11.90
 -12  10  -4    5.10    9.50
 -12 -10   4   -4.80    9.20
  13 -10   4  -14.50    9.50
 -13 -10  -4   22.80   11.80
 -13  10   4   14.60   12.40
  13  10  -4   15.60   13.90
 -13 -10   4    5.30    9.90
  13  10   4    3.80   12.80
  13 -10  -4   24.00   11.10
 -13  10  -4    2.30   11.20
   0  11  -4  137.59   20.60
   0 -11  -4  160.08   17.90
   0  11   4  169.68   17.60
   0  11   4  177.68   12.80
   0 -11   4  141.79   15.80
   0 -11   4  166.58   11.70
   1 -11   4   30.00    9.40
   1  11  -4   16.50   10.00
  -1 -11  -4   29.70    9.20
  -1  11   4   36.80   10.50
   1 -11   4   32.10    5.40
  -1  11   4   30.60    6.00
  -1  11  -4   16.90    9.00
   1  11   4   31.30    7.30
   1  11   4   39.90   11.70
  -1 -11   4   17.70    7.30
   1 -11  -4   21.00    9.00
   2  11  -4   20.70    9.50
  -2 -11  -4   22.40    8.20
  -2  11   4   31.70   10.00
   2 -11   4   16.40    3.30
   2 -11   4   11.70    7.50
   2 -11  -4   16.90    3.90
   2  11   4   15.30    9.50
   2  11   4   12.10    6.50
  -2 -11   4   24.90    7.30
  -2  11  -4   20.20    9.40
   2 -11  -4   10.70    8.10
  -2 -11   4   29.50    7.60
  -3 -11  -4    8.90    6.00
   3 -11   4    5.60    6.60
  -3  11   4   14.50    7.90
   3  11   4    9.10    5.40
  -3 -11   4    1.70    5.30
  -3 -11   4   -1.60    4.70
   3 -11  -4   -4.50    6.70
   3  11   4    6.90    8.30
  -4  11   4   37.30   14.40
   4 -11   4   45.40   12.50
   4  11  -4   49.20   14.60
  -4 -11  -4   47.40   10.40
  -4 -11   4   30.20    8.60
   4 -11  -4   32.80   11.30
   4  11   4   30.50   11.00
  -4  11  -4   32.40   11.40
  -4 -11   4   50.99    8.80
   4  11   4   61.59   12.10
  -5 -11  -4    2.50    5.70
  -5  11   4    0.50    5.90
   5 -11   4    4.50    9.10
  -5 -11  -4   -2.00    5.50
   5  11  -4    6.80    8.50
   5  11   4    1.40    6.50
  -5  11  -4   -2.40    7.10
  -5 -11   4   23.00    8.90
   5  11   4   -1.90    5.90
  -5 -11   4   13.00    4.50
   5 -11  -4    4.80    7.00
   6  11  -4   -0.70    9.70
  -6 -11  -4   10.80    6.30
  -6  11   4    4.80    8.00
   6 -11   4   15.60   10.50
  -6 -11  -4   22.40    9.60
   6 -11  -4   15.40    9.90
  -6 -11   4   18.10    4.20
  -6 -11   4   16.60    8.10
   6  11   4   11.40   15.60
  -6  11  -4   13.70   10.00
   7 -11   4   54.79   15.20
  -7 -11  -4   38.30   11.80
  -7 -11  -4   48.60    9.30
  -7  11   4   56.49   14.70
   7  11  -4   64.89   17.60
  -7  11  -4   26.70   12.00
   7  11   4   57.59   14.40
   7 -11  -4   58.19   15.60
  -7 -11   4   62.39   14.10
  -8 -11  -4   24.60    6.70
  -8  11   4   11.60   10.50
   8 -11   4   13.00   10.30
   8  11  -4   25.80   12.90
  -8 -11  -4   22.30   10.60
   8 -11  -4  -10.20    7.80
  -8 -11   4   37.70   12.20
  -8  11  -4   15.70   10.90
  -9  11   4   25.90   11.80
  -9 -11  -4   13.40    9.80
   9  11  -4    8.50    9.70
   9 -11   4   18.20   12.50
  -9  11  -4   -4.30    7.80
   9  11   4  -19.30    8.40
  -9 -11   4   17.30    9.40
   9 -11  -4    6.10    9.40
  10 -11   4   10.00   11.20
  10  11  -4   -9.50    9.10
 -10 -11  -4  -10.20    8.50
 -10 -11   4   -3.00    8.90
 -10  11  -4   17.10   10.80
  10 -11  -4   13.80   10.60
  10  11   4   12.80    9.40
  11 -11   4   11.40   12.60
 -11 -11  -4   14.30   10.40
  11  11  -4   13.70   12.40
 -11  11   4    9.40   10.70
  11  11   4   -6.50    7.80
 -11  11  -4    4.00    8.10
  11 -11  -4    4.40    8.70
 -11 -11   4    2.00    9.00
  12  11  -4   -9.20   11.30
  12 -11   4   11.40   10.90
 -12  11   4    3.00    9.90
 -12 -11  -4   14.50   11.00
  12  11   4   -5.00    9.60
 -12  11  -4    2.60    9.40
  12 -11  -4   15.50   12.00
 -12 -11   4   -7.10    6.10
   0 -12  -4    0.20    4.60
   0  12   4   -3.90    6.80
   0 -12   4    1.10    3.70
   0  12  -4  -10.30    6.20
   0 -12   4    0.80    6.10
   1 -12   4  145.79   17.10
   1 -12   4  134.59    9.70
  -1 -12  -4  139.99   12.70
   1  12  -4  137.19   21.10
  -1 -12  -4  144.79   19.90
  -1  12   4  120.59   19.10
  -1 -12   4  139.49   12.50
  -1 -12   4  159.78   16.20
  -1  12  -4  139.49   21.40
   1 -12  -4  157.58   24.90
   1 -12  -4  142.39   10.40
   1  12   4  137.29   20.70
  -2 -12  -4  106.69   12.50
  -2  12   4  110.99   21.70
   2 -12   4  107.29    4.80
  -2 -12  -4  137.59   16.30
   2  12  -4  121.59   20.80
  -2 -12   4  128.59   13.10
   2  12   4   81.09   15.30
  -2 -12   4  113.99   13.70
   2 -12  -4  114.49   18.10
  -2  12  -4  113.59   19.50
   2 -12  -4  100.69    7.40
   3  12  -4   -0.60    6.90
   3 -12   4   21.00   10.60
  -3  12   4    3.90    8.80
  -3 -12  -4    6.10    5.90
  -3 -12  -4    5.90    6.50
   3 -12  -4    8.50    8.50
   3  12   4   12.60    8.90
  -3 -12   4   11.10    5.60
  -3  12  -4    3.90    7.90
  -3 -12   4   12.30    6.70
  -4  12   4    2.20    7.30
   4 -12   4    6.60    8.00
   4  12  -4    4.30    9.40
  -4 -12  -4    5.80    6.90
  -4 -12  -4    6.00    6.20
  -4 -12   4    7.10    6.30
   4  12   4   24.60   11.10
  -4 -12   4    4.00    5.20
   4 -12  -4   13.30    8.80
  -4  12  -4   16.80    9.50
  -5  12   4   13.30    9.70
   5 -12   4   36.20   12.70
  -5 -12  -4   26.80    8.50
   5  12  -4   -8.40   10.00
  -5 -12   4   20.60    6.20
  -5  12  -4    5.60    8.10
  -5 -12   4   20.60   11.00
   5 -12  -4   17.80   10.00
   5  12   4   20.10   11.00
   6 -12   4   -1.30    6.80
  -6 -12  -4   14.20    6.70
  -6 -12  -4   -1.20    5.80
  -6  12   4    1.10    9.40
   6  12  -4   15.50   10.30
   6  12   4   -4.90    8.40
  -6 -12   4    2.70    3.90
   6 -12  -4   -0.20    7.70
  -6  12  -4   -7.40    6.70
  -6 -12   4    2.90    7.30
  -7 -12  -4   37.60   11.10
   7  12  -4   19.20   12.60
  -7 -12  -4   42.90    9.90
   7 -12   4   40.00   14.60
  -7  12   4   34.40   12.20
  -7  12  -4   43.60   14.90
   7  12   4   26.40   12.20
   7 -12  -4   63.69   16.70
  -7 -12   4   49.60   12.80
   8  12  -4    4.90   10.70
  -8 -12  -4   15.80    6.50
   8 -12   4   15.40   12.10
  -8 -12  -4   -8.50    8.00
  -8  12   4    8.80   12.90
   8 -12  -4   14.90   11.00
  -8 -12   4    0.30    8.10
   8  12   4   17.50    8.50
  -8  12  -4   17.30   11.40
  -9  12   4   35.00   14.60
  -9 -12  -4   -5.40    6.40
   9  12  -4   18.80   11.40
   9 -12   4   17.40   11.20
   9 -12  -4    8.50   12.60
   9  12   4    9.60   10.40
  -9 -12   4    5.90    9.30
  -9  12  -4   33.50   13.80
 -10 -12  -4   21.60   10.00
 -10  12   4   38.50   14.00
  10  12  -4   16.30   12.30
  10 -12   4    6.40   12.30
 -10 -12   4   26.10   11.20
  10  12   4   21.50   11.20
 -10  12  -4    9.40   12.00
  10 -12  -4   19.60   12.10
  11  12  -4  -12.90   10.30
  11 -12   4  -26.60   10.10
 -11  12   4   -5.10   12.70
 -11 -12  -4   12.40   10.60
  11  12   4    8.50    9.60
  11 -12  -4   -6.50    9.40
 -11  12  -4   -1.30    9.30
 -11 -12   4    0.30    8.10
   0 -13  -4    4.90    7.90
   0  13   4  -11.60    7.50
   0 -13   4    6.30    4.90
   0  13  -4   18.60   10.20
   0 -13   4   -4.60    7.30
  -1  13   4   30.60   11.70
   1 -13   4   13.20    8.50
   1 -13   4   35.30    5.70
   1  13  -4   47.10   14.50
  -1 -13  -4   38.70    8.70
  -1 -13  -4   21.90   10.30
   1 -13  -4   38.70    6.40
  -1  13  -4   35.50   13.00
   1  13   4   29.40   11.30
  -1 -13   4   28.80    9.70
   1 -13  -4   20.40   10.80
  -1 -13   4   22.10    7.00
  -2 -13  -4    1.00    7.70
   2  13  -4   -2.00    7.90
  -2  13   4   26.10    9.80
   2 -13   4   -4.60    7.60
  -2 -13  -4   14.80    7.50
  -2  13  -4    9.70    9.30
  -2 -13   4    9.90    6.30
   2 -13  -4    7.10    8.70
  -2 -13   4   16.80    7.30
   2  13   4    8.20    9.80
   3 -13   4    2.40    8.10
  -3  13   4   -1.80    7.50
  -3 -13  -4   -2.60    6.10
  -3 -13  -4   16.20    8.20
   3  13  -4    5.60    8.60
   3 -13  -4   17.00    9.50
  -3 -13   4   12.50    7.40
  -3 -13   4   18.40    7.30
  -3  13  -4   -2.60    7.00
   3  13   4   -7.60    7.40
   4  13  -4    7.90   12.20
  -4  13   4   25.30   12.90
  -4 -13  -4   16.60    8.20
   4 -13   4   26.90   12.90
  -4 -13  -4    4.80    7.40
  -4 -13   4   17.60    8.10
   4 -13  -4   25.00   11.80
  -4 -13   4   27.60    7.40
   4  13   4   19.80   11.00
  -4  13  -4   20.80   10.80
  -5  13   4   47.20   15.00
   5  13  -4   50.69   16.30
   5 -13   4   54.59   14.90
  -5 -13  -4   47.30   11.30
  -5 -13  -4   32.60   10.40
  -5  13  -4   39.80   13.10
  -5 -13   4   50.89   12.40
   5  13   4   70.09   17.10
  -5 -13   4   60.49    9.60
   5 -13  -4   75.69   17.60
   6  13  -4   14.10   12.90
  -6 -13  -4   15.80    8.20
   6 -13   4    5.40    9.70
  -6 -13  -4   13.80    7.60
  -6  13   4   11.30    9.10
  -6  13  -4   20.20   12.80
  -6 -13   4   32.00   11.90
   6 -13  -4   17.90   11.20
   6  13   4    8.80   12.60
  -7 -13  -4   14.80    7.90
  -7  13   4    5.40   10.10
   7 -13   4   13.50   11.90
  -7 -13  -4    8.90    8.10
   7  13  -4   17.60   12.50
  -7 -13   4   14.50    8.90
   7  13   4   21.50   11.90
   7 -13  -4   27.90   11.90
  -7  13  -4   11.10   10.10
   8  13  -4   26.80   23.20
  -8 -13  -4   25.60   10.80
  -8 -13   4   -2.60    9.50
   8  13   4   -1.20    8.10
  -9  13   4    4.80   10.40
   9  13  -4   -3.90    9.30
   9 -13   4  -10.50    7.30
  -9  13  -4   -1.20    9.90
   9  13   4   13.60   11.00
   9 -13  -4   -2.70    9.20
  10  13  -4    0.00   13.40
 -10  13   4   13.10   11.40
  10 -13   4   13.90   12.40
 -10 -13  -4    4.90    8.70
 -10  13  -4    9.00   11.40
  10  13   4    3.10    9.80
  10 -13  -4  -15.10   11.20
 -10 -13   4   -5.50   10.30
   0  14  -4   -5.80    8.90
   0 -14   4   -5.20    6.00
   0  14   4   -2.40    8.50
   0 -14   4    4.10    5.50
   0 -14  -4    7.80    8.80
   0 -14  -4    0.50    5.10
   1 -14   4   21.00   10.00
   1  14  -4   28.80   13.40
  -1  14   4   18.90   11.80
  -1 -14  -4   20.80    7.50
  -1 -14  -4   16.10   10.20
   1  14   4   22.20   12.20
  -1  14  -4   21.80   11.90
  -1 -14   4   42.60   11.50
  -1 -14   4   31.40    7.80
   1 -14  -4   15.00    9.50
  -2  14   4   44.50   14.10
  -2 -14  -4   22.90    9.80
   2 -14   4   33.80   12.90
  -2 -14  -4   43.70    9.70
   2  14  -4   21.60   12.60
   2 -14  -4   13.60    9.60
  -2 -14   4   26.00    8.30
  -2 -14   4   39.40   12.90
   2  14   4   25.20   13.00
  -2  14  -4   18.60   11.80
   3 -14   4   29.20   12.20
  -3 -14  -4   23.70   10.00
  -3  14   4   12.70   10.20
   3  14  -4   23.20   12.80
  -3 -14  -4   28.70   10.50
   3 -14  -4   23.40   12.50
  -3 -14   4   29.20    9.50
  -3 -14   4   22.50    9.20
  -3  14  -4   10.60   11.20
   3  14   4   62.39   16.40
  -4  14   4   17.00   11.70
  -4 -14  -4   10.50    8.70
   4  14  -4   30.10   12.50
   4 -14   4    6.70    9.50
  -4 -14  -4   17.40    8.90
  -4 -14   4   12.20    8.20
  -4 -14   4   26.90    7.90
   4 -14  -4   32.60   13.00
   4  14   4   31.50   11.10
  -4  14  -4   16.60   11.80
   5  14  -4    5.90   10.30
  -5  14   4    5.80   11.30
  -5 -14  -4   12.10    8.20
  -5 -14  -4    6.50    7.20
   5 -14   4    3.70    9.60
  -5  14  -4   -0.70    8.90
   5  14   4   17.50   12.00
  -5 -14   4    9.30    9.00
  -5 -14   4   12.70    6.50
   5 -14  -4   -6.10    7.60
  -6  14   4   -2.90   10.00
   6 -14   4   23.90   14.20
  -6 -14  -4    9.50    7.90
   6  14  -4  -11.50   10.30
   6 -14  -4    9.20   10.00
  -6  14  -4    7.70    9.30
   6  14   4    2.20   10.80
  -6 -14   4   14.90    8.90
  -7  14   4    8.50   11.20
  -7 -14  -4   10.90    7.40
   7  14  -4    7.90   11.30
   7 -14   4    6.80   11.20
  -7 -14  -4    9.10    8.30
  -7  14  -4    6.10    8.90
   7 -14  -4   18.90   12.20
   7  14   4   19.50   11.20
  -7 -14   4   12.60    9.30
   8  14  -4   15.80   14.30
   8 -14   4   18.80   11.60
  -8  14   4   20.20   11.60
  -8 -14   4   20.90   10.30
  -8  14  -4   27.80   14.90
   8 -14  -4   29.10   15.10
   8  14   4   38.20   13.50
   9  14  -4   16.50   12.90
  -9  14   4    4.20   11.40
   9 -14   4   36.00   14.80
  -9 -14  -4   10.30   11.50
   9  14   4   48.90   16.00
  -9 -14   4   10.50   10.60
  -9  14  -4   35.70   16.80
   9 -14  -4    1.00   13.20
   0  15  -4    1.00   10.40
   0  15   4   -5.80    9.50
   0 -15   4   19.90    9.90
   0 -15  -4   -3.00    7.20
  -1 -15  -4   12.60   10.30
  -1 -15  -4   12.80    7.40
  -1  15   4   -5.20    9.80
   1  15  -4    5.50   11.50
   1 -15   4   14.20   10.80
   1 -15  -4   14.50   10.80
  -1  15  -4    7.80    9.50
  -1 -15   4   18.10    7.70
   1  15   4    8.80   10.70
  -1 -15   4    5.20    8.10
   2 -15   4   26.40   11.00
   2  15  -4   23.10   12.70
  -2 -15  -4   41.10   11.80
  -2  15   4   27.70   13.40
  -2 -15  -4   26.90   10.10
  -2 -15   4   17.50    9.60
  -2 -15   4   17.80    9.10
   2 -15  -4   35.70   13.10
   2  15   4   18.80   11.50
  -2  15  -4    1.50   10.40
   3  15  -4   20.00   12.10
   3 -15   4   -1.80    9.70
  -3  15   4   -6.40    8.30
  -3 -15  -4   12.60    8.40
  -3 -15  -4   15.80    7.90
   3 -15  -4   11.00   10.20
  -3 -15   4    2.50    7.00
   3  15   4   -8.00    7.50
  -3  15  -4    5.40   10.70
  -3 -15   4    1.10    7.30
  -4  15   4   11.90   12.10
   4 -15   4   23.20   11.70
  -4 -15  -4    4.40    7.70
  -4 -15  -4   18.80    9.30
   4 -15  -4    4.60   12.30
   4  15   4   10.40   12.30
  -4 -15   4    9.80    9.10
  -4 -15   4   16.80    7.30
   5 -15   4   10.20   10.10
  -5 -15  -4   -0.60    7.90
  -5 -15  -4  -16.60    6.70
   5  15  -4   -3.40    7.60
  -5  15  -4    2.00   10.90
   5  15   4   -3.00    9.00
   5 -15  -4    5.50   10.10
  -5 -15   4    2.70    9.10
  -6 -15  -4   24.00   10.70
   6 -15   4   -4.30    9.60
   6  15  -4   12.10   11.80
  -6 -15  -4    3.70    7.60
  -6  15   4  -17.70    9.70
  -6  15  -4   -2.90    8.20
   6 -15  -4  -12.20    9.90
   6  15   4    1.10   10.50
  -6 -15   4    2.50   10.00
   7  15  -4   66.19   18.90
  -7 -15  -4   69.59   18.90
   7 -15   4   63.39   20.20
  -7  15   4   87.69   21.00
   7 -15  -4   55.09   18.70
  -7 -15   4   63.89   15.80
  -7  15  -4   62.19   18.40
   7  15   4   49.70   16.90
   8 -15   4   10.90   14.30
  -8 -15  -4    9.00    9.70
  -8  15   4   22.50   13.80
   8  15  -4  -12.90   11.40
   8  15   4  -13.90   10.80
   8 -15  -4   13.40   12.40
  -8  15  -4    4.50   12.60
  -8 -15   4   -8.30    8.00
   0  16   4   -0.20    9.90
   0 -16  -4    4.80    8.90
   0  16  -4    6.70   11.30
   0 -16   4    0.90    8.70
   1  16  -4    4.40    9.60
  -1  16   4  -25.50    8.90
  -1 -16  -4   -9.50    7.70
   1 -16   4    3.70    9.30
  -1  16  -4  -16.80    9.70
  -1 -16   4    7.80    8.40
   1 -16  -4    2.10    9.90
   1  16   4    0.90   11.40
   2  16  -4   -7.50   10.10
  -2 -16  -4    6.00    8.40
   2 -16   4    0.70   10.80
  -2  16   4   -1.40   17.10
  -2 -16  -4   -3.70    8.40
  -2 -16   4   -2.60    8.50
  -2  16  -4    0.80    9.20
   2  16   4   -1.40    8.50
   2 -16  -4   -8.60   11.40
  -3  16   4   19.50   12.20
   3 -16   4    0.90    8.40
   3  16  -4  -16.60    9.60
  -3 -16  -4    4.00    8.70
  -3 -16  -4    0.90    8.80
  -3 -16   4    7.20    7.80
   3 -16  -4   -6.30   10.00
  -3  16  -4  -11.00    8.30
   3  16   4    8.00   17.70
  -3 -16   4  -12.80    8.30
   4  16  -4  -13.50    9.30
  -4 -16  -4   20.10    9.80
  -4 -16  -4   10.00    8.90
   4 -16   4    5.70   10.30
  -4  16   4   12.70   13.40
   4 -16  -4  -10.40   10.00
  -4 -16   4   -5.50    8.50
   4  16   4    8.90   12.30
  -4 -16   4   -8.80    7.70
  -4  16  -4  -15.70    8.30
   5 -16   4   -4.20    9.90
  -5 -16  -4   15.10   10.40
   5  16  -4   -1.10    9.90
  -5  16   4  -25.80   10.00
  -5 -16  -4  -13.20    7.50
  -5  16  -4    6.70    9.40
   5  16   4    7.60   11.50
  -5 -16   4    7.50    9.80
   5 -16  -4    1.90    8.90
   6  16  -4    5.50   13.20
  -6  16   4    2.30   11.80
  -6 -16  -4  -11.50    7.30
   6 -16  -4    0.20   12.10
  -6  16  -4    3.00   12.30
   6  16   4   10.40   11.60
  -6 -16   4   11.20    9.90
   0  17  -4   11.70   12.00
   0 -17  -4   10.00   11.20
   0  17   4   12.50   10.70
   1  17  -4    9.00   11.50
  -1  17   4   -6.20   10.00
  -1 -17  -4    8.70    8.40
   1 -17   4   13.10    9.90
  -1  17  -4   -3.70   10.60
   1  17   4   10.10   11.40
   1 -17  -4    5.10   10.40
  -2 -17  -4  -17.50    9.20
  -2  17   4    4.80   10.10
   2  17  -4   -0.70   11.80
   2 -17   4  -10.40   10.50
   2  17   4   -5.30    9.20
  -2  17  -4    6.10   13.70
  -2 -17   4    3.70    9.10
   2 -17  -4    2.80   10.90
   3  17  -4   -1.20   12.20
  -3  17   4    5.30    9.10
   3 -17   4   29.60   14.20
   3 -17  -4  -13.20    9.20
  -3 -17   4   14.50    8.50
   3  17   4    5.80   10.80
  -3  17  -4    2.00   10.70
   0   0  -5    0.60    3.30
   0   0   5    0.90    1.50
   0   0  -5    0.40    1.50
   0   0   5   -0.70    2.40
  -1   0  -5    6.10    3.70
  -1   0   5    4.70    2.50
  -1   0  -5    5.70    1.20
   1   0  -5    2.80    2.30
   1   0   5    5.60    2.90
   1   0  -5    5.20    3.70
  -1   0   5    5.50    3.00
  -1   0  -5    8.40    1.40
  -2   0  -5  634.64   15.20
   2   0   5  626.84   15.10
   2   0  -5  643.74   19.30
  -2   0   5  649.04   20.30
   2   0   5  617.34   20.70
   2   0   5  645.94   20.10
   2   0  -5  626.54   19.30
   3   0   5  387.86   15.50
   3   0   5  385.26   16.40
  -3   0   5  372.36   15.50
   3   0  -5  378.76   13.70
   3   0  -5  383.26   16.10
   3   0   5  390.06   12.90
   4   0   5  759.32   22.60
  -4   0   5  758.02   24.90
   4   0  -5  746.33   20.90
   4   0  -5  783.72   26.50
   4   0   5  777.02   24.90
   4   0   5  724.93   25.00
   5   0   5   44.40    7.00
  -5   0   5   29.60    6.20
   5   0  -5   38.60    4.60
   5   0   5   23.60    6.10
   5   0   5   38.80    6.40
   5   0  -5   42.00    8.00
   6   0  -5  438.06   28.20
  -6   0   5  422.46   20.20
   6   0   5  452.15   20.50
   6   0   5  458.85   20.20
   6   0   5  470.05   20.80
   6   0  -5  435.76   15.50
   7   0   5  165.68   13.20
   7   0  -5  146.49   14.80
   7   0   5  170.38   13.20
   7   0   5  164.68   13.40
  -7   0   5  169.08   13.50
   7   0  -5  131.69    8.80
   8   0  -5   16.20    8.20
   8   0   5   18.30    6.90
   8   0  -5   24.90    4.90
   8   0   5   19.60    7.80
  -8   0   5   22.50    7.10
   8   0   5   29.40    7.70
   9   0   5    9.20    6.30
   9   0   5    2.40    5.30
  -9   0   5   20.50    7.70
   9   0  -5    5.10    6.90
   9   0   5   11.00    5.80
   9   0  -5    4.70    3.70
  10   0  -5  247.48   22.50
  10   0   5  275.47   21.10
  10   0   5  246.48   19.20
  10   0  -5  255.57   13.40
 -10   0   5  251.07   20.10
  10   0   5  274.27   19.10
  11   0  -5   -4.30    3.90
 -11   0   5   12.10    7.70
  11   0   5    8.80    6.60
  11   0  -5   13.90    9.30
  11   0   5   -0.60    5.70
  11   0   5   -2.20    6.00
  12   0   5   18.70    7.90
 -12   0  -5   27.90   10.30
  12   0  -5   19.50   11.30
 -12   0   5   15.60    9.40
  12   0  -5   25.80    5.70
  12   0   5   18.50    9.70
 -13   0  -5    0.10    7.80
  13   0   5    6.70    9.10
  13   0  -5   -8.00    6.60
  13   0   5   25.90    9.10
 -13   0   5    5.00    8.10
 -14   0  -5   -4.60    6.90
  14   0   5   -7.70    7.30
  14   0  -5    6.20    8.60
 -14   0  -5   13.70    8.30
 -14   0   5    5.30    6.80
  15   0  -5  151.38   25.60
 -15   0   5  135.69   20.10
 -15   0  -5  124.69   20.00
 -15   0  -5  133.59   18.40
  15   0   5  142.99   22.40
   0  -1  -5 3848.52   76.79
   0  -1   5 3757.52   74.29
   0   1   5 3786.12   74.79
   0  -1   5 3725.73   70.19
   0  -1  -5 3822.02   66.99
   0   1   5 3724.23   66.99
   0   1  -5 3752.72   70.69
   0  -1   5 3693.63   74.19
  -1  -1  -5 6223.48  116.49
   1  -1   5 6174.08  115.09
  -1   1   5 6031.50  109.49
   1  -1   5 5977.00  108.29
   1  -1   5 5966.80  112.89
   1   1  -5 5612.74  115.49
   1   1  -5 6094.19  111.99
  -1  -1   5 5947.71  113.79
   1   1   5 6003.90  113.69
   1  -1  -5 6100.59  109.29
   1  -1  -5 6057.19  114.99
  -1   1  -5 6089.79  108.49
   2   1  -5  948.31   26.20
  -2  -1  -5  967.30   27.90
   2   1  -5  942.71   23.60
  -2   1   5  912.61   25.30
   2  -1   5  958.60   27.20
   2  -1   5  906.51   24.60
  -2  -1  -5  904.01   19.90
   2   1   5  922.11   26.30
  -2   1  -5  891.51   21.90
  -2  -1   5  927.11   26.30
   2   1   5  926.41   19.80
  -2   1  -5  946.11   22.50
   2  -1  -5  951.80   26.20
   2  -1  -5  923.01   24.70
   3   1  -5  587.24   16.70
   3  -1   5  612.84   18.20
  -3  -1  -5  585.74   21.20
   3  -1   5  601.04   21.40
  -3   1   5  593.54   19.90
   3   1  -5  629.34   21.90
   3  -1   5  595.44   19.50
   3   1   5  605.94   16.90
  -3  -1   5  593.24   16.60
   3  -1  -5  603.84   20.70
   3   1   5  610.34   21.00
   3  -1  -5  598.54   19.30
  -3   1  -5  602.74   18.20
  -3  -1   5  583.14   20.70
   4  -1   5 1558.94   38.40
   4   1  -5 1564.24   33.30
   4  -1   5 1537.75   38.90
   4   1  -5 1562.84   42.70
  -4   1   5 1607.14   40.00
   4  -1   5 1584.94   41.80
  -4  -1  -5 1518.65   40.90
  -4  -1   5 1573.34   41.50
   4  -1  -5 1575.14   42.00
   4   1   5 1543.75   41.00
   4   1   5 1606.64   41.00
   4   1   5 1533.95   37.10
  -4  -1   5 1546.25   33.70
   4  -1  -5 1575.04   37.80
   5   1  -5  264.47    9.50
  -5   1   5  263.67   14.10
   5   1  -5  251.57   16.30
   5  -1   5  266.17   15.20
   5  -1   5  251.07   13.40
   5  -1   5  298.67   14.70
  -5  -1   5  262.07   15.10
   5  -1  -5  274.67   12.70
   5   1   5  282.17   15.20
  -5  -1   5  277.47   11.50
   5   1   5  280.47   15.30
   5  -1  -5  271.37   16.20
   5   1   5  270.57   13.70
   6   1  -5  104.99   12.20
   6  -1   5  103.29   10.10
   6  -1   5  107.59    9.50
  -6   1   5   96.09    9.90
   6   1  -5   97.89    5.80
   6  -1   5   90.29   10.60
   6  -1  -5  105.29    8.30
   6  -1  -5  109.99   12.10
  -6  -1   5  103.69   12.20
   6   1   5   96.79   10.20
   6   1   5   99.09    9.70
   6   1   5   97.59   10.20
   7  -1   5    6.40    4.80
   7  -1   5   15.70    5.60
  -7   1   5   19.20    9.00
   7   1  -5   10.40    6.80
   7  -1  -5   23.20    8.00
   7   1   5   13.90    6.00
   7   1   5   13.40    5.80
   7  -1  -5   18.90    5.00
   7   1   5    9.00    5.10
  -7  -1   5   13.50    6.60
   8  -1   5   26.60    8.10
   8  -1   5   34.90    9.50
  -8   1   5   32.80    8.70
   8   1  -5   37.90    4.70
   8  -1   5   48.90    9.10
   8   1  -5   42.30   11.10
   8  -1  -5   32.50    6.30
   8   1   5   44.70    9.80
   8   1   5   32.90    8.10
   8   1   5   41.90    9.40
   8  -1  -5   52.39   11.60
  -8  -1   5   32.40    8.70
   9  -1   5   23.40    8.00
  -9   1   5   29.60    8.20
   9  -1   5   35.40    9.50
   9   1  -5   28.70    4.30
   9  -1   5   28.50    8.00
   9   1  -5   24.70    9.60
  -9  -1   5   19.40    7.70
   9   1   5   26.70    8.10
   9   1   5   18.70    7.70
   9   1   5   32.70    8.10
   9  -1  -5   25.60    5.80
   9  -1  -5   20.30    9.20
  10   1  -5   87.49    6.60
  10   1  -5   59.69   13.80
  10  -1   5   56.39   11.20
  10  -1   5  104.29   14.30
  10  -1   5   77.19   13.40
 -10   1   5   68.29   12.10
  10  -1  -5   91.79    9.30
  10  -1  -5   58.09   13.40
  10   1   5   77.19   13.40
 -10  -1   5   77.09   13.30
  10   1   5   73.79   11.70
  10   1   5   72.99   13.90
  11   1  -5    8.40    3.60
  11   1  -5    1.50    8.00
 -11  -1  -5   15.50    7.10
 -11   1   5    9.10    6.50
  11  -1   5   14.30    7.40
  11  -1   5   17.90    8.20
  11  -1   5    5.30    6.40
 -11  -1   5   34.80   10.80
  11   1   5    7.10    8.50
 -11   1  -5    7.40    5.90
  11  -1  -5   10.60    4.70
  11   1   5    0.70    5.90
  11  -1  -5    0.00    7.20
 -12  -1  -5   20.20    9.60
  12  -1   5   21.90    9.50
  12  -1   5   18.90    8.20
 -12  -1  -5   41.80   10.30
  12   1  -5   17.40   10.00
 -12  -1   5   25.80    9.90
  12   1   5   33.40   11.40
  12  -1  -5   34.10   11.80
 -12   1  -5   31.60    9.00
 -13   1   5   27.90    9.10
 -13  -1  -5   19.70   10.00
  13  -1   5   -0.70    8.40
  13   1  -5    0.00    8.40
  13  -1   5   20.20    9.40
 -13  -1  -5   -1.80    7.10
 -13   1  -5   20.40    8.70
 -13  -1   5   -3.30    7.40
  13  -1  -5   13.20    7.10
  13  -1  -5    8.60    9.10
  13   1   5    7.10    8.70
 -14  -1  -5   31.80   12.00
  14  -1   5   27.40   11.50
 -14   1   5   17.80    9.80
  14  -1   5   13.00    9.60
 -14  -1  -5   34.40   11.10
  14   1  -5    8.80    9.90
 -14   1  -5   35.30   11.40
  14  -1  -5   17.20   10.80
  14   1   5   18.10   10.40
 -14  -1   5   34.30   12.30
 -15   1   5    2.20    9.60
  15   1  -5  -15.40    8.50
  15  -1   5   23.70   17.40
 -15  -1  -5   -8.20    7.60
 -15   1  -5   17.80   11.30
  15   1   5    3.40   10.00
  15  -1  -5   25.80   13.20
 -15   1  -5   15.40   11.60
 -15  -1   5    7.30    8.80
   0  -2   5 2287.07   49.10
   0  -2  -5 2162.68   51.29
   0   2   5 2325.57   43.70
   0  -2   5 2208.88   48.50
   0   2   5 2305.67   49.20
   0   2  -5 2256.37   48.10
   0   2   5 2278.77   43.60
   1  -2   5 1276.47   33.50
   1   2  -5 1367.76   33.50
   1  -2   5 1343.77   31.90
  -1  -2  -5 1370.16   26.80
  -1   2   5 1364.06   32.60
  -1  -2  -5 1400.16   36.00
  -1   2  -5 1243.38   34.40
   1   2   5 1337.97   26.80
  -1  -2   5 1343.37   33.40
   1  -2  -5 1354.46   35.10
   1  -2  -5 1356.86   30.10
  -1  -2   5 1303.97   31.40
   1   2   5 1333.77   33.60
   2   2  -5  164.78   12.00
  -2   2   5  162.88    9.10
   2  -2   5  180.28   10.80
   2   2  -5  156.58    7.70
   2  -2   5  162.48    8.60
  -2  -2  -5  160.58    6.70
  -2  -2  -5  170.58   11.10
   2   2  -5  159.78   10.30
  -2  -2   5  163.28    9.90
   2   2   5  150.78    9.70
   2  -2  -5  162.88   10.50
  -2   2  -5  158.48    8.60
   2  -2  -5  160.48    8.90
   2   2   5  155.28    6.70
   3   2  -5   24.60    3.00
   3  -2   5   21.90    5.30
  -3  -2  -5   17.40    4.80
   3   2  -5   25.70    6.00
  -3   2   5   28.20    5.00
   3  -2   5   21.80    4.40
   3   2  -5   21.30    3.20
   3  -2  -5   12.30    4.40
   3  -2  -5   28.40    5.40
   3   2   5   19.00    3.60
   3   2   5   17.70    4.80
  -3  -2   5   20.90    5.00
  -3   2  -5   21.60    4.20
  -4  -2  -5  109.79    9.50
  -4   2   5  107.09    8.10
   4   2  -5   99.49    4.80
   4   2  -5  107.39    5.00
   4  -2   5  104.99   10.10
   4  -2   5  100.69    7.70
   4   2  -5   99.09    9.90
   4   2   5   98.29    9.00
   4  -2  -5   94.19    9.20
   4  -2  -5  102.59    8.50
  -4   2  -5  104.89    8.40
   4   2   5   94.69    7.60
  -4  -2   5  101.29    9.40
   5  -2   5   26.90    6.00
  -5  -2  -5   20.10    6.00
   5  -2   5   33.10    5.80
  -5   2   5   32.50    6.20
   5   2  -5   26.80    2.20
   5   2  -5   27.00    7.30
   5  -2   5   22.40    6.10
   5   2   5   20.10    5.10
   5  -2  -5   20.20    6.10
   5  -2  -5   24.10    5.30
   5   2   5   19.80    5.60
  -5  -2   5   21.60    5.90
   6  -2   5   28.80    7.50
   6  -2   5   39.40    7.70
   6   2  -5   42.40    9.10
  -6   2   5   37.50    7.10
  -6  -2  -5   43.10    8.00
   6  -2   5   31.20    6.30
   6  -2  -5   29.80    7.80
   6   2   5   39.80    7.60
  -6  -2   5   34.60    7.80
   6  -2  -5   40.60    6.80
   6   2   5   34.30    7.80
  -7   2   5    1.70    4.00
   7  -2   5   10.60    5.00
   7  -2   5    9.50    5.30
  -7  -2  -5    2.90    4.80
   7  -2   5    9.20    6.20
   7   2  -5   10.90    7.10
   7  -2  -5    5.00    5.50
  -7  -2   5    4.80    4.80
   7  -2  -5    7.30    4.30
   7   2   5    7.40    5.50
   7   2   5    5.80    5.20
  -8  -2  -5   14.10    6.40
   8  -2   5   10.00    6.20
   8  -2   5   14.90    7.20
  -8   2   5   13.00    6.00
   8  -2   5   -2.50    4.70
   8   2  -5   15.50    8.20
  -8  -2   5   10.60    6.20
   8  -2  -5    6.40    4.60
   8   2   5    4.00    5.60
   8  -2  -5    0.60    5.30
   8   2   5    9.40    6.40
   9  -2   5   12.50    7.10
  -9   2   5   18.50    6.40
   9   2  -5   14.90    8.00
   9  -2   5   18.00    7.10
   9  -2   5   24.00    7.00
   9   2   5   25.10    8.40
   9  -2  -5   25.30    6.20
   9   2   5   24.70    8.20
   9  -2  -5   23.00    9.20
  -9  -2   5   18.20    8.00
  10   2  -5  148.79   18.20
  10  -2   5  138.29   15.80
 -10  -2  -5  167.68   15.20
  10  -2   5  172.68   16.70
 -10   2   5  177.58   15.30
  10  -2   5  175.38   15.30
  10   2   5  166.88   17.20
 -10  -2   5  175.08   17.60
  10  -2  -5  162.88   13.30
  10   2   5  154.58   16.80
  10  -2  -5  154.88   18.60
  11   2  -5   11.10    8.30
  11  -2   5    3.00    6.90
 -11   2   5   11.90    6.90
 -11  -2  -5   12.50    6.80
 -11   2  -5   11.90    6.30
  11   2   5   29.90    9.60
  11  -2  -5   23.50   10.60
  11   2   5   31.60   12.10
  11  -2  -5   13.40    5.40
 -11  -2   5   -0.10    6.80
 -12  -2  -5    5.40    5.90
 -12  -2  -5   18.80    8.90
  12   2  -5   26.20   11.70
  12  -2   5   10.20    9.00
 -12   2   5   12.20    6.70
  12  -2   5    2.30    6.70
 -12  -2   5   15.70    9.90
  12   2   5   24.90    9.90
  12  -2  -5    7.00    5.90
 -12   2  -5   10.20    7.20
  12  -2  -5    2.80    7.90
 -13   2   5    2.60    6.80
 -13  -2  -5   18.00    7.70
  13   2  -5    8.50    9.10
  13  -2   5    0.00    8.00
  13  -2   5   15.50    8.50
 -13  -2  -5   10.50    8.00
  13   2   5   17.70   10.10
  13  -2  -5   13.20    6.50
  13  -2  -5   14.10   11.10
 -13   2  -5   12.90    7.50
 -13  -2   5    3.60    7.30
 -14  -2  -5   53.99   15.20
 -14   2   5   63.99   12.10
  14   2  -5   61.39   17.10
 -14  -2  -5   73.79   13.00
  14  -2   5   19.50   11.60
  14  -2   5   84.39   14.20
 -14  -2   5   70.49   16.20
  14   2   5   51.69   13.90
  14  -2  -5   62.69   17.50
  14  -2  -5   43.00   16.80
 -14   2  -5   80.69   15.60
 -15   2   5   53.79   14.70
 -15  -2  -5   20.80   12.60
  15  -2   5   46.60   14.20
  15   2  -5   50.19   15.70
  15  -2   5   59.59   13.40
  15  -2  -5    7.30   13.00
 -15   2  -5   32.00   11.90
  15   2   5   50.69   14.70
 -15  -2   5   17.40   10.60
   0   3  -5  186.48   10.50
   0  -3   5  175.78    9.30
   0   3   5  177.28    9.80
   0   3   5  162.48    7.90
   0  -3   5  181.88   10.10
   0  -3  -5  186.98   11.80
  -1  -3  -5  105.19    5.90
  -1  -3  -5  101.49    9.10
  -1   3   5   97.79    6.80
   1  -3   5   99.79    6.70
   1   3  -5  108.89    8.60
   1  -3   5  106.19    8.30
  -1   3   5  100.09    7.00
   1   3   5  103.39    7.80
  -1  -3   5   94.19    7.60
  -1   3  -5   97.09    7.70
  -1  -3   5  110.19    7.10
   1  -3  -5  100.99    9.10
   1   3   5   96.99    5.90
   2  -3   5   56.79    5.10
   2   3  -5   60.59    7.50
  -2   3   5   58.09    5.60
   2  -3   5   57.39    6.80
  -2  -3  -5   46.80    7.30
   2   3   5   51.69    6.20
   2  -3  -5   51.19    5.80
   2   3   5   50.89    4.80
  -2  -3   5   58.99    4.90
   2  -3  -5   55.59    7.00
  -2   3  -5   63.39    6.40
  -2  -3   5   53.49    6.20
  -3  -3  -5  338.77   16.60
   3   3  -5  346.97   17.50
   3   3  -5  317.27   10.10
   3  -3   5  335.77   16.70
   3  -3   5  339.47   13.00
  -3   3   5  331.47   13.50
   3   3  -5  327.47   10.60
  -3   3  -5  347.77   15.40
   3  -3  -5  352.16   15.90
   3   3   5  307.17   13.00
   3  -3  -5  337.17   16.10
   3   3   5  331.87   16.10
  -3  -3   5  329.77   16.00
   4   3  -5 1147.49   37.00
   4  -3   5 1148.09   29.50
   4  -3   5 1137.89   35.50
  -4   3   5 1150.28   30.70
  -4  -3  -5 1187.78   34.90
   4   3  -5 1151.48   22.80
  -4   3  -5 1112.79   33.60
   4  -3  -5 1178.18   34.50
   4   3   5 1125.79   31.20
   4  -3  -5 1140.19   35.00
  -4  -3   5 1071.99   34.80
   4   3   5 1170.28   35.30
   5   3  -5  182.78   14.80
  -5  -3  -5  176.18   12.80
  -5   3   5  159.88   10.40
   5  -3   5  167.78   10.00
   5  -3   5  167.78   13.20
  -5   3  -5  154.28   12.10
   5  -3  -5  171.08   12.20
  -5  -3   5  158.38   14.60
   5   3   5  159.28   14.60
   5  -3  -5  177.98   13.60
   5   3   5  152.98   11.10
   6  -3   5   -1.40    4.10
   6  -3   5    4.20    3.60
   6  -3   5   11.30    5.90
  -6  -3  -5    0.10    4.60
   6   3  -5    0.40    5.00
  -6   3   5    0.30    2.90
  -6  -3   5    4.40    4.60
   6  -3  -5    1.30    3.70
  -6   3  -5    1.60    3.60
   6   3   5   -3.90    3.20
   6   3   5   -5.00    3.20
   6  -3  -5    2.30    5.00
   7  -3   5    4.50    5.40
  -7  -3  -5    8.80    5.70
   7  -3   5    0.60    3.70
   7  -3   5    4.90    5.40
   7   3  -5    7.10    6.70
  -7   3   5   11.80    4.90
   7   3   5    3.40    4.90
   7   3   5    9.40    6.00
   7  -3  -5   10.70    5.20
  -7  -3   5    7.20    6.30
   7  -3  -5    4.50    5.70
   8  -3   5   37.90    9.80
  -8  -3  -5   48.40    9.30
   8  -3   5   35.10    6.90
   8   3  -5   47.50   11.70
   8  -3   5   41.90   10.80
   8   3   5   52.49   10.50
   8   3   5   40.90    9.80
   8  -3  -5   28.70    7.50
   8  -3  -5   48.90   11.50
  -8  -3   5   37.60    9.40
   9  -3   5   64.39   10.00
   9  -3   5   60.99   11.80
  -9  -3  -5   64.09   10.60
   9   3  -5   73.09   14.50
   9  -3   5   53.89   10.60
  -9   3   5   69.99   10.90
  -9  -3   5   63.59   12.40
   9   3   5   57.59   11.60
   9  -3  -5   55.29    9.90
   9  -3  -5   52.59   12.20
   9   3   5   62.19   12.70
 -10   3   5   99.19   13.40
  10   3  -5   87.89   26.00
 -10  -3  -5  115.39   12.50
  10  -3   5  109.39   17.00
  10  -3   5  106.39   11.60
  10  -3   5  116.99   14.10
  10   3   5  107.69   15.80
  10  -3  -5  105.49   21.40
 -10  -3   5  120.99   17.70
  10   3   5   87.49   15.00
  10  -3  -5  102.19   11.90
  11   3  -5    5.40    7.60
 -11   3   5   10.40    5.80
 -11  -3  -5    1.70    5.60
  11  -3   5   -5.80   11.00
  11  -3   5    3.90    6.90
  11   3   5   -6.80    5.00
  11  -3  -5    2.20    6.80
 -11  -3   5   -0.30    6.50
  11   3   5   -9.80    6.70
  11  -3  -5   -2.90    4.80
 -11   3  -5   -4.70    4.10
  12   3  -5   25.10   11.40
  12  -3   5   11.80   11.30
  12  -3   5   28.80   11.00
 -12  -3  -5   42.00    9.80
 -12  -3  -5   39.40   12.30
 -12   3   5   61.99   11.50
  12  -3  -5   32.20    8.90
  12   3   5   37.00   12.30
  12  -3  -5   45.40   13.20
 -12   3  -5   47.80   10.70
 -12  -3   5   43.00   12.50
 -13  -3  -5   48.40   12.70
  13  -3   5   34.00   11.00
  13  -3   5   27.20   11.70
  13   3  -5   26.50   12.20
 -13   3   5   28.70   10.90
 -13  -3  -5   47.40   10.00
 -13   3  -5   25.60    9.80
  13  -3  -5   47.00   13.90
 -13  -3   5   31.60   12.00
  13   3   5   34.30   11.60
  13  -3  -5   43.80   10.40
  14  -3   5   -6.70    7.80
 -14   3   5    0.70    6.80
  14  -3   5   28.60   11.00
 -14  -3  -5   10.70    8.60
 -14  -3   5   24.90   10.60
  14   3   5   16.90    9.80
 -14   3  -5   18.10    8.40
  14  -3  -5   25.20    9.40
 -15  -3  -5   15.10   10.80
  15  -3   5   -6.20   10.50
  15  -3   5   12.10   10.60
  15   3  -5   10.60   10.20
 -15   3   5   16.50    9.50
  15   3   5   28.70   19.00
 -15   3  -5    3.60    8.90
 -15  -3   5  -11.60    8.60
  15  -3  -5    5.90   11.30
   0   4   5 1266.77   31.40
   0  -4   5 1213.48   32.80
   0  -4   5 1230.88   31.40
   0   4   5 1241.38   32.20
   0   4  -5 1252.57   34.90
   0  -4  -5 1197.08   35.70
  -1  -4  -5  156.38   11.80
  -1   4   5  161.78    9.60
   1  -4   5  158.88    8.50
  -1   4   5  165.18    9.00
   1   4  -5  163.98   11.50
   1  -4   5  147.89   10.40
  -1  -4   5  152.08    9.00
  -1   4  -5  153.68   10.80
   1   4   5  155.28    9.90
   1   4   5  143.99    8.70
   1  -4  -5  152.88   11.40
  -1  -4   5  154.08    9.80
  -2   4   5 1237.88   34.30
  -2  -4  -5 1282.77   37.00
   2   4  -5 1314.67   38.30
   2  -4   5 1287.97   37.00
  -2   4   5 1257.57   31.30
   2  -4   5 1245.18   30.20
  -2  -4   5 1313.57   30.80
   2   4   5 1255.07   32.20
  -2  -4   5 1255.57   35.10
   2  -4  -5 1280.57   37.20
  -2   4  -5 1281.37   35.80
   2   4   5 1253.87   35.40
  -3   4   5  210.38   13.20
   3  -4   5  211.08    9.50
   3   4  -5  204.18    8.90
   3  -4   5  196.08   13.50
   3   4  -5  219.38   15.00
  -3  -4  -5  222.08   14.20
  -3   4   5  197.08   10.10
   3  -4  -5  190.38   13.50
  -3  -4   5  203.18    8.50
   3   4   5  210.48   13.20
  -3   4  -5  203.38   12.80
  -3  -4   5  206.98   13.10
   3   4   5  209.38   11.70
   4   4  -5  488.45   11.90
   4  -4   5  503.15   22.80
  -4   4   5  510.55   17.60
  -4  -4  -5  510.95   21.70
   4   4  -5  508.85   12.40
   4  -4   5  504.95   16.50
   4   4  -5  559.84   25.50
   4   4   5  513.35   22.50
  -4  -4   5  527.65   22.70
   4  -4  -5  491.45   22.10
   4  -4  -5  502.55   22.30
   4   4   5  509.65   20.10
  -4   4  -5  516.75   22.30
   5  -4   5  273.27   12.10
   5  -4   5  278.57   17.40
  -5   4   5  272.57   13.10
  -5  -4  -5  255.37   15.90
   5   4  -5  272.37   18.80
   5   4   5  282.37   15.80
  -5  -4   5  249.18   16.70
  -5   4  -5  253.77   16.40
   5   4   5  289.27   17.30
   5  -4  -5  285.07   17.00
  -6  -4  -5  228.08   15.20
   6  -4   5  208.28   11.50
   6  -4   5  208.08   16.50
   6   4  -5  194.18   17.50
  -6   4   5  218.98   12.40
   6   4   5  196.88   15.70
   6  -4  -5  223.38   16.90
  -6   4  -5  218.38   16.40
  -6  -4   5  226.28   16.50
   6   4   5  209.58   14.80
   7  -4   5  301.07   20.40
   7  -4   5  275.77   14.30
  -7  -4  -5  281.57   17.80
   7   4  -5  276.97   21.20
  -7   4   5  284.47   15.30
  -7   4  -5  297.77   20.20
   7  -4  -5  284.67   18.50
   7   4   5  291.17   20.00
  -7  -4   5  275.17   19.60
   7   4   5  255.87   18.10
   7  -4  -5  280.57   20.40
  -8   4   5   30.20    6.70
   8   4  -5   16.30    8.80
  -8  -4  -5   35.60    8.60
   8  -4   5   32.20    9.50
   8  -4   5   29.50    6.30
  -8   4  -5   25.00    8.60
   8   4   5   30.80    9.60
  -8  -4   5   33.10    9.60
   8   4   5   21.40    8.50
   8  -4  -5   31.00    9.80
   8  -4  -5   26.70    7.90
   9   4  -5   34.10   11.20
   9  -4   5   38.80    7.60
   9  -4   5   30.70    9.50
  -9   4   5   36.30    7.90
  -9  -4  -5   42.10    9.20
   9  -4   5   29.60    9.40
  -9  -4   5   34.90   10.20
   9   4   5   27.00    9.10
   9  -4  -5   29.80    8.70
   9  -4  -5   30.70   10.30
  -9   4  -5   35.30    9.80
   9   4   5   42.90   10.40
  10   4  -5   53.49   14.40
  10  -4   5   51.19   11.70
  10  -4   5   54.99   12.80
 -10   4   5   61.69   10.50
 -10   4  -5   53.89    9.00
  10  -4  -5   62.09   10.80
  10  -4  -5   51.39   13.10
 -10   4  -5   56.79   13.70
  10   4   5   33.90   12.40
  10   4   5   48.30   12.00
 -10  -4   5   58.29   13.50
 -11   4   5   36.50    8.90
  11   4  -5   45.10   13.70
 -11  -4  -5   32.00    8.30
  11  -4   5   30.70   11.40
  11  -4   5   50.29   11.60
 -11   4  -5   25.00    9.50
  11  -4  -5   29.90   10.40
  11   4   5   33.50   11.50
  11  -4  -5   39.00    9.30
 -11   4  -5   60.29   10.30
  11   4   5   32.50   10.20
 -11  -4   5   39.70   12.00
  12   4  -5  101.09   20.40
  12  -4   5  109.39   17.00
 -12  -4  -5  108.99   19.10
 -12  -4  -5   87.79   12.20
 -12   4   5   96.89   13.70
  12  -4   5   99.59   18.40
  12  -4  -5   93.79   14.30
  12   4   5  105.49   18.10
  12  -4  -5   87.49   18.40
 -12   4  -5   86.59   18.30
 -12  -4   5   86.69   17.10
 -12   4  -5  110.89   13.30
  13  -4   5   21.40   10.10
 -13   4   5   23.00    7.40
  13  -4   5    9.10   10.60
 -13  -4  -5   25.90    9.40
  13   4  -5   11.00    9.90
 -13   4  -5   21.70    7.80
 -13  -4   5   -1.60    7.60
 -13   4  -5   11.20    9.80
  13  -4  -5    7.30    7.40
  13  -4  -5    9.90   10.20
  13   4   5    7.10    9.60
 -14  -4  -5    4.30    8.50
  14  -4   5   19.80   11.00
  14   4  -5   26.00   11.90
 -14   4   5    9.40    8.00
  14  -4  -5    3.60    8.40
 -14   4  -5    5.40    8.10
  14   4   5   20.00   11.90
 -14  -4   5    5.70    8.90
  14  -4  -5    1.10    8.30
 -14   4  -5   21.20    8.70
  15  -4   5   -7.00    8.80
 -15   4   5  -12.40    7.20
  15   4  -5   -7.10    9.20
 -15  -4  -5  -14.70    9.90
 -15   4  -5   22.40   11.60
 -15   4  -5  -11.20    7.60
  15  -4  -5    0.90    9.40
  15   4   5   -2.90    9.00
 -15  -4   5    7.80   10.00
   0   5  -5  113.29   10.60
   0  -5   5  118.39    8.20
   0   5   5  120.29    9.20
   0  -5   5  122.79    9.60
   0   5   5  109.89    8.50
   0  -5  -5  113.29   10.60
   1  -5   5  146.69   11.10
  -1   5   5  148.19    9.00
  -1  -5  -5  144.49   11.70
   1   5  -5  141.29   12.00
   1  -5   5  144.29    8.50
  -1   5   5  155.78   10.50
  -1  -5   5  144.99    9.60
   1  -5  -5  155.28   12.30
   1   5   5  149.79   10.40
   1   5   5  150.48    9.80
  -1  -5   5  154.08   10.20
  -1   5  -5  132.89   11.10
  -2  -5  -5  127.59   11.90
   2  -5   5  112.89   10.50
  -2   5   5  137.09    8.10
   2   5  -5  127.19   12.20
   2  -5   5  138.39    7.60
  -2   5   5  129.69   10.30
  -2   5  -5  154.18   11.90
  -2  -5   5  121.49    9.80
   2   5   5  130.49    9.80
   2   5   5  122.39    9.90
   2  -5  -5  150.58   12.50
  -2  -5   5  131.19    8.50
  -3  -5  -5   47.60    8.30
  -3   5   5   37.30    4.60
  -3   5   5   60.19    9.20
   3   5  -5   44.20    9.40
   3  -5   5   42.20    8.10
   3  -5   5   39.90    4.20
   3   5   5   47.00    7.50
   3  -5  -5   27.50    7.10
  -3  -5   5   45.80    7.80
   3   5   5   42.70    7.50
  -3   5  -5   34.30    7.40
  -3  -5   5   44.00    4.60
   4  -5   5   81.89   11.70
  -4  -5  -5  103.69   11.50
  -4   5   5  100.99    7.40
   4  -5   5  118.89    7.00
  -4   5   5  121.79   11.40
   4   5  -5  114.39   12.90
   4   5  -5  105.89    5.50
  -4   5  -5  112.99   11.10
  -4  -5   5  101.09    5.50
   4   5   5  137.29   11.40
   4   5   5   94.89   13.50
   5  -5   5   30.70    8.00
  -5   5   5   31.40    5.20
   5   5  -5   26.40    8.80
  -5   5   5   26.30    7.90
   5  -5   5   30.90    4.70
  -5  -5  -5   35.40    7.90
   5  -5  -5   38.40    8.50
   5   5   5   32.20    7.90
   5  -5  -5   37.30    8.50
  -5   5  -5   32.40    8.30
   5   5   5   37.90    8.60
  -5  -5   5   42.80    8.30
   6  -5   5   28.70    5.00
  -6   5   5   26.00    5.20
  -6  -5  -5   20.30    7.40
   6  -5   5   17.60    7.30
   6   5  -5   17.10    8.90
   6   5   5   28.30    7.70
  -6   5  -5   29.70    8.50
  -6  -5   5   22.50    7.40
   6   5   5   25.80    8.10
   6  -5  -5   28.90    8.80
   6  -5  -5   24.20    7.20
  -7   5   5  534.35   20.60
   7  -5   5  550.54   28.70
   7  -5   5  528.95   19.20
   7   5  -5  517.55   30.50
  -7  -5  -5  552.94   24.80
   7   5   5  568.44   29.10
   7  -5  -5  591.04   28.00
  -7   5  -5  518.85   28.40
   7   5   5  546.95   27.00
  -7  -5   5  538.55   28.30
   7  -5  -5  511.75   28.70
  -8  -5  -5  106.09   11.60
   8   5  -5   88.09   16.10
   8  -5   5   87.89    8.30
   8  -5   5   83.49   14.20
  -8   5   5  105.69    9.70
   8  -5  -5  108.09   13.40
  -8  -5   5   85.49   14.30
  -8   5  -5   84.29   14.70
   8  -5  -5  101.99   16.20
   8   5   5   88.49   14.10
   8   5   5  114.59   13.60
  -9   5   5   28.20    6.80
   9   5  -5   35.30   11.50
   9  -5   5   43.00   11.60
  -9  -5  -5   31.10    8.40
   9   5   5   36.60   10.40
  -9   5  -5   40.40   10.90
   9   5   5   33.10   10.30
  -9  -5   5   48.10   11.10
   9  -5  -5   45.80   10.40
  -9   5  -5   36.50    6.90
   9  -5  -5   32.90   10.60
 -10   5   5    2.10    4.70
  10  -5   5    9.00    7.90
  10   5  -5   13.70    9.30
 -10  -5  -5   21.80    7.00
  10   5   5    3.80    5.90
  10  -5  -5   15.80    8.80
  10  -5  -5    2.90    6.00
 -10  -5   5   -7.80    4.80
  10   5   5    7.50    6.90
 -10   5  -5   11.20    9.80
 -11   5   5    6.30    5.10
 -11  -5  -5   15.30    9.00
  11   5  -5    8.60    9.00
  11  -5   5    0.80    6.80
 -11   5  -5    4.00    7.10
 -11   5  -5   11.50    5.70
 -11  -5   5   21.60   10.10
  11   5   5   27.60   12.00
  11   5   5   20.50   16.30
  11  -5  -5   17.20    9.30
  11  -5  -5   15.10    7.60
  12  -5   5   44.10   12.50
 -12   5   5   40.50    8.60
  12   5  -5   26.50   12.20
 -12  -5  -5   49.99   10.00
 -12  -5  -5   32.50   12.60
  12  -5  -5   45.10   12.00
 -12  -5   5   71.59   15.70
  12   5   5   31.50   11.80
  12  -5  -5   15.90   11.50
 -12   5  -5   39.70    8.60
 -12   5  -5   40.10   14.00
  13   5  -5   21.40   11.10
  13  -5   5    6.80    8.80
 -13  -5  -5    9.60    8.70
 -13   5   5   -5.20    6.10
 -13  -5   5    6.50    9.50
 -13   5  -5   14.70    7.20
  13   5   5   17.00   10.00
 -13   5  -5   10.30    9.00
  13  -5  -5    3.50    8.10
  13  -5  -5   25.00    9.60
  14   5  -5    6.60   11.30
  14  -5   5    6.40    8.00
 -14  -5  -5   -5.30    7.90
  14  -5  -5  -24.20    8.20
  14  -5  -5    7.60    9.90
 -14   5  -5   16.10   10.00
 -14  -5   5    4.40    9.60
  14   5   5   -2.00    7.30
  15   5  -5   -8.90   10.60
  15  -5   5   -2.00   10.10
 -15  -5  -5   -0.70    8.20
  15  -5  -5   -5.60    9.20
  15  -5  -5   -8.30    8.10
  15   5   5   -4.80   10.30
 -15  -5   5    6.70   10.00
 -15   5  -5   26.20   13.00
   0  -6  -5  285.57   17.40
   0  -6   5  317.07   14.20
   0   6  -5  308.77   18.10
   0   6   5  336.17   15.10
   0   6   5  309.27   16.00
   0  -6   5  308.17   16.10
  -1   6   5  219.08   11.50
  -1  -6  -5  235.58   15.30
   1  -6   5  240.78   11.20
   1  -6   5  239.48   14.90
  -1   6   5  235.08   14.30
   1   6  -5  247.88   16.70
  -1  -6   5  238.08   13.10
   1   6   5  249.18   14.20
  -1   6  -5  221.68   15.80
  -1  -6   5  223.58   13.00
   1   6   5  235.28   13.30
   1  -6  -5  240.88   16.20
   2  -6   5  707.43   19.90
   2  -6   5  680.33   27.80
  -2   6   5  688.73   21.20
  -2  -6  -5  636.54   26.40
  -2   6   5  702.63   27.00
   2   6   5  731.03   26.30
   2  -6  -5  730.83   33.30
  -2  -6   5  699.73   22.90
  -2   6  -5  714.63   28.60
  -2  -6   5  705.03   25.70
   2   6   5  701.93   25.90
   3  -6   5   16.50    6.20
   3   6  -5   14.70    7.00
  -3   6   5   20.90    6.70
  -3   6   5   17.90    3.80
  -3  -6  -5   19.80    6.80
   3   6   5   15.10    5.30
  -3  -6   5   22.50    4.40
   3  -6  -5   11.30    5.40
   3   6   5   14.80    5.50
  -3  -6   5   12.80    5.10
   4  -6   5   94.89   13.10
  -4   6   5   80.49   12.10
  -4   6   5   82.69    6.60
   4  -6   5   77.29    5.40
  -4  -6  -5   92.09   11.90
   4   6  -5  119.79   14.40
  -4   6  -5   94.49   11.50
   4   6   5   75.99   11.10
   4  -6  -5  105.19   12.00
  -4  -6   5   83.09   11.60
   4   6   5  107.79   11.60
   5   6  -5  169.08   17.20
   5  -6   5  194.68   16.20
  -5  -6  -5  168.88   14.20
  -5   6   5  180.68   16.00
  -5   6   5  180.68    9.70
  -5  -6   5  149.29   14.60
   5  -6  -5  190.28   16.50
   5   6   5  179.78   15.30
   5   6   5  183.88   15.50
  -5   6  -5  155.48   15.10
  -6  -6  -5   42.90    9.50
   6   6  -5   63.19   13.30
  -6   6   5   48.70    6.30
   6  -6   5   43.90    5.00
   6  -6   5   37.70    9.70
  -6   6   5   38.60    9.80
  -6  -6   5   48.20   10.30
   6   6   5   48.20   10.70
   6   6   5   57.89   11.00
   6  -6  -5   41.50   10.20
  -6   6  -5   51.89   10.90
  -7   6   5  737.23   36.50
  -7  -6  -5  717.93   28.60
   7  -6   5  693.43   20.80
  -7   6   5  695.13   22.90
   7  -6   5  702.93   34.40
   7   6  -5  668.73   35.90
  -7  -6   5  738.03   34.10
   7   6   5  692.73   32.00
   7  -6  -5  760.12   34.20
  -7   6  -5  736.83   35.10
   7   6   5  726.73   34.50
  -8  -6  -5  158.48   13.90
   8  -6   5  178.18   18.40
  -8   6   5  183.18   11.40
  -8   6   5  177.18   19.20
   8   6  -5  143.89   18.20
  -8  -6   5  160.78   17.00
  -8   6  -5  159.68   17.10
   8  -6  -5  206.28   18.50
   8   6   5  167.68   16.40
   8  -6  -5  151.68   17.30
  -8   6  -5  155.08    9.60
   8   6   5  156.78   17.00
  -9   6   5   20.50    6.00
   9   6  -5   16.40    9.50
  -9  -6  -5   18.70    6.70
   9  -6   5   16.20    8.80
   9  -6  -5   24.40   16.70
  -9   6  -5   25.80   10.10
  -9  -6   5   22.40    8.60
  -9   6  -5   21.20    4.90
   9   6   5   20.80    9.40
   9  -6  -5   32.20    9.50
   9   6   5   27.00    9.80
 -10  -6  -5    7.30    5.50
 -10   6   5    9.30    5.40
  10   6  -5    9.20    9.10
  10  -6   5   16.60    8.80
  10  -6  -5   15.10    7.70
  10  -6  -5   13.80    9.70
 -10  -6   5   21.50    9.90
  10   6   5    8.50    8.10
  10   6   5    3.80    7.70
 -10   6  -5    1.40    6.50
 -10   6  -5    5.00    4.10
  11   6  -5   43.20   14.00
 -11  -6  -5   52.39   14.40
  11  -6   5   41.10   12.00
 -11  -6  -5   49.20    9.70
 -11   6   5   38.80    7.80
 -11   6  -5   46.00   13.10
 -11  -6   5   52.89   14.90
  11   6   5   39.60   12.80
  11   6   5   35.10   12.00
  11  -6  -5   55.29   14.90
  11  -6  -5   55.39   20.10
 -12   6   5   -3.10    4.70
  12  -6   5   -8.90    6.20
 -12  -6  -5    0.60    6.20
  12   6  -5  -11.00    8.00
 -12   6  -5   -3.60    7.70
 -12  -6   5   -8.70    6.00
  12  -6  -5    6.00    7.50
 -12   6  -5    0.70    4.90
  12  -6  -5    2.00    8.30
  12   6   5   -6.30    6.90
 -13   6   5   43.80   13.80
  13   6  -5    1.90    9.50
 -13  -6  -5   14.50    9.80
  13  -6   5   37.80   12.00
  13  -6  -5   26.00   10.50
 -13  -6   5   34.70   13.30
  13   6   5    6.10    9.80
 -13   6  -5    6.80   11.70
  13  -6  -5    0.50    8.50
 -14   6   5    0.30   11.00
  14  -6   5    9.30   10.30
  14   6  -5    0.90    9.20
 -14  -6  -5  -15.80    8.50
  14   6   5   15.20   12.00
  14  -6  -5   20.00   11.60
 -14  -6   5   16.70   10.90
  14  -6  -5   25.10   10.80
 -14   6  -5   -0.50    8.00
   0  -7  -5  210.28   16.50
   0   7  -5  172.38   15.20
   0  -7   5  192.18   11.50
   0   7   5  205.98   12.30
   0   7   5  203.58   14.60
   0  -7   5  186.98   13.60
  -1  -7  -5  281.97   18.70
  -1   7   5  285.07   17.40
   1   7  -5  279.17   19.30
   1  -7   5  275.87   12.60
   1  -7   5  273.27   20.20
  -1   7   5  297.87   13.90
  -1  -7   5  291.27   15.00
   1   7   5  281.17   17.10
   1  -7  -5  272.57   18.40
   1   7   5  267.57   15.00
  -1   7  -5  300.77   19.40
  -1  -7   5  267.37   15.30
  -2   7   5   12.80    6.80
   2  -7   5   21.80    7.10
  -2  -7  -5   21.80    8.60
   2  -7   5   25.80    4.10
  -2   7   5   19.10    4.30
   2   7  -5   17.80    7.70
   2  -7  -5    7.20    5.70
  -2  -7   5   14.50    4.40
  -2  -7   5   16.80    5.80
  -2   7  -5   19.80    7.50
   2   7   5   21.00    7.00
   2   7   5   20.10    6.30
   3  -7   5   74.69    5.00
   3  -7   5   68.89   11.70
  -3  -7  -5   80.09   12.00
  -3   7   5   67.19    6.20
  -3   7   5   71.49   11.20
   3   7  -5   73.59   13.30
   3   7   5   68.09   10.60
   3  -7  -5   58.79   10.80
  -3  -7   5   70.69   10.90
  -3   7  -5   59.79   11.00
  -3  -7   5   75.09    7.50
   3   7   5   65.49   10.90
   4   7  -5   37.90   10.80
  -4   7   5   29.70    8.60
   4  -7   5   36.20    3.50
  -4   7   5   37.50    5.10
   4  -7   5   43.20    9.90
  -4  -7  -5   48.10    9.60
  -4   7  -5   35.20    3.40
  -4  -7   5   37.00    8.80
   4   7   5   51.79   10.70
  -4  -7   5   39.10    5.30
   4   7   5   27.70    8.20
   4  -7  -5   44.50   10.10
  -4   7  -5   29.60    8.70
  -5  -7  -5   -1.20    5.70
  -5   7   5    4.60    6.20
  -5   7   5    6.00    2.70
   5  -7   5    2.40    1.70
   5   7  -5    4.10    3.00
   5  -7   5   10.40    7.00
   5   7  -5    5.60    8.10
  -5  -7   5    0.10    2.10
  -5   7  -5    4.10    1.80
   5   7   5    6.00    6.50
   5  -7  -5   15.40    7.40
  -5   7  -5    3.20    6.30
   5   7   5  -10.60    3.70
  -5  -7   5    8.40    6.00
  -6  -7  -5    0.50    5.30
   6  -7   5    3.20    6.10
   6   7  -5   -2.60    6.90
  -6   7   5    3.00    2.60
  -6   7   5   -0.60    5.80
   6  -7  -5   -1.00    6.50
   6   7   5   -5.20    4.20
  -6   7  -5    2.60    1.80
   6   7   5   -3.80    5.40
  -6   7  -5   -5.70    5.00
  -6  -7   5    3.00    5.40
  -7  -7  -5   19.40    7.40
  -7   7   5   24.70    4.80
  -7   7   5   20.50    8.90
   7   7  -5    9.60    8.30
   7  -7   5   26.80    9.10
  -7   7  -5   16.20    2.80
   7   7   5   25.00    9.20
   7   7   5   13.60    8.10
   7  -7  -5   19.40    8.70
  -7  -7   5   33.10    9.60
  -7   7  -5   27.40    8.90
   8   7  -5   39.00   12.20
  -8  -7  -5   49.50    9.30
   8  -7   5   50.89   13.70
  -8   7   5   48.10    6.40
  -8   7   5   29.80   11.70
   8  -7  -5   38.60   10.70
  -8   7  -5   48.60   12.60
   8   7   5   35.90   10.80
  -8  -7   5   56.39   12.80
   8   7   5   49.99   12.00
   9   7  -5   90.69   17.80
  -9   7   5   64.59   15.60
  -9  -7  -5   74.69   10.80
  -9   7   5   69.89    8.60
   9  -7   5   69.09   14.60
   9  -7  -5   49.50   12.90
  -9   7  -5   69.59   15.70
   9   7   5   68.99   15.00
   9   7   5   60.89   14.10
  -9  -7   5   93.09   16.60
  -9   7  -5   55.09    5.60
  10   7  -5   43.60   14.90
 -10   7   5   31.30   13.10
 -10   7   5   39.50    6.70
 -10  -7  -5   38.60    8.30
  10  -7   5   83.19   16.20
 -10  -7   5   46.00   12.30
  10   7   5   48.60   13.00
 -10   7  -5   38.60   12.50
  10   7   5   30.40   10.70
 -10   7  -5   42.10    5.60
  10  -7  -5   42.60   11.20
 -11   7   5   11.50    8.90
 -11  -7  -5   10.40   10.20
 -11  -7  -5   28.00    7.50
  11   7  -5   19.10   11.60
  11  -7   5   15.20    9.80
 -11   7   5   16.50    5.60
  11   7   5   11.90    9.00
 -11   7  -5   14.00    9.90
 -11  -7   5   20.00   10.60
  11  -7  -5   22.50   10.50
  12   7  -5   27.80   12.60
  12  -7   5   46.50   13.80
 -12  -7  -5   35.00   13.20
 -12   7   5    8.70    9.80
 -12   7  -5   15.50    9.60
  12  -7  -5   19.60    9.40
  12   7   5   21.70   11.20
 -12  -7   5   30.60   12.10
 -13   7   5   20.70   10.70
 -13  -7  -5    3.40    9.50
  13   7  -5   12.30   11.50
  13  -7   5    4.00    7.90
  13  -7  -5   22.00   10.00
  13   7   5   24.30   12.00
 -13   7  -5   25.40   12.40
 -13  -7   5   14.00   10.70
  14  -7   5   10.60   12.80
 -14   7   5  -18.70    6.90
  14   7  -5   -0.50    8.60
 -14  -7  -5    4.00    8.10
 -14  -7   5   25.20   11.50
  14  -7  -5   23.10   10.30
 -14   7  -5   -3.40    8.30
   0   8   5   13.60    5.00
   0   8  -5   23.40    8.50
   0   8   5   31.90    8.20
   0  -8   5   17.10    4.60
   0  -8  -5   25.50    8.20
   0  -8   5   19.40    7.20
   1   8  -5  229.88   18.90
  -1   8   5  235.88   12.70
  -1   8   5  222.58   16.70
   1  -8   5  227.78   11.70
   1  -8   5  223.48   17.30
  -1  -8  -5  239.68   17.40
  -1  -8   5  249.58   14.50
   1   8   5  241.68   15.00
   1  -8  -5  252.07   19.30
   1   8   5  231.08   17.30
  -1   8  -5  218.38   18.10
  -1  -8   5  242.78   15.70
   2  -8   5  172.78   15.30
   2  -8   5  152.48    8.50
   2   8  -5  160.28   17.10
  -2  -8  -5  183.38   15.40
  -2   8   5  149.19   14.90
  -2   8   5  174.48   10.10
   2  -8  -5  201.68   17.80
  -2   8  -5  175.18   16.10
   2   8   5  189.08   15.50
  -2  -8   5  166.38   12.40
   2   8   5  154.08   15.80
  -2  -8   5  164.48   13.00
  -3  -8  -5   46.90   10.00
   3  -8   5   35.30    4.30
  -3   8   5   29.20    8.50
  -3   8   5   33.90    5.20
   3  -8   5   41.00   10.40
   3  -8   5   36.70    3.80
   3   8  -5   40.30   10.90
  -3  -8   5   30.10    6.30
  -3  -8   5   43.70    9.40
  -3   8  -5   19.70    8.10
   3   8   5   41.60    9.00
   3  -8  -5   50.39   11.20
   3   8   5   43.20   10.20
   4   8  -5    5.40    8.40
   4  -8   5    9.20    6.30
  -4   8   5   -3.50    2.20
  -4   8   5   -3.10    5.10
  -4  -8  -5    4.40    5.70
  -4  -8   5   -2.40    4.00
   4   8   5    5.60    6.40
   4  -8  -5   -0.10    5.70
  -4  -8   5   -0.10    2.60
   4   8   5   14.20    6.30
  -4   8  -5    2.50    5.90
   5  -8   5   62.89   12.20
   5   8  -5   49.20   12.60
  -5   8   5   52.69   11.60
  -5  -8  -5   56.59   10.20
  -5  -8   5   51.79    5.70
   5   8   5   57.09   11.50
   5  -8  -5   66.99   12.80
   5   8   5   42.20   10.20
  -5   8  -5   41.40   11.20
  -5  -8   5   63.39   11.80
   6  -8   5   16.40    8.30
  -6   8   5   13.30    8.00
   6   8  -5   26.20   10.60
  -6  -8  -5    8.90    6.10
  -6   8   5   14.10    3.40
  -6  -8   5   25.50    8.20
   6  -8  -5   17.40    8.20
  -6   8  -5    5.40    7.10
   6   8   5   13.80    7.70
   6   8   5   14.50    7.80
  -7   8   5    6.90    7.00
  -7  -8  -5    0.90    4.60
   7  -8   5    0.30    6.30
   7   8  -5    0.40    7.00
   7  -8  -5   -7.20    5.60
  -7   8  -5    3.80    6.30
   7   8   5    5.70    7.10
   7   8   5   -3.90    5.40
  -7  -8   5   -1.80    5.60
   8  -8   5    4.60    7.70
   8   8  -5    4.60    8.20
  -8   8   5    4.60    7.70
  -8  -8  -5   -3.60    4.90
   8  -8  -5   -2.20    6.50
   8   8   5   14.50    9.40
  -8  -8   5    2.00    7.20
   8   8   5   12.00    8.30
  -8   8  -5   -9.30    7.00
   9   8  -5    3.30    9.00
  -9   8   5    5.20    7.20
   9  -8   5   15.30    9.40
  -9   8   5    7.40    3.10
  -9  -8  -5   23.40    7.90
  -9   8  -5   13.20    9.30
  -9  -8   5   11.50    8.60
   9   8   5    9.60    9.10
   9   8   5    2.40    6.10
   9  -8  -5    8.40    8.20
 -10   8   5   51.59   15.70
 -10  -8  -5   56.09   14.80
  10  -8   5   62.49   14.50
  10   8  -5   74.69   17.90
  10   8   5   44.40   12.70
 -10  -8   5   48.00   13.60
  10  -8  -5   56.79   13.90
 -10   8  -5   52.89   14.10
  10   8   5   50.19   14.00
 -11  -8  -5   -3.40    5.20
  11   8  -5   13.50    9.90
  11  -8   5    3.90    9.80
 -11   8   5    5.80    7.80
  11  -8  -5   -1.10    7.00
 -11   8  -5    9.90    7.90
 -11  -8   5   10.80    9.40
 -12   8   5   13.60    9.40
  12   8  -5   15.60   10.90
 -12  -8  -5   42.20   14.70
  12  -8   5    2.50    9.10
 -12   8  -5   13.20   12.00
  12   8   5   12.10    9.80
  12  -8  -5    7.20    8.90
 -12  -8   5   32.00   12.50
  13   8  -5    6.30   10.40
 -13   8   5  -14.50    8.50
 -13  -8  -5    4.10   10.00
  13  -8  -5  -16.40    7.40
 -13  -8   5    7.00    9.60
 -13   8  -5  -10.00    6.10
  13   8   5    4.10    9.70
  14  -8   5   -2.80    9.90
 -14  -8  -5   27.40   13.00
 -14   8   5   29.10   14.00
  14   8  -5    9.30   12.00
  14   8   5    2.90   11.20
 -14   8  -5   26.50   13.60
 -14  -8   5    0.20   11.30
   0   9   5   -5.80    3.50
   0   9  -5   -2.50    6.50
   0  -9   5    7.50    4.60
   0   9   5   -0.20    5.80
   0  -9   5    4.50    5.60
   0  -9  -5    3.30    5.70
  -1   9   5  354.76   16.50
  -1  -9  -5  349.67   22.40
   1  -9   5  351.46   15.30
  -1   9   5  362.16   22.50
   1   9  -5  360.96   25.30
   1  -9   5  389.36   23.20
   1  -9  -5  382.16   24.60
  -1  -9   5  366.06   20.50
   1   9   5  353.76   22.60
  -1   9  -5  401.76   25.70
  -1  -9   5  388.16   19.00
   1   9   5  379.36   19.50
   2  -9   5  255.87   19.60
  -2  -9  -5  234.08   18.30
   2  -9   5  249.18   10.70
  -2   9   5  257.57   19.40
   2   9  -5  237.08   21.40
  -2   9   5  247.98   12.40
   2   9   5  222.98   16.10
  -2  -9   5  226.38   15.80
   2  -9  -5  222.58   19.20
  -2   9  -5  236.98   20.20
   2   9   5  268.07   20.20
  -2  -9   5  225.98   15.50
   3   9  -5   13.70    9.00
   3  -9   5   28.20    3.10
   3  -9   5   23.20    2.90
   3  -9   5   16.20    8.10
  -3   9   5   27.30    9.20
  -3   9   5   28.00    4.60
  -3  -9  -5   31.40    8.40
   3   9   5   21.40    8.40
   3   9   5   30.70    7.90
  -3  -9   5   23.00    5.90
  -3  -9   5   14.40    6.30
  -3   9  -5   19.30    9.10
   3  -9  -5   13.50    7.90
   4   9  -5  167.88   19.10
  -4   9   5  153.08   16.60
  -4  -9  -5  149.59   14.90
   4  -9   5  151.88   16.70
  -4  -9   5  142.19   10.70
   4  -9  -5  191.18   19.50
  -4  -9   5  145.39   14.80
  -4   9  -5  146.09   16.80
   4   9   5  160.98   15.40
   4   9   5  146.79   15.50
  -5   9   5    6.80    7.30
   5   9  -5   28.40   10.90
  -5   9   5   18.10    2.40
   5  -9   5   11.70    7.30
  -5  -9  -5   16.40    7.10
  -5  -9   5   19.40    7.80
   5   9   5   21.50    8.80
  -5  -9   5   17.40    4.20
   5   9   5   24.70    7.80
  -5   9  -5   32.70    9.90
   5  -9  -5   23.70    9.10
  -6  -9  -5   27.80    7.80
  -6   9   5   12.20    9.00
   6   9  -5   23.00   10.50
   6  -9   5    9.50    7.50
  -6  -9   5    7.10    6.50
  -6   9  -5   12.00    7.80
   6  -9  -5    9.80    8.40
  -6  -9   5   12.00    2.70
   6   9   5    9.00    7.40
   6   9   5    4.20    6.80
   7  -9   5    5.20    7.10
  -7  -9  -5    7.50    5.60
   7   9  -5   12.70    9.20
  -7   9   5    3.50    7.10
   7   9   5   13.40    9.00
   7  -9  -5    3.40    6.90
  -7   9  -5    4.20    7.20
   7   9   5   -4.30    7.80
  -8  -9  -5   36.00    7.60
   8   9  -5   15.60   10.60
  -8   9   5   26.90   12.00
   8  -9   5   39.20   11.90
  -8  -9   5   17.00    9.00
   8   9   5   40.60   11.80
   8   9   5   32.80   11.70
  -8   9  -5   41.00   12.30
   8  -9  -5   57.19   14.90
  -9  -9  -5  139.59   12.70
   9   9  -5  132.99   22.80
   9  -9   5  184.98   25.50
  -9   9   5  150.98   23.90
  -9  -9  -5  121.69   20.30
  -9  -9   5  142.29   21.10
   9   9   5  141.59   21.00
  -9   9  -5  126.69   21.20
   9  -9  -5  158.58   22.90
   9   9   5  139.59   21.50
 -10  -9  -5   59.39   15.70
  10   9  -5   63.49   17.80
 -10   9   5   35.30   13.70
  10  -9   5   69.99   16.30
 -10  -9   5   79.69   15.60
  10  -9  -5   63.59   14.80
  10   9   5   72.89   15.90
 -10   9  -5   42.20   15.00
  11   9  -5    1.90    8.50
  11  -9   5   -1.40    9.70
 -11   9   5    5.60   10.70
 -11  -9  -5   33.10   11.70
 -11   9  -5    8.00   10.20
  11  -9  -5    7.20    8.10
  11   9   5    3.80    9.20
 -11  -9   5   -4.70    7.70
 -12  -9  -5   12.90    9.00
  12   9  -5    2.60   11.40
 -12   9   5   -5.70    8.70
  12  -9   5    0.00    8.70
  12  -9  -5   16.90    9.80
  12   9   5    3.90    9.80
 -12  -9   5   11.00    8.70
 -13  -9  -5   -4.10    7.20
  13  -9   5   -7.80    8.50
 -13   9   5   -4.10    9.50
  13   9  -5   -1.30    9.70
  13   9   5   21.00   15.30
 -13   9  -5    0.00    8.20
 -13  -9   5    4.00   10.00
   0  10   5   59.29   12.30
   0 -10   5   39.80    9.60
   0 -10   5   53.89    8.10
   0  10   5   50.29    8.70
   0  10  -5   58.99   13.10
   0 -10  -5   51.59   11.60
   1 -10   5   37.60    6.10
  -1  10   5   45.90   11.30
   1 -10   5   30.40    9.00
  -1 -10  -5   30.90    9.20
   1  10  -5   32.90   10.70
  -1  10   5   29.20    6.40
   1  10   5   30.70    9.80
  -1 -10   5   22.80    7.20
  -1  10  -5   34.40   11.20
  -1 -10   5   29.40    7.30
   1 -10  -5   55.79   12.00
   1  10   5   33.60    7.50
   2 -10   5   19.90    8.50
  -2  10   5   19.10    4.80
  -2  10   5   23.00    8.70
   2 -10   5   21.60    4.00
   2  10  -5   20.80   10.60
  -2 -10  -5   18.70    8.00
   2  10   5   32.10   10.50
   2 -10  -5   31.50   10.30
  -2  10  -5   26.30    9.70
  -2 -10   5   30.30    7.80
   2  10   5   26.60    7.80
  -2 -10   5   24.90    6.90
   3 -10   5    7.30    6.60
  -3  10   5    6.10    6.50
   3  10  -5    3.70    6.80
  -3 -10  -5    2.10    4.90
  -3  10   5    1.10    2.60
  -3 -10   5  -11.20    3.70
   3  10   5    1.80    4.50
  -3  10  -5  -11.60    4.80
   3  10   5  -12.80    4.60
   3 -10  -5   -2.20    5.90
   4 -10   5   26.40    9.40
  -4  10   5   11.20    7.90
   4  10  -5   39.10   12.50
  -4  10   5   24.20    2.70
  -4 -10  -5   21.90    7.90
   4 -10  -5   24.30    3.10
   4  10   5    8.60    8.20
   4 -10  -5   26.50    9.70
  -4  10  -5   23.80   10.50
   4  10   5   20.20    7.70
  -4 -10   5   24.50    5.90
  -4 -10   5   26.20    8.30
   5  10  -5   19.90   13.00
  -5  10   5   42.30   11.70
  -5 -10  -5   35.20    9.40
  -5 -10   5   28.50    8.90
   5 -10  -5   40.60   18.30
  -5 -10   5   34.80    6.00
  -5  10  -5   26.80   10.70
   5  10   5   45.50   11.40
   5  10   5   47.10   11.20
   6  10  -5    3.50    8.30
  -6  10   5   13.20    9.10
  -6 -10  -5   13.50    6.10
   6 -10   5    0.00    7.00
   6 -10  -5   -1.90    6.80
  -6 -10   5    4.50    2.90
  -6  10  -5    6.90    7.50
   6  10   5    7.90    7.40
  -6 -10   5    4.40    6.10
   6  10   5    4.80    8.00
  -7  10   5   44.80   14.10
   7  10  -5   35.20   13.10
   7 -10   5   38.60   13.30
  -7 -10  -5   39.80    9.30
  -7 -10   5   43.60   11.70
  -7  10  -5   48.60   14.50
   7 -10  -5   48.50   14.20
   7  10   5   46.20   12.00
   7  10   5   38.60   11.30
  -8 -10  -5    2.90    4.90
  -8 -10  -5    2.40    6.50
   8  10  -5   20.20   11.90
  -8  10   5    3.40    8.10
   8 -10   5   13.40    8.90
   8  10   5   -5.60    6.80
  -8  10  -5    7.30    9.70
   8 -10  -5   -2.70    7.10
   8  10   5   -2.50    6.70
  -8 -10   5   -4.10    7.00
  -9 -10  -5   17.80    6.30
  -9  10   5    8.80    7.90
  -9 -10  -5    1.40    8.60
   9  10  -5    9.90    9.80
   9 -10   5   -1.70    9.70
   9  10   5   -6.20    7.50
  -9 -10   5    7.30    8.40
  -9  10  -5    9.20    9.50
   9 -10  -5    6.30    9.50
  10  10  -5   57.69   16.50
 -10  10   5   36.10   14.80
 -10 -10  -5   52.09   13.50
  10 -10   5   69.29   15.60
  10 -10  -5   58.19   16.60
 -10  10  -5   45.90   14.70
 -10 -10   5   60.99   14.80
  10  10   5   52.29   15.50
  11  10  -5   -4.40   19.80
  11 -10   5   -2.90    8.30
  11 -10  -5   -0.50    6.30
 -11  10  -5    5.20   10.00
  11  10   5   -3.90    8.80
  12 -10   5   -1.80   11.40
  12  10  -5    2.30    8.50
 -12  10   5    7.20   11.90
 -12 -10  -5   -0.50    9.50
  12  10   5    6.70   10.10
 -12  10  -5  -18.30    7.80
 -12 -10   5  -17.10    7.70
  12 -10  -5   18.50   11.60
   0 -11   5    5.60    4.20
   0 -11   5    2.10    6.60
   0  11   5   -0.80    3.70
   0  11   5    6.80    7.40
   0 -11  -5    6.40    6.60
   0  11  -5    8.80    8.40
  -1  11   5   57.89   13.30
  -1  11   5   70.99    8.30
   1  11  -5   47.00   12.90
   1 -11   5   70.39    7.30
  -1 -11  -5   73.99   14.00
   1 -11   5   64.29   13.30
   1  11   5   54.69   12.70
  -1 -11   5   81.69   13.40
  -1 -11   5   50.29    8.90
  -1  11  -5   41.70   12.00
   1  11   5   61.99    9.90
   1 -11  -5   65.09   14.00
  -2 -11  -5   26.70    9.50
   2 -11   5   16.70    8.20
  -2  11   5   17.40    9.00
   2 -11   5   19.20    3.70
  -2  11   5   17.50    4.80
   2  11  -5   21.00   12.80
   2  11   5   -0.70    7.00
   2 -11  -5   13.70    8.60
  -2  11  -5   18.60    9.80
   2  11   5   11.30    5.80
  -2 -11   5   28.60    7.40
  -2 -11   5    5.20    5.70
  -3  11   5    4.00    7.90
  -3 -11  -5   22.70    8.40
   3  11  -5   -0.10    7.50
   3 -11   5   11.30    7.90
  -3  11  -5   -4.40    5.90
   3 -11  -5   -0.30    8.20
  -3 -11   5    6.40    5.20
  -3 -11   5    4.80    5.40
   3  11   5    8.50    7.30
   3  11   5   14.90    8.60
  -4 -11  -5  108.49   15.60
   4  11  -5   60.09   15.10
   4 -11   5   82.49   15.80
  -4  11   5   75.09   15.30
   4  11   5   95.69   16.40
  -4  11  -5   93.59   17.60
  -4 -11   5   87.19   10.80
   4  11   5   99.39   15.00
   4 -11  -5   74.29   15.90
  -4 -11   5   92.69   14.70
  -5 -11  -5   50.59   11.00
   5  11  -5   21.00   10.70
  -5  11   5   42.50   11.50
   5 -11   5   48.70   13.30
   5  11   5   39.70   11.20
   5  11   5   27.30   10.90
  -5 -11   5   30.10    6.70
   5 -11  -5   39.00   12.60
  -5 -11   5   46.80   11.40
  -5  11  -5   26.50   10.60
  -6  11   5    0.40    7.00
   6 -11   5   10.20    9.30
  -6 -11  -5   -8.30    5.10
   6  11  -5   -0.70    9.60
   6  11   5   -7.70    7.60
  -6 -11   5   -8.00    5.40
  -6  11  -5   -1.30    6.70
  -6 -11   5   -2.50    3.20
   6 -11  -5    7.90    9.30
   6  11   5   -7.60    5.30
   7  11  -5   14.10   11.50
  -7  11   5   -3.30    7.30
  -7 -11  -5    8.40    6.10
  -7 -11  -5   -1.00    6.50
   7 -11   5   13.40    8.70
  -7 -11   5    1.00    6.60
   7 -11  -5   14.30   10.20
   7  11   5    7.70    7.90
   7  11   5    0.10    8.50
  -7  11  -5    8.60   10.00
  -8  11   5  -18.20    6.20
  -8 -11  -5   -6.20    4.10
  -8 -11  -5    2.50    6.70
   8  11  -5   -4.60    8.80
   8 -11   5   19.50   11.20
  -8  11  -5   24.50   11.10
   8 -11  -5   -2.20    7.00
   8  11   5   14.50    9.60
  -8 -11   5    3.80    7.40
   9 -11   5   -5.10    8.30
  -9 -11  -5    3.70    8.80
  -9  11   5   -3.30    8.10
   9  11  -5    1.70    8.50
  -9 -11  -5   -6.70    4.40
  -9 -11   5   14.20    9.00
   9  11   5   -6.40    9.60
   9 -11  -5    2.80    9.50
  -9  11  -5   -2.60    8.80
 -10  11   5   17.20   13.00
  10 -11   5    7.20   12.00
  10  11  -5   21.70   13.80
 -10 -11  -5    7.90    8.50
  10  11   5    0.80    8.70
  10 -11  -5   -4.00    8.60
 -10 -11   5   -0.80    8.20
 -10  11  -5   13.80   10.10
  11 -11   5   -7.30   10.70
 -11 -11  -5   -5.20    9.50
  11  11  -5   21.90   11.80
  11 -11  -5   13.80    9.70
 -11  11  -5    8.90   11.70
  11  11   5    9.30    9.70
 -11 -11   5   -0.70   10.00
 -12 -11  -5    0.80    7.20
 -12  11   5   15.80   12.60
  12 -11   5   -2.10   11.50
  12  11  -5   21.30   13.50
  12  11   5    4.50   11.40
 -12 -11   5    2.30    8.20
  12 -11  -5   -5.80    8.80
 -12  11  -5   31.50   13.60
   0  12   5   47.00    8.20
   0  12   5   48.80   13.10
   0  12  -5   69.79   16.50
   0 -12   5   61.39    8.60
   0 -12   5   41.00   11.70
  -1  12   5    8.30    7.70
   1 -12   5    8.20    4.00
   1 -12   5    9.10    8.20
   1  12  -5   -0.90    7.80
  -1 -12  -5   10.60    8.20
  -1  12   5   13.00    4.40
  -1  12  -5    2.90    8.20
   1  12   5    1.30    7.80
  -1 -12   5   19.40    6.00
   1 -12  -5    5.40    8.70
  -1 -12   5    6.30    7.10
   1 -12  -5    3.80    4.30
   1  12   5   13.20    5.80
  -2  12   5    5.30    8.00
   2  12  -5   -3.70    7.50
  -2 -12  -5   13.20    8.20
   2 -12   5    1.50    8.50
   2 -12  -5    9.00    8.80
  -2 -12   5    2.80    5.10
   2  12   5    2.30    5.10
  -2 -12   5   -4.60    5.00
   2  12   5   11.70    9.00
   2 -12  -5   -7.30    3.20
  -2  12  -5    5.50    8.70
  -3  12   5    5.00    7.10
  -3 -12  -5    8.10    8.10
   3 -12   5   -2.60    6.90
   3  12  -5   14.20    9.40
   3 -12  -5    5.40    2.40
  -3 -12   5    5.50    5.80
   3  12   5    9.80    7.00
   3  12   5   -2.80    7.00
   3 -12  -5    8.40    8.80
  -3 -12   5    3.80    5.90
  -3  12  -5    5.10    8.60
  -4 -12  -5    3.80    7.10
   4 -12   5   12.10   10.00
   4  12  -5   10.20    9.60
  -4  12   5   25.70   10.60
   4  12   5    3.50    6.50
  -4 -12   5   15.50    6.00
   4 -12  -5    2.00    8.80
  -4 -12   5   33.40    9.90
  -4  12  -5   14.20   10.70
  -5 -12  -5    6.80    6.60
  -5 -12  -5   19.30    7.30
   5 -12   5   10.90    9.10
   5  12  -5   10.50    9.80
  -5  12   5   11.00    8.90
  -5  12  -5    8.00   10.30
   5  12   5    0.80    9.00
   5 -12  -5    0.50    7.70
   5  12   5   -0.10    6.20
   6 -12   5   13.20    9.70
  -6 -12  -5   12.70    7.80
  -6  12   5    6.90    9.20
  -6 -12  -5    5.40    6.60
   6  12  -5    3.90    9.80
  -6 -12   5    3.80    7.80
   6 -12  -5   -2.00    8.80
  -6  12  -5   -6.70    8.60
   6  12   5   22.60   11.60
  -6 -12   5    5.50    6.50
   7  12  -5  -14.20    7.60
   7 -12   5   -2.80    9.30
  -7 -12  -5   13.60    8.20
  -7  12   5    3.60    9.10
  -7 -12  -5   -5.60    5.70
  -7 -12   5    4.20    7.00
  -7  12  -5    0.70    7.70
   7  12   5  -16.60    7.00
   7 -12  -5    6.50    8.40
  -8 -12  -5   -3.90    5.10
  -8  12   5   -5.40    8.30
   8 -12   5   -5.50    9.20
  -8 -12  -5    4.20    7.60
   8  12  -5   11.80   11.40
   8  12   5   -7.40    8.00
  -8  12  -5    8.40    7.90
   8 -12  -5   -2.80    7.00
  -8 -12   5  -10.30    6.90
   9  12  -5   44.50   24.30
  -9  12   5   20.50   11.50
  -9 -12  -5   27.10   12.40
   9 -12  -5   28.30   13.70
   9  12   5   12.50   12.10
  -9  12  -5   18.40   12.80
  -9 -12   5    4.90   10.10
 -10 -12  -5   -2.20    8.80
  10 -12   5   -0.90   10.30
  10  12  -5    2.10   11.20
 -10  12   5  -13.20    7.40
 -10  12  -5    1.90   10.30
  10  12   5    1.90   10.00
  10 -12  -5   10.10   11.00
 -10 -12   5    1.10    7.60
  11 -12   5    9.10   11.00
  11  12  -5   15.50   12.20
 -11  12   5   -2.90   10.60
 -11 -12  -5    7.30   10.10
  11  12   5    9.80   13.40
  11 -12  -5  -15.10    8.00
 -11 -12   5  -11.30    8.40
   0 -13  -5    5.00    8.00
   0  13   5    7.20    8.70
   0 -13   5   -1.00    4.70
   0 -13  -5   -6.00    4.10
   0  13  -5   13.60   10.10
  -1 -13  -5   -1.00    7.80
  -1  13   5   15.50    9.70
   1 -13   5   16.00    5.00
   1  13  -5   12.90    9.90
  -1 -13  -5    1.40    5.20
   1 -13   5    4.60    8.50
  -1 -13   5   21.80    6.20
   1 -13  -5   12.70    5.10
   1  13   5   14.70    9.50
  -1 -13   5   13.00    7.50
  -1  13  -5   20.60   11.30
   1 -13  -5    6.00    9.30
  -2  13   5   20.80   11.00
   2  13  -5   19.30   11.20
  -2 -13  -5   28.10   10.40
  -2 -13  -5   39.00   10.00
   2 -13   5   29.30   10.60
  -2  13  -5    9.60    9.10
   2  13   5    2.90    8.70
   2 -13  -5   37.40   12.90
  -2 -13   5   23.20    7.70
  -2 -13   5   23.20    7.70
   2 -13  -5   15.50    4.70
  -3 -13  -5  -10.20    4.20
  -3  13   5   -2.90    6.60
   3 -13   5   -7.50    6.20
   3  13  -5    0.60    7.30
  -3 -13  -5   -9.80    6.00
   3 -13  -5  -10.10    6.90
  -3 -13   5   -3.80    5.40
  -3  13  -5    5.30    8.90
  -3 -13   5    8.10    7.00
   3  13   5  -14.00    7.30
  -4  13   5    2.00    7.90
   4  13  -5   -8.80    8.60
   4 -13   5   -0.90    9.00
   4  13   5  -11.50    7.00
  -4 -13   5    5.60    5.30
  -4  13  -5   13.90   10.00
   4 -13  -5   15.30   11.30
  -4 -13   5    4.20    6.50
  -5  13   5   -0.30    8.80
  -5 -13  -5    4.70    6.60
  -5 -13  -5   12.90    7.50
   5 -13   5   -0.20    9.50
   5  13  -5  -13.40    8.30
  -5  13  -5  -15.50    6.70
   5 -13  -5   -3.50    8.90
  -5 -13   5   13.10    5.00
  -5 -13   5   -6.40    5.90
   5  13   5   -2.70    8.80
  -6  13   5    5.20   10.80
   6 -13   5   21.40   12.90
   6  13  -5    8.30   11.20
  -6 -13  -5    3.40    8.00
  -6 -13  -5   10.00    6.70
  -6 -13   5   32.20    9.70
   6  13   5    4.10   11.60
  -6  13  -5   18.50   12.10
   6 -13  -5    5.40    9.80
  -7  13   5   35.70   13.30
  -7 -13  -5    8.60    8.10
  -7 -13  -5   18.10    7.80
   7 -13   5   12.50   11.10
   7  13  -5    0.60   10.00
   7 -13  -5   -2.20    9.60
   7  13   5   11.80   11.00
  -7 -13   5   -0.40    6.20
  -7  13  -5   10.50   11.50
  -8 -13  -5   -5.90    7.00
   8 -13   5    2.80   10.00
  -8 -13  -5   13.80    9.90
   8  13  -5   10.00   11.70
  -8  13   5   25.20   15.00
   8  13   5    9.00   11.30
   8 -13  -5   11.30   16.10
  -8 -13   5    0.00    8.80
  -8  13  -5    1.90   10.40
  -9 -13  -5   20.90   11.80
   9 -13   5   32.40   15.10
  -9  13   5   22.10   14.50
   9  13  -5   49.80   16.90
   9  13   5   30.00   12.10
  -9  13  -5   35.10   13.80
   9 -13  -5   56.29   17.40
  -9 -13   5   18.90   10.50
 -10 -13  -5   36.00   12.80
 -10  13   5   27.90   14.00
  10  13  -5   16.40   13.00
  10 -13   5   32.50   15.40
  10  13   5   23.80   13.90
 -10  13  -5   11.10   14.00
 -10 -13   5   30.50   13.30
  10 -13  -5   56.79   17.00
   0  14   5    9.30    9.40
   0 -14  -5    7.10    8.90
   0 -14   5    0.40    5.60
   0 -14   5   13.50    9.30
   0  14  -5   17.80   11.40
  -1 -14  -5   55.69   15.00
  -1 -14  -5   47.00    9.90
   1  14  -5   11.30   11.30
   1 -14   5   29.40   11.70
  -1  14   5   45.20   14.10
  -1 -14   5   22.60    9.20
  -1  14  -5   25.70   13.10
   1 -14  -5   26.60   11.00
  -1 -14   5   42.60    8.80
   1  14   5   32.80   13.80
   1 -14  -5   17.30    6.90
   2  14  -5   69.79   19.20
  -2 -14  -5   80.49   17.00
  -2  14   5   65.79   16.60
  -2 -14  -5   66.79   12.70
   2 -14   5   95.79   18.30
   2  14   5   70.99   16.70
  -2 -14   5   69.49   12.20
   2 -14  -5   84.79   17.90
  -2  14  -5   54.59   16.40
  -2 -14   5   70.49   19.10
  -3 -14  -5   14.40    8.10
   3  14  -5    9.20   10.80
   3 -14   5    4.00   10.30
  -3 -14  -5   13.00    9.20
  -3  14   5   20.50   11.00
  -3 -14   5   13.60    7.60
  -3 -14   5    4.80    7.20
   3 -14  -5   19.50   10.80
  -3  14  -5   11.30   10.20
   3  14   5    0.90    9.00
   4  14  -5    5.30    9.50
  -4 -14  -5   10.00    8.90
  -4 -14  -5    8.70    9.40
   4 -14   5   24.40   12.80
  -4  14   5   28.00   12.20
  -4 -14   5    2.50    7.50
  -4 -14   5   -0.30    6.20
   4  14   5    2.80    9.20
  -4  14  -5   -8.50    7.10
   4 -14  -5   14.50   10.20
   5 -14   5    6.30    9.50
  -5  14   5   14.20   11.10
  -5 -14  -5   24.40    9.30
   5  14  -5   25.90   13.20
  -5 -14  -5   32.50   10.40
   5  14   5    5.70   10.00
  -5  14  -5   36.70   14.60
  -5 -14   5   20.60    9.60
   5 -14  -5   31.30   12.20
  -5 -14   5   24.40    6.80
   6 -14   5    3.00   11.00
  -6  14   5   23.50   12.80
  -6 -14  -5   -3.10    8.10
   6  14  -5    8.60   13.90
  -6 -14  -5   11.50    9.00
  -6  14  -5    2.80   18.50
   6  14   5    8.10   10.00
  -6 -14   5  -10.70    7.50
  -7 -14  -5   29.50   10.90
  -7  14   5   31.80   14.90
  -7 -14  -5   31.20   10.00
   7 -14   5   27.20   12.80
   7  14  -5   11.70   13.40
  -7  14  -5    7.30   11.70
   7  14   5   36.50   15.50
   7 -14  -5   38.90   15.80
  -7 -14   5    8.10   10.10
  -8 -14  -5  -15.10    8.80
   8 -14   5    0.20   11.40
   8  14  -5   14.90   13.40
  -8  14   5    7.90   11.50
   8 -14  -5   31.10   13.60
  -8  14  -5   -6.60   10.60
   8  14   5   10.80    9.30
  -9  14   5    6.10   11.00
   9  14  -5   23.50   13.90
  -9 -14  -5   -9.80    6.70
   9 -14   5    6.70   11.60
  -9 -14   5    0.50    8.00
   9  14   5   10.90   12.30
   9 -14  -5   17.40   12.90
  -9  14  -5    3.80   10.00
   0 -15   5    6.10    8.80
   0  15  -5    8.20   10.40
   0 -15  -5   17.20   10.80
   0  15   5   -4.50    8.60
  -1  15   5   10.70   10.00
  -1 -15  -5   -8.10    8.20
   1 -15   5    4.70    9.00
  -1 -15  -5   -8.00    6.90
   1  15  -5    6.10   10.70
  -1 -15   5   -5.90    6.10
  -1  15  -5    9.50   10.70
   1 -15  -5   -6.30    6.10
   1  15   5    3.80    9.40
  -2 -15  -5   24.00    8.30
  -2 -15  -5    9.60    9.50
   2 -15   5   11.10    9.60
  -2  15   5  -16.50    9.30
   2  15  -5   -3.00   10.90
  -2 -15   5   -7.20    6.50
  -2  15  -5    0.70   10.90
  -2 -15   5   -6.40    6.90
   2 -15  -5    2.60    9.70
   2  15   5    9.50   10.40
  -3 -15  -5    7.50    8.80
  -3  15   5    4.00    9.10
   3  15  -5   25.00   14.70
  -3 -15  -5   17.90    9.60
   3 -15   5    6.80   11.40
  -3 -15   5   25.70    9.50
   3 -15  -5   12.50   10.70
   3  15   5   -2.60    8.80
  -3  15  -5   10.60   11.90
  -4 -15  -5   29.00    9.80
   4 -15   5   13.10   10.50
  -4  15   5   10.60    9.20
  -4 -15  -5    5.80   10.00
   4  15  -5  -11.40   10.90
  -4  15  -5    3.30   11.60
  -4 -15   5   -4.80    6.60
   4  15   5   -9.30    8.50
  -4 -15   5    8.90    8.00
   5  15  -5  -10.20    9.40
   5 -15   5   -2.70    9.80
  -5 -15  -5   18.60    8.40
  -5 -15  -5   12.20    8.90
  -5  15   5    0.50   14.70
   5  15   5    0.20    8.30
  -5 -15   5   -5.30    8.60
  -5  15  -5   -4.80    9.30
   5 -15  -5    2.90   11.30
   6 -15   5    0.40   10.30
  -6 -15  -5    6.30    8.30
  -6 -15  -5    7.10    9.40
   6  15  -5  -13.00    9.90
  -6  15   5   27.00   12.90
  -6 -15   5    7.00    9.40
  -6  15  -5   33.30   14.40
   6 -15  -5   17.30   13.00
   6  15   5    9.60   12.30
   7  15  -5   39.10   16.50
   7 -15   5   55.89   18.20
  -7  15   5   41.70   15.60
  -7 -15   5   57.39   17.60
   7 -15  -5   19.20   14.10
   7  15   5   49.00   16.50
  -7  15  -5   60.09   19.10
   0 -16   5    8.00    8.50
   0 -16  -5    8.10    9.20
   0  16   5   -9.70    8.80
   0  16  -5   -5.50    8.40
  -1  16   5    8.40   13.20
   1 -16   5    5.80    9.40
   1  16  -5   33.20   14.10
  -1 -16  -5   -7.00    9.20
  -1  16  -5   23.80   13.40
  -1 -16   5    2.30    9.50
   1  16   5   28.50   12.90
   2  16  -5   17.70   13.10
  -2 -16  -5   24.30   11.00
   2 -16   5   27.10   12.40
  -2 -16  -5   21.20    9.90
  -2 -16   5   31.10   10.80
   2  16   5    3.60   10.20
   2 -16  -5   21.90   12.20
  -2  16  -5   11.60   11.40
  -3  16   5   -6.70    8.00
   3 -16   5    4.20   11.30
   3  16  -5   11.00   11.50
  -3 -16  -5  -16.20    7.60
  -3 -16  -5   11.90   10.20
  -3  16  -5   38.50   16.00
   3 -16  -5   21.40   12.30
   3  16   5   13.20   11.90
  -3 -16   5    4.10    7.80
  -3 -16   5   -7.30    8.10
   4 -16   5  -16.90    8.60
  -4 -16  -5   23.60   10.60
   4  16  -5   -7.00   11.90
  -4 -16  -5   13.90   10.80
  -4  16   5  -16.90    9.00
  -4  16  -5   24.50   12.40
   4  16   5    0.80   13.70
   4 -16  -5    1.50    9.90
  -4 -16   5   -6.40    9.50
   5  16  -5    0.50   11.50
  -5 -16  -5   -0.20    9.70
  -5 -16  -5   13.60   10.50
  -5  16   5   -8.50    9.90
   5 -16   5    9.50   13.00
  -5  16  -5    3.50   12.00
   5  16   5   32.90   13.60
   5 -16  -5    4.40    9.10
  -5 -16   5    8.40   10.80
  -6 -16  -5   26.30   10.70
   6 -16   5   26.80   14.80
   6 -16  -5   11.00   14.70
   0  17  -5    4.20   12.90
   0 -17  -5  -13.10    7.70
   0  17   5  -13.10    9.30
   1 -17   5   10.00   10.00
  -1  17   5   -4.90    8.80
  -1 -17  -5   11.00   11.30
   1  17  -5   -3.00   11.30
  -1  17  -5   -1.90   11.40
   1  17   5   -9.50    9.50
   1 -17  -5    5.20    9.80
  -1 -17   5    5.70    9.60
   2 -17   5   -4.10   11.10
  -2 -17  -5   41.00   12.60
   2  17  -5   11.40   13.00
  -2  17   5   11.70   10.00
   2 -17  -5    2.30    9.60
  -2 -17   5   13.20    8.70
  -2  17  -5   -2.40    9.60
   2  17   5   21.40   13.10
   0   0  -6   41.00    6.50
   0   0  -6   35.60    3.00
   0   0   6   36.00    3.00
   0   0   6   35.30    5.40
  -1   0   6  243.98   11.90
  -1   0  -6  224.98   12.40
  -1   0   6  238.38    9.50
   1   0  -6  255.77   12.40
   1   0   6  261.57   12.20
  -1   0  -6  238.98    6.40
   1   0  -6  261.27    9.90
   2   0   6  950.80   27.40
   2   0  -6  960.40   26.80
   2   0   6  976.40   29.10
  -2   0  -6  954.50   20.60
   2   0  -6  982.90   26.30
  -2   0  -6  951.20   20.70
  -2   0   6  974.60   27.90
   3   0   6   94.29    8.10
   3   0  -6   87.39    7.40
   3   0   6   89.49    8.60
   3   0  -6   88.09    7.90
  -3   0   6   97.89    8.30
   3   0   6  104.19    6.00
   4   0   6   12.40    4.40
   4   0   6   17.10    5.70
   4   0  -6   18.10    4.30
  -4   0   6   12.90    4.40
   4   0   6   22.10    4.30
   4   0  -6   20.30    5.40
  -5   0   6  106.39    9.70
   5   0  -6  103.99    7.40
   5   0  -6   97.59   10.40
   5   0   6  108.49   10.00
   5   0   6  103.99    8.50
   5   0   6  102.59   10.40
   6   0  -6   30.50    8.10
  -6   0   6   13.90    5.30
   6   0   6    8.50    5.20
   6   0   6   22.90    6.50
   6   0  -6   14.90    3.80
   6   0   6   15.10    5.00
  -7   0   6   24.30    7.20
   7   0   6   19.30    6.70
   7   0  -6   32.70    9.40
   7   0   6   30.80    7.60
   7   0  -6   29.30    5.20
  -8   0   6   28.90    8.60
   8   0   6   20.50    7.00
   8   0   6   31.90    8.00
   8   0   6   39.10    9.40
   8   0  -6   25.30    5.10
   8   0  -6   30.40    9.50
  -9   0   6  154.48   15.70
   9   0   6  115.49   13.60
   9   0   6  120.59   13.80
   9   0  -6  117.09    9.10
   9   0   6  112.69   13.00
   9   0  -6  116.59   17.50
  10   0   6   13.70    7.70
  10   0  -6   28.60    5.40
 -10   0   6   13.40    7.50
  10   0   6   25.70    8.70
  10   0  -6    9.80    8.10
  10   0   6   32.10    9.40
 -11   0   6    6.30    6.30
  11   0   6   -1.40    6.70
  11   0   6    5.00    5.60
  11   0   6    0.80    6.60
  11   0  -6   -1.20    7.30
  11   0  -6    5.10    3.90
 -12   0   6   71.19   13.90
 -12   0  -6   97.19   16.20
  12   0   6   75.09   15.40
  12   0  -6   60.79   15.00
  12   0   6   39.70   11.00
  12   0  -6   63.19    8.00
  12   0   6   50.29   11.20
 -13   0   6   22.80    9.50
  13   0   6   23.20   10.10
  13   0  -6   20.60   11.30
 -13   0  -6   12.60    9.00
 -13   0  -6   24.30    9.50
  14   0   6   36.50   11.50
 -14   0  -6   42.10   12.40
 -14   0  -6   32.80   11.50
  14   0  -6   32.20   12.90
 -14   0   6   19.40    8.80
 -15   0   6    2.10    8.90
  15   0   6   -1.60    7.60
 -15   0  -6   -3.80    9.10
  15   0  -6   -7.00    7.80
 -15   0  -6   14.60    9.30
   0  -1   6  726.93   22.40
   0  -1  -6  737.73   15.50
   0  -1  -6  754.72   24.40
   0   1   6  737.03   22.70
   0   1   6  685.53   16.70
   0   1  -6  735.43   22.80
   0  -1   6  750.92   22.50
   0  -1   6  736.63   18.50
   0   1  -6  737.53   18.90
   1   1  -6  726.13   24.70
  -1  -1  -6  820.52   25.80
   1  -1   6  786.12   24.60
   1   1  -6  770.62   23.10
  -1   1   6  778.32   23.60
  -1   1   6  783.72   19.80
   1  -1   6  805.52   18.90
   1  -1   6  794.62   23.60
  -1   1  -6  808.92   19.20
   1   1   6  798.52   24.10
   1  -1  -6  796.82   25.00
  -1  -1   6  806.32   24.10
   1  -1  -6  813.02   19.90
   2  -1   6 1292.67   35.00
   2   1  -6 1235.88   31.10
  -2  -1  -6 1261.17   35.40
  -2  -1  -6 1189.28   25.50
  -2   1   6 1255.97   33.00
   2  -1   6 1227.78   32.20
   2   1  -6 1254.27   32.50
  -2   1  -6 1195.18   27.70
  -2  -1   6 1317.57   34.90
  -2   1  -6 1233.78   28.00
   2  -1  -6 1288.27   33.70
   2   1   6 1277.87   34.00
   2   1   6 1249.97   24.30
   2  -1  -6 1259.77   31.00
  -3   1   6   78.19    7.30
  -3  -1  -6   73.19    8.60
   3  -1   6   66.29    6.60
  -3  -1  -6   71.19    4.80
   3  -1   6   73.19    8.00
   3   1  -6   72.49    7.90
   3   1  -6   65.09    6.10
   3   1   6   64.69    7.10
  -3  -1   6   72.19    7.50
   3  -1  -6   74.49    7.10
   3  -1  -6   69.89    7.20
  -3   1  -6   68.99    5.60
   3   1   6   69.29    4.80
   4  -1   6 2150.28   48.00
   4   1  -6 2099.99   53.29
  -4  -1  -6 2086.89   52.69
   4  -1   6 2052.29   49.90
  -4   1   6 2117.99   50.99
   4  -1   6 2093.59   52.79
   4  -1  -6 2126.69   52.39
   4   1   6 2070.79   51.89
  -4  -1   6 2163.88   52.59
   4  -1  -6 2081.09   48.50
   4   1   6 2069.99   46.00
  -5   1   6   63.49    8.80
   5  -1   6   61.59    7.20
   5   1  -6   57.39    9.80
   5  -1   6   52.29    7.80
  -5  -1  -6   58.69    9.00
   5  -1   6   57.29    9.30
   5   1   6   52.09    7.30
   5   1   6   43.10    7.60
   5   1   6   58.69    9.00
   5  -1  -6   53.49    6.50
   5  -1  -6   62.89   10.00
  -5  -1   6   57.99    9.10
   6  -1   6  138.79   11.10
  -6   1   6  140.99   11.60
   6   1  -6  133.49   13.40
   6  -1   6  124.69   10.80
   6  -1   6  149.59   13.30
   6   1   6  141.49   12.30
   6   1   6  114.59   10.10
  -6  -1   6  127.89   12.00
   6  -1  -6  134.29    9.80
   6  -1  -6  130.89   13.30
   6   1   6  135.89   12.40
   7  -1   6   20.90    7.00
   7   1  -6   18.30    7.80
   7  -1   6   22.90    7.10
   7   1  -6   24.50    3.90
  -7   1   6   18.90    6.00
   7   1   6   21.10    6.60
  -7  -1   6    8.30    5.60
   7   1   6   19.00    6.50
   7  -1  -6   26.00    8.30
   7   1   6   21.30    6.80
   7  -1  -6   23.30    5.40
   8  -1   6   44.60    9.10
   8   1  -6   36.90    4.80
  -8   1   6   38.60    8.80
   8  -1   6   20.00    8.00
   8   1  -6   44.00   11.00
   8  -1   6   48.10    9.80
   8   1   6   28.40    8.30
   8   1   6   55.09   10.00
   8   1   6   44.40    9.40
   8  -1  -6   36.40    6.70
   8  -1  -6   38.50   10.00
  -8  -1   6   34.90    9.10
   9   1  -6  201.48    9.40
  -9   1   6  200.68   16.30
   9  -1   6  214.28   17.20
   9  -1   6  191.98   16.60
   9   1  -6  177.88   18.50
   9  -1   6  199.48   16.20
   9  -1  -6  186.88   12.70
   9   1   6  210.48   16.30
   9   1   6  202.68   16.80
  -9  -1   6  211.38   18.40
   9  -1  -6  206.18   19.20
   9   1   6  190.78   17.00
  10  -1   6   36.70    9.90
 -10  -1  -6   22.60    8.50
  10  -1   6   27.40    8.50
 -10   1   6   19.10    8.00
  10   1  -6   26.80    4.60
  10   1  -6   26.80   10.50
  10  -1   6   28.40    9.20
  10  -1  -6   19.30    9.20
  10   1   6   41.20    9.60
  10   1   6   35.60   10.00
 -10  -1   6   28.50    9.10
  10  -1  -6   21.50    6.20
 -11  -1  -6  131.89   15.50
  11  -1   6  144.09   17.10
  11   1  -6  125.09   20.30
  11  -1   6  141.49   16.20
 -11   1   6  127.19   15.20
  11  -1   6  116.19   16.20
  11   1   6  136.59   16.50
  11   1   6  135.99   16.70
  11  -1  -6   88.39   10.10
  11  -1  -6  108.49   18.00
 -12  -1  -6    7.90    7.10
  12  -1   6    3.70    7.50
  12   1  -6   -2.80    7.90
 -12   1   6   -2.50    6.20
 -12  -1  -6   -3.60    5.30
  12  -1   6    0.90    6.60
  12   1   6   -2.80    7.60
  12   1   6   20.80   11.00
  12  -1  -6    4.50    7.20
  12  -1  -6    9.50    5.80
 -12  -1   6    3.30    7.50
 -13  -1  -6   -4.30    6.00
 -13  -1  -6    2.90    7.70
 -13   1   6    9.60    7.70
  13  -1   6    2.00    7.70
  13   1  -6   -4.10    7.50
 -13  -1   6    7.30    8.50
 -13   1  -6    1.10    6.40
  13  -1  -6   -9.80    8.20
  13   1   6    6.10    7.40
 -14   1   6   14.00    8.10
 -14  -1  -6   25.90    9.60
 -14  -1  -6    6.20    9.00
  14  -1   6   16.80    9.30
  14   1  -6   31.60   16.40
  14  -1   6    8.30    9.00
  14   1   6   23.80   10.90
 -14   1  -6   19.10    8.70
 -14  -1   6   24.60   11.50
  14  -1  -6   17.10   13.20
  15   1  -6   49.99   16.00
 -15  -1  -6   88.59   19.70
  15  -1   6  106.19   22.70
 -15   1   6   86.79   17.40
  15  -1  -6   56.69   16.20
 -15   1  -6  104.49   19.10
 -15   1  -6   91.19   17.30
  15   1   6   63.69   15.30
   0   2  -6  565.94   17.90
   0   2   6  563.94   14.00
   0   2   6  563.14   19.30
   0   2   6  556.04   14.00
   0  -2  -6  584.64   21.70
   0  -2   6  579.44   19.50
   0  -2   6  566.24   19.20
   1   2  -6  954.80   27.10
   1  -2   6 1009.70   28.90
  -1   2   6  956.60   27.20
  -1  -2  -6 1026.80   30.60
   1  -2   6  971.20   26.80
   1   2   6  992.50   28.40
  -1  -2   6  970.70   27.90
   1  -2  -6 1003.20   30.00
   1  -2  -6  980.90   23.80
   1   2   6  969.70   19.80
  -1  -2   6  950.60   26.00
  -1   2  -6 1000.50   25.30
  -2   2   6 1231.38   32.40
   2   2  -6 1221.28   30.30
   2   2  -6 1245.98   34.10
   2  -2   6 1235.78   31.80
  -2  -2  -6 1254.37   25.70
   2  -2   6 1271.37   35.30
  -2  -2  -6 1242.98   35.90
   2   2   6 1205.28   25.70
   2   2   6 1319.27   35.20
  -2  -2   6 1245.48   34.30
  -2   2  -6 1253.07   30.70
   2  -2  -6 1241.48   34.60
   2  -2  -6 1235.18   31.20
   3  -2   6  194.28   12.70
   3  -2   6  203.58   10.90
   3   2  -6  199.78    9.40
   3   2  -6  208.38   13.10
  -3   2   6  201.78   11.30
  -3  -2  -6  191.38   12.90
   3  -2  -6  199.48   11.70
  -3   2  -6  195.78   10.50
  -3  -2   6  216.58   12.80
   3   2   6  220.48   12.90
   3  -2  -6  204.08   12.10
   3   2   6  203.48    8.80
   4  -2   6  244.28   12.70
   4  -2   6  278.47   15.70
   4   2  -6  265.37    9.90
   4   2  -6  280.37   16.20
  -4  -2  -6  276.47   15.80
  -4   2   6  270.77   13.70
   4   2  -6  244.98    9.30
   4   2   6  252.07   11.50
  -4   2  -6  269.17   13.50
  -4  -2   6  267.17   15.30
   4  -2  -6  271.47   14.30
   4   2   6  256.87   15.00
   4  -2  -6  268.67   15.10
   5  -2   6  248.68   15.70
   5  -2   6  244.68   13.70
  -5   2   6  259.37   14.10
   5   2  -6  253.47   17.10
   5  -2   6  239.78   13.30
   5   2  -6  237.88    8.50
  -5  -2  -6  227.68   15.40
   5   2  -6  237.78    8.30
   5   2   6  235.78   12.80
   5   2   6  233.78   15.40
   5  -2  -6  263.07   14.30
  -5   2  -6  241.18   14.10
   5  -2  -6  248.18   15.80
  -5  -2   6  264.67   16.40
   6   2  -6  226.08   17.20
  -6   2   6  229.38   14.10
   6   2  -6  211.98    7.10
   6   2  -6  218.58    7.50
   6  -2   6  222.18   13.50
  -6  -2  -6  227.58   15.90
   6  -2   6  230.88   16.10
   6  -2   6  244.68   15.40
   6   2   6  213.68   13.50
   6  -2  -6  230.78   13.70
  -6  -2   6  231.28   16.00
   6   2   6  205.48   15.10
   6  -2  -6  227.78   16.60
  -7   2   6  552.94   28.10
   7  -2   6  592.74   24.40
   7  -2   6  643.74   28.80
   7  -2   6  590.34   27.60
  -7  -2  -6  591.74   26.30
   7   2  -6  629.64   31.10
   7  -2  -6  592.14   29.40
   7   2   6  632.24   26.20
   7   2   6  636.94   28.30
   7  -2  -6  619.24   24.10
  -7  -2   6  657.43   29.50
   8  -2   6   87.29   10.50
   8   2  -6   75.59   14.10
  -8  -2  -6   79.79   12.20
  -8   2   6   80.59   11.30
   8  -2   6   78.89   12.40
   8  -2   6  112.49   13.10
  -8  -2   6  110.99   15.60
   8  -2  -6   99.09   10.30
   8   2   6   85.69   13.30
   8   2   6  100.59   12.10
   8  -2  -6   78.99   14.00
   9  -2   6    8.70    6.50
  -9  -2  -6   28.70    8.60
   9   2  -6    4.60    6.40
  -9   2   6    9.60    6.10
   9  -2   6   11.80    5.70
   9  -2   6    8.60    6.50
   9  -2  -6    9.40    4.90
   9  -2  -6   16.30    8.80
   9   2   6    5.10    5.70
   9   2   6   26.10    9.30
  -9  -2   6   -1.60    6.20
  10   2  -6   88.19   20.10
  10  -2   6  113.39   14.10
 -10   2   6  107.79   12.90
 -10  -2  -6   91.69   14.10
  10  -2   6   94.09   13.70
  10  -2   6   93.59   14.30
  10   2   6  101.19   15.00
  10  -2  -6   84.59   10.30
 -10  -2   6   94.39   16.00
  10   2   6   72.79   13.70
  10  -2  -6   93.69   17.90
 -11   2   6    5.30    5.70
  11  -2   6   -6.50    5.50
  11   2  -6    8.70    8.90
  11  -2   6    7.30    6.00
 -11  -2  -6    2.40    6.00
  11   2   6    5.50    7.70
  11   2   6   -0.30    5.00
 -11  -2   6   10.10    7.40
  11  -2  -6   -0.40    8.20
  11  -2  -6   -3.30    4.90
 -12  -2  -6   36.40    9.90
  12  -2   6   37.80   11.80
 -12  -2  -6   58.69   14.20
  12  -2   6   21.50    9.40
 -12   2   6   52.19   11.70
  12   2  -6   33.00   12.10
  12  -2  -6   18.90   10.60
 -12   2  -6   32.90    9.50
  12   2   6   16.90    9.90
  12   2   6   29.30   10.60
 -12  -2   6   32.50   10.70
  12  -2  -6   41.60    8.60
  13  -2   6   12.90    8.60
 -13   2   6    4.80    7.30
 -13  -2  -6    8.00    7.80
  13  -2   6    4.90   10.00
  13   2  -6   15.50   10.00
 -13  -2  -6   17.90    8.30
  13   2   6  -10.70    7.70
 -13  -2   6   18.80    9.40
 -13   2  -6   22.00    9.80
  13  -2  -6   -5.60    5.70
  13  -2  -6   28.60   12.50
  14  -2   6   35.80   12.30
 -14  -2  -6   34.10    9.70
 -14   2   6   53.99   13.00
 -14  -2  -6   34.90   13.10
  14  -2   6   35.90   12.50
  14   2   6   33.90   13.00
 -14  -2   6   47.10   12.80
 -14   2  -6   36.20   11.00
  15  -2   6   11.90   10.20
  15   2  -6   15.30   11.20
  15  -2   6   -7.90   10.10
 -15  -2  -6   14.60    9.90
 -15   2   6   -1.70    8.60
  15   2   6   17.70   11.70
 -15   2  -6    9.40    8.30
 -15  -2   6    3.20    8.60
  15  -2  -6   19.50   11.70
   0   3   6   13.00    3.90
   0  -3   6   17.50    4.00
   0   3  -6    8.90    3.60
   0  -3   6   10.00    3.90
   0   3   6   15.50    3.00
   0  -3  -6   15.70    5.50
   1  -3   6  284.77   14.20
   1   3  -6  288.87   14.10
  -1   3   6  284.17   11.60
  -1  -3  -6  281.77    9.80
   1  -3   6  284.97   12.50
  -1  -3  -6  280.67   15.40
  -1   3   6  288.87   12.90
   1   3   6  272.67    9.80
  -1   3  -6  286.37   13.10
   1   3   6  277.57   13.70
  -1  -3   6  280.87   13.60
  -1  -3   6  282.37   12.50
   1  -3  -6  277.07   15.20
  -2  -3  -6  469.95   14.30
   2  -3   6  502.85   20.50
  -2  -3  -6  479.95   20.80
   2  -3   6  473.05   16.80
   2   3  -6  489.05   20.20
  -2   3   6  477.65   17.50
  -2  -3   6  486.55   16.10
   2   3   6  467.05   14.50
   2   3   6  498.05   19.90
   2  -3  -6  479.05   17.50
  -2  -3   6  482.85   19.30
  -2   3  -6  503.35   18.40
   2  -3  -6  464.35   19.90
  -3   3   6   34.00    5.60
   3  -3   6   42.00    7.70
   3   3  -6   39.10    7.90
  -3  -3  -6   43.10    8.20
   3   3  -6   41.60    4.60
   3  -3   6   35.60    5.50
  -3  -3   6   31.90    6.40
   3   3   6   36.10    6.80
  -3   3  -6   40.00    6.60
   3   3   6   40.30    5.40
   3  -3  -6   33.60    6.20
   3  -3  -6   32.00    6.70
   4  -3   6   49.00    8.40
  -4  -3  -6   48.90    8.80
  -4   3   6   44.70    6.70
   4   3  -6   38.50    3.40
   4  -3   6   45.80    5.60
   4   3  -6   40.90    4.10
   4   3  -6   52.69    9.50
   4   3   6   50.39    8.30
  -4  -3   6   48.70    8.20
  -4   3  -6   40.70    7.00
   4  -3  -6   45.90    7.70
   4   3   6   41.60    6.10
   4  -3  -6   46.60    8.00
  -5  -3  -6   21.90    7.10
   5   3  -6   13.20    7.90
  -5   3   6   12.40    4.50
   5  -3   6   14.10    6.30
   5  -3   6   15.80    4.60
  -5   3  -6    9.40    4.60
  -5  -3   6    8.00    4.80
   5   3   6    9.10    4.30
   5  -3  -6    7.40    4.70
   5  -3  -6   10.20    5.20
   5   3   6    9.20    4.90
  -6  -3  -6  156.98   13.80
   6   3  -6  137.59   14.40
   6  -3   6  133.69   10.00
  -6   3   6  128.99   10.70
   6  -3   6  133.29   13.30
   6  -3  -6  128.49   13.10
  -6  -3   6  138.79   13.40
   6  -3  -6  134.19   12.00
  -6   3  -6  130.09   12.50
   6   3   6  123.19   11.20
   6   3   6  136.19   13.10
   7   3  -6    8.80    7.20
   7  -3   6   25.10    6.40
  -7  -3  -6   26.80    7.90
   7  -3   6   12.50    5.80
   7  -3   6   15.50    7.40
  -7   3   6   25.80    6.90
  -7  -3   6   32.10    8.90
   7  -3  -6   23.90    8.10
   7   3   6   21.40    6.80
   7   3   6   20.10    7.50
   7  -3  -6   18.70    6.20
  -7   3  -6   18.20    7.00
   8  -3   6   10.10    6.70
   8  -3   6   12.20    6.30
   8  -3   6   17.20    6.30
   8   3  -6    7.10    7.40
[truncated: 791,991 more chars]
