# Supplementary material for: Crystal structure and Hirshfeld surface analysis of 3-amino-1-oxo-2,6,8-triphenyl-1,2,7,8-tetra­hydro­iso­quinoline-4-carbo­nitrile
Source: Acta Crystallogr E Crystallogr Commun. 2021 Jan 29;77(Pt 2):195–9. doi: 10.1107/S2056989021000785 (PMC7869549; doi:10.1107/S2056989021000785)
Supplement: Supplementary file 2 [file e-77-00195-Isup2.hkl]

data_I                                                                          
_shelx_title ' T345 in P2(1)2(1)2(1)'                                           
_shelx_refln_list_code          4                                               
_shelx_F_calc_maximum      139.08                                               
_exptl_crystal_F_000       872.00                                               
_reflns_d_resolution_high  0.6598                                               
                                                                                
loop_                                                                           
 _space_group_symop_operation_xyz                                               
 'x, y, z'                                                                      
 '-x+1/2, -y, z+1/2'                                                            
 '-x, y+1/2, -z+1/2'                                                            
 'x+1/2, -y+1/2, -z'                                                            
                                                                                
_cell_length_a    10.7038                                                       
_cell_length_b    11.6096                                                       
_cell_length_c    17.5182                                                       
_cell_angle_alpha  90.000                                                       
_cell_angle_beta   90.000                                                       
_cell_angle_gamma  90.000                                                       
                                                                                
_shelx_F_squared_multiplier     1.000                                           
                                                                                
loop_                                                                           
 _refln_index_h                                                                 
 _refln_index_k                                                                 
 _refln_index_l                                                                 
 _refln_F_squared_calc                                                          
 _refln_F_squared_meas                                                          
 _refln_F_squared_sigma                                                         
 _refln_observed_status                                                         
   4   0   0        131.88        116.87         5.11 o                         
   6   0   0        220.07        252.06        10.44 o                         
   8   0   0        456.54        481.25        16.63 o                         
  10   0   0        506.53        507.97        19.21 o                         
  12   0   0          2.39         -1.86         5.50 o                         
  14   0   0         22.56         25.20         9.22 o                         
  16   0   0         21.67         25.69        13.34 o                         
   1   1   0       1023.01        975.60        15.56 o                         
   2   1   0       2889.21       2792.52        24.98 o                         
   3   1   0       1551.05       1530.18        15.41 o                         
   4   1   0         18.12         17.34         1.83 o                         
   5   1   0       1518.26       1623.34        17.97 o                         
   6   1   0        374.02        384.36         8.97 o                         
   7   1   0          4.76          7.26         2.96 o                         
   8   1   0         30.05         28.14         4.48 o                         
   9   1   0        247.26        223.95         8.92 o                         
  10   1   0        170.34        161.24         9.89 o                         
  11   1   0        296.92        255.08        11.15 o                         
  12   1   0         11.47          5.82         4.74 o                         
  13   1   0          2.38          4.23         4.46 o                         
  14   1   0          1.04         -1.37        10.57 o                         
  15   1   0         21.88         35.22        13.13 o                         
  16   1   0          0.85          8.98        11.44 o                         
   1   2   0       2247.56       2060.58        23.65 o                         
   2   2   0        351.11        312.07         4.19 o                         
   3   2   0       1334.70       1303.29        11.84 o                         
   4   2   0       1022.79       1032.95        12.83 o                         
   5   2   0        343.84        340.03         6.33 o                         
   6   2   0        407.39        383.54        10.61 o                         
   7   2   0        208.34        203.43         8.69 o                         
   8   2   0        135.82        135.52         8.59 o                         
   9   2   0        523.00        526.69        13.05 o                         
  10   2   0        339.24        328.10        10.78 o                         
  11   2   0         20.74         30.82         6.64 o                         
  12   2   0         54.38         57.97         6.39 o                         
  13   2   0         33.82         37.56         7.49 o                         
  14   2   0         23.00         41.81         8.54 o                         
  15   2   0          1.47          9.08         7.05 o                         
  16   2   0          0.14         20.64         9.66 o                         
   1   3   0       6638.49       6268.37        42.14 o                         
   2   3   0       1811.13       1782.84        19.39 o                         
   3   3   0        644.95        653.44         7.15 o                         
   4   3   0        234.77        253.46         4.69 o                         
   5   3   0        479.11        499.72         7.76 o                         
   6   3   0         70.85         65.21         3.82 o                         
   7   3   0        412.79        425.69        12.19 o                         
   8   3   0        131.74        129.38         8.71 o                         
   9   3   0        263.26        263.99         9.21 o                         
  10   3   0          0.45          0.88         3.32 o                         
  11   3   0         38.39         29.79         4.51 o                         
  12   3   0          5.86          8.50         5.17 o                         
  13   3   0         20.53         12.18         7.14 o                         
  14   3   0         61.44         76.61        11.66 o                         
  15   3   0         54.04         42.11         9.06 o                         
   0   4   0      14206.96      13966.83       127.79 o                         
   1   4   0        182.38        147.78         3.43 o                         
   2   4   0        211.07        261.53         8.49 o                         
   3   4   0         24.11         30.37         3.37 o                         
   4   4   0          2.42          0.70         1.06 o                         
   5   4   0        167.93        165.81         4.62 o                         
   6   4   0         11.55          7.17         2.16 o                         
   7   4   0        361.97        343.55         7.35 o                         
   8   4   0         24.50         30.30         3.16 o                         
   9   4   0         46.02         46.56         3.66 o                         
  10   4   0          4.15          2.98         2.64 o                         
  11   4   0         25.05         21.96         5.75 o                         
  12   4   0          1.49         -4.38         4.68 o                         
  13   4   0        109.07        109.87        12.06 o                         
  14   4   0         94.11        100.87        11.44 o                         
  15   4   0         22.77         25.09        11.58 o                         
   1   5   0        319.07        308.64         5.38 o                         
   2   5   0       1015.50       1074.57        16.98 o                         
   3   5   0       1080.84       1248.32        17.56 o                         
   4   5   0        731.79        818.24        14.11 o                         
   5   5   0        152.86        172.13         4.39 o                         
   6   5   0          0.01         -1.35         2.06 o                         
   7   5   0        233.62        237.27         5.74 o                         
   8   5   0       1600.68       1554.17        17.74 o                         
   9   5   0         10.54          7.18         3.95 o                         
  10   5   0         18.52         20.14         7.56 o                         
  11   5   0         35.18         36.10         6.33 o                         
  12   5   0          0.69          3.24         4.99 o                         
  13   5   0         29.61         21.90         6.41 o                         
  14   5   0          0.00         -3.77         7.59 o                         
  15   5   0          1.15         27.28         9.62 o                         
   0   6   0        197.07        196.67         8.54 o                         
   1   6   0       1225.94       1249.18        14.50 o                         
   2   6   0          7.29          9.64         2.96 o                         
   3   6   0        815.65        830.10        16.12 o                         
   4   6   0        884.90        867.05        17.38 o                         
   5   6   0         77.64         82.48         6.08 o                         
   6   6   0         69.18         67.79         8.35 o                         
   7   6   0          7.15          5.65         2.15 o                         
   8   6   0        538.73        529.36        14.20 o                         
   9   6   0         60.75         58.09         6.39 o                         
  10   6   0          3.38          3.75         4.87 o                         
  11   6   0          2.12          1.97         4.26 o                         
  12   6   0         14.96         15.07         5.59 o                         
  13   6   0         78.27         79.81        11.95 o                         
  14   6   0          7.73         16.17         8.64 o                         
  15   6   0          1.44          1.82         8.18 o                         
   1   7   0        484.55        480.44        10.05 o                         
   2   7   0        189.76        212.74         5.75 o                         
   3   7   0        664.19        745.78        16.31 o                         
   4   7   0         39.05         41.93         5.36 o                         
   5   7   0        685.41        660.11        15.89 o                         
   6   7   0          3.19          4.12         3.39 o                         
   7   7   0          3.77          4.82         5.20 o                         
   8   7   0        620.58        606.63        22.00 o                         
   9   7   0         35.56         26.72         6.02 o                         
  10   7   0         54.29         61.90         6.65 o                         
  11   7   0          2.87          7.51         6.45 o                         
  12   7   0          0.09          2.91         6.30 o                         
  13   7   0          6.25          7.65         7.78 o                         
  14   7   0          0.18         -1.12         7.89 o                         
   0   8   0          0.00          1.45         5.98 o                         
   1   8   0        740.17        701.44        13.30 o                         
   2   8   0         72.76         61.86         3.87 o                         
   3   8   0         12.69         15.83         5.03 o                         
   4   8   0          1.01         -3.29         3.29 o                         
   5   8   0        174.32        139.41         9.73 o                         
   6   8   0        431.69        411.34        13.24 o                         
   7   8   0          1.82         -0.17         3.15 o                         
   8   8   0        107.93        103.32         9.10 o                         
   9   8   0        312.29        338.70        18.32 o                         
  10   8   0         40.98         46.60         9.76 o                         
  11   8   0          0.04         -2.79         6.65 o                         
  12   8   0         14.19         17.11         8.33 o                         
  13   8   0         37.89         37.28        12.79 o                         
  14   8   0         92.60         96.68        18.70 o                         
   1   9   0         11.33         14.48         3.34 o                         
   2   9   0        107.15        113.11         6.30 o                         
   3   9   0        126.85        109.23         8.55 o                         
   4   9   0         32.45         25.38         5.31 o                         
   5   9   0       1032.14        932.01        21.26 o                         
   6   9   0        234.62        194.18        10.61 o                         
   7   9   0          8.16         12.21         4.34 o                         
   8   9   0         13.91          6.19         6.36 o                         
   9   9   0          0.76          6.14         6.94 o                         
  10   9   0          0.21         -5.58         5.58 o                         
  11   9   0         51.70         47.75        10.63 o                         
  12   9   0          2.38         14.60        14.99 o                         
  13   9   0          1.90          9.27        10.37 o                         
   0  10   0       2198.84       2215.92        44.81 o                         
   1  10   0         78.59         77.40         6.43 o                         
   2  10   0        590.97        593.96         9.54 o                         
   3  10   0         91.81         60.60         7.21 o                         
   4  10   0         79.82         74.44        10.94 o                         
   5  10   0        287.75        254.49        12.16 o                         
   6  10   0         16.79          7.93         4.61 o                         
   7  10   0         56.87         56.87         6.98 o                         
   8  10   0         28.28         27.15         6.73 o                         
   9  10   0         12.30         12.78         7.62 o                         
  10  10   0         10.88          5.93         9.46 o                         
  11  10   0         31.99         36.53        13.11 o                         
  12  10   0          4.97         17.73        10.98 o                         
  13  10   0          0.04         -8.36         8.36 o                         
   1  11   0        854.82        867.59        17.23 o                         
   2  11   0         24.34         21.85         5.53 o                         
   3  11   0         10.57         20.35         5.13 o                         
   4  11   0          1.73          5.97         6.44 o                         
   5  11   0          0.50         -0.08         4.20 o                         
   6  11   0        123.34        107.81         9.76 o                         
   7  11   0         10.46          3.71         5.71 o                         
   8  11   0         20.58         11.01         7.76 o                         
   9  11   0          4.35          5.83         7.51 o                         
  10  11   0         10.83         -0.99         7.83 o                         
  11  11   0         18.11         19.87         9.27 o                         
  12  11   0          2.63          0.84        19.25 o                         
   0  12   0       1840.32       1873.12        60.47 o                         
   1  12   0         13.06         15.68         4.77 o                         
   2  12   0        131.60        142.85        12.36 o                         
   3  12   0          0.58          6.68         4.95 o                         
   4  12   0         52.58         51.42         7.82 o                         
   5  12   0         12.89          7.49         5.22 o                         
   6  12   0         22.88         21.54         5.94 o                         
   7  12   0          1.84         -3.90         4.73 o                         
   8  12   0         36.01         39.33         9.94 o                         
   9  12   0         23.03         15.14         8.31 o                         
  10  12   0         19.68         11.58        12.35 o                         
  11  12   0          2.14         -1.21         7.93 o                         
   1  13   0         15.10         16.69         4.24 o                         
   2  13   0          2.15          7.04         5.25 o                         
   3  13   0         25.94         30.24         6.89 o                         
   4  13   0          0.08         10.94         5.20 o                         
   5  13   0          6.26          1.24         5.13 o                         
   6  13   0         10.98          0.80         5.29 o                         
   7  13   0         65.94         81.30        12.54 o                         
   8  13   0         16.69         17.60         9.49 o                         
   9  13   0          9.88         20.52        10.98 o                         
  10  13   0          6.72         -6.61         9.44 o                         
   0  14   0          9.44         -7.77         7.77 o                         
   1  14   0         52.15         48.82         8.10 o                         
   2  14   0          9.04         32.11         8.42 o                         
   3  14   0         13.80          4.43         5.60 o                         
   4  14   0          9.47          1.59         7.49 o                         
   5  14   0         13.84         23.69         7.20 o                         
   6  14   0          2.58         10.51         6.52 o                         
   7  14   0         27.55         43.64        11.09 o                         
   8  14   0        160.35        191.05        18.85 o                         
   9  14   0         81.69        139.77        16.75 o                         
   1  15   0          1.80          5.09         6.15 o                         
   2  15   0          0.75         -0.74         6.12 o                         
   3  15   0        109.28        121.56        11.92 o                         
   4  15   0         24.73         21.85         7.79 o                         
   5  15   0          0.13         -9.49         9.49 o                         
   6  15   0          6.26          2.70         8.23 o                         
   7  15   0          0.62         -3.79         8.72 o                         
   8  15   0          0.03         -7.88         7.88 o                         
   0  16   0         52.35        102.26        26.47 o                         
   1  16   0          2.66          1.44         9.19 o                         
   2  16   0          4.94          4.15         8.18 o                         
   3  16   0          8.13          1.29         7.77 o                         
   4  16   0          1.14         -2.60         7.24 o                         
   5  16   0          5.67          0.66         8.76 o                         
   6  16   0          0.00         -8.69         8.69 o                         
   1  17   0          0.09         -3.99        12.99 o                         
   2  17   0          0.02         -9.44         9.44 o                         
   3  17   0          1.13          9.30         8.79 o                         
   4  17   0          7.45         11.82         8.13 o                         
   2   0   1        195.14        181.90         2.67 o                         
   3   0   1        133.85        135.68         3.38 o                         
   4   0   1        599.32        560.45         9.13 o                         
   5   0   1       2520.98       2757.40        28.02 o                         
   6   0   1         79.84         87.29         5.03 o                         
   7   0   1        654.61        622.48        12.50 o                         
   8   0   1         46.85         49.48         4.86 o                         
   9   0   1         40.49         45.46         5.24 o                         
  10   0   1          1.75          4.41         3.33 o                         
  11   0   1         10.40          8.28         4.41 o                         
  12   0   1          2.39         -2.71         3.76 o                         
  13   0   1          0.32         -3.28         4.07 o                         
  14   0   1         20.81         21.28         7.15 o                         
  15   0   1          5.48         -3.05        11.98 o                         
  16   0   1         42.30         55.99        11.78 o                         
 -16   1   1         11.97         14.61        12.99 o                         
 -15   1   1          1.58         -6.79         6.79 o                         
 -14   1   1         17.65         25.35         7.43 o                         
 -13   1   1         18.94         17.88         4.99 o                         
 -12   1   1         10.24         13.00         4.51 o                         
 -11   1   1         76.18         65.67         6.80 o                         
 -10   1   1        162.94        161.59         8.62 o                         
  -9   1   1        163.71        156.80         8.01 o                         
  -8   1   1        281.42        276.79         9.69 o                         
  -7   1   1        147.24        149.95         6.81 o                         
  -6   1   1        160.66        171.36         7.05 o                         
  -5   1   1       3671.18       3734.52        34.79 o                         
  -4   1   1       1752.31       1696.68        19.85 o                         
  -3   1   1       3441.00       3165.80        25.29 o                         
  -2   1   1        411.75        353.03         4.51 o                         
  -1   1   1       2429.35       2172.85        54.17 o                         
   1   1   1       2431.12       2244.66        20.14 o                         
   2   1   1        411.44        354.85         4.97 o                         
   3   1   1       3441.90       3189.00        25.77 o                         
   4   1   1       1752.25       1684.78        16.75 o                         
   5   1   1       3670.88       3697.83        32.07 o                         
   6   1   1        160.80        174.35         5.83 o                         
   7   1   1        147.28        152.11         7.05 o                         
   8   1   1        281.47        275.50         9.29 o                         
   9   1   1        163.91        164.66         8.09 o                         
  10   1   1        162.76        175.38         8.81 o                         
  11   1   1         76.05         80.65         7.31 o                         
  12   1   1         10.28          9.22         4.29 o                         
  13   1   1         18.92         21.10         6.76 o                         
  14   1   1         17.63         20.91         6.64 o                         
  15   1   1          1.57          7.97         7.28 o                         
  16   1   1         11.98         -2.10        12.48 o                         
 -16   2   1         52.33         50.43        10.75 o                         
 -15   2   1         49.80         61.02        11.10 o                         
 -14   2   1        120.82        121.87        14.71 o                         
 -13   2   1         14.34          8.02         6.73 o                         
 -12   2   1         79.76         96.79         7.74 o                         
 -11   2   1         25.50         20.93         4.79 o                         
 -10   2   1         47.08         36.81         5.26 o                         
  -9   2   1        282.43        277.33         9.87 o                         
  -8   2   1        749.94        724.17        12.96 o                         
  -7   2   1        199.08        206.75         6.32 o                         
  -6   2   1        544.47        547.72        11.87 o                         
  -5   2   1        421.22        391.35         9.41 o                         
  -4   2   1        132.88        139.10         4.42 o                         
  -3   2   1        760.68        714.81         8.67 o                         
  -2   2   1        364.17        378.58         5.22 o                         
  -1   2   1        858.78        807.20         7.06 o                         
   0   2   1      11125.64      11151.43        66.65 o                         
   1   2   1        859.41        806.64         6.75 o                         
   2   2   1        364.26        374.29         6.15 o                         
   3   2   1        761.03        715.08         6.85 o                         
   4   2   1        132.62        137.21         4.23 o                         
   5   2   1        421.46        384.90         6.65 o                         
   6   2   1        544.17        518.27         9.35 o                         
   7   2   1        198.66        207.76         9.09 o                         
   8   2   1        750.16        742.45        17.28 o                         
   9   2   1        282.79        280.09        13.42 o                         
  10   2   1         47.16         41.22         4.96 o                         
  11   2   1         25.49         21.77         4.41 o                         
  12   2   1         79.82         79.51         6.80 o                         
  13   2   1         14.29         -1.70         5.55 o                         
  14   2   1        120.74        122.41        11.30 o                         
  15   2   1         49.76         48.96        10.66 o                         
  16   2   1         52.25         65.51        13.51 o                         
 -15   3   1          5.98         -2.69         6.84 o                         
 -14   3   1         10.32         13.65         6.40 o                         
 -13   3   1          7.70         15.99         5.82 o                         
 -12   3   1         22.43         18.32         4.69 o                         
 -11   3   1         43.84         42.50         5.61 o                         
 -10   3   1        251.35        261.65        10.51 o                         
  -9   3   1        106.25        110.52         7.50 o                         
  -8   3   1        347.58        339.34        10.19 o                         
  -7   3   1         84.85         81.51         5.61 o                         
  -6   3   1          4.59          8.13         2.61 o                         
  -5   3   1        467.78        482.95        11.19 o                         
  -4   3   1         63.07         61.95         3.90 o                         
  -3   3   1        496.05        497.20         6.97 o                         
  -2   3   1       1385.32       1312.28        13.79 o                         
  -1   3   1       1998.39       1908.96        16.32 o                         
   0   3   1       1297.34       1199.60        11.09 o                         
   1   3   1       1998.19       1871.57        18.14 o                         
   2   3   1       1385.63       1298.18        10.97 o                         
   3   3   1        496.23        501.91         5.86 o                         
   4   3   1         63.09         62.30         2.08 o                         
   5   3   1        467.91        459.73         6.53 o                         
   6   3   1          4.57          6.58         2.67 o                         
   7   3   1         84.97         87.39         5.13 o                         
   8   3   1        347.43        320.36         7.11 o                         
   9   3   1        106.35        101.20         4.60 o                         
  10   3   1        251.26        241.81         7.15 o                         
  11   3   1         43.82         41.87         7.43 o                         
  12   3   1         22.43         24.88         5.84 o                         
  13   3   1          7.73          6.31         5.08 o                         
  14   3   1         10.37         -1.95         8.61 o                         
  15   3   1          5.98          7.33         7.03 o                         
 -15   4   1         11.71          3.04         8.29 o                         
 -14   4   1          2.51          9.64        11.53 o                         
 -13   4   1          1.09         -5.79         5.79 o                         
 -12   4   1         19.48         23.35         6.13 o                         
 -11   4   1          1.66          3.85         3.91 o                         
 -10   4   1         48.52         37.91         4.92 o                         
  -9   4   1        720.21        722.49        15.25 o                         
  -8   4   1       1096.75       1092.50        18.55 o                         
  -7   4   1         65.60         70.59         5.42 o                         
  -6   4   1        513.97        507.37        11.69 o                         
  -5   4   1        121.05        102.02         5.42 o                         
  -4   4   1        931.34        995.22        11.52 o                         
  -3   4   1       1538.93       1533.35        14.77 o                         
  -2   4   1         95.44         98.74         3.36 o                         
  -1   4   1        613.33        565.90         7.07 o                         
   0   4   1        476.55        473.53         6.67 o                         
   1   4   1        613.31        551.08         7.88 o                         
   2   4   1         95.44         97.82         3.48 o                         
   3   4   1       1539.75       1562.39        18.70 o                         
   4   4   1        931.35       1004.96        10.52 o                         
   5   4   1        121.07        107.99         3.69 o                         
   6   4   1        514.03        514.63        13.97 o                         
   7   4   1         65.51         63.01         5.58 o                         
   8   4   1       1097.38       1078.34        21.57 o                         
   9   4   1        720.10        671.89        17.87 o                         
  10   4   1         48.47         45.92         6.53 o                         
  11   4   1          1.63          2.01         4.05 o                         
  12   4   1         19.52         15.57         5.50 o                         
  13   4   1          1.10          1.24         5.57 o                         
  14   4   1          2.49          0.41         5.86 o                         
  15   4   1         11.67         15.08         9.83 o                         
 -15   5   1          0.19          8.84         7.74 o                         
 -14   5   1         13.00         17.05         8.14 o                         
 -13   5   1         29.67         23.33         9.01 o                         
 -12   5   1          2.08          7.96         5.79 o                         
 -11   5   1         18.12         14.68         5.24 o                         
 -10   5   1         42.58         47.06         4.52 o                         
  -9   5   1        111.62        109.91         8.85 o                         
  -8   5   1       1035.64        996.08        17.51 o                         
  -7   5   1         28.17         19.33         4.41 o                         
  -6   5   1          9.58         13.80         4.16 o                         
  -5   5   1         10.05          9.10         1.82 o                         
  -4   5   1         63.79         52.53         2.38 o                         
  -3   5   1       2414.77       2615.42        35.57 o                         
  -2   5   1         88.53         86.29         4.38 o                         
  -1   5   1        555.07        542.81         7.62 o                         
   0   5   1        188.58        166.65         6.23 o                         
   1   5   1        555.75        547.89         8.56 o                         
   2   5   1         88.62         81.38         3.03 o                         
   3   5   1       2414.48       2613.51        28.38 o                         
   4   5   1         63.75         52.64         4.11 o                         
   5   5   1         10.05          9.52         1.58 o                         
   6   5   1          9.51          8.26         2.71 o                         
   7   5   1         28.14         25.80         3.99 o                         
   8   5   1       1035.50       1028.60        19.61 o                         
   9   5   1        111.71        104.62         8.25 o                         
  10   5   1         42.55         45.05         6.68 o                         
  11   5   1         18.17         30.61         7.93 o                         
  12   5   1          2.09          2.63         5.64 o                         
  13   5   1         29.70         25.73         6.66 o                         
  14   5   1         13.02          0.88         7.20 o                         
  15   5   1          0.19         -6.03         9.35 o                         
 -15   6   1         15.49         28.52         9.92 o                         
 -14   6   1         25.95         26.68         8.94 o                         
 -13   6   1         18.88         22.77         8.59 o                         
 -12   6   1          2.48         -4.68         4.68 o                         
 -11   6   1         25.57         23.44         5.75 o                         
 -10   6   1         46.08         64.61         9.31 o                         
  -9   6   1        202.90        199.87        12.42 o                         
  -8   6   1         58.72         57.76         5.20 o                         
  -7   6   1        148.04        154.05         6.47 o                         
  -6   6   1        216.24        214.05         6.21 o                         
  -5   6   1         83.96         83.55         7.19 o                         
  -4   6   1         20.29         17.16         3.97 o                         
  -3   6   1       1377.90       1504.71        30.20 o                         
  -2   6   1        136.12        146.28         7.80 o                         
  -1   6   1        209.75        224.94         5.14 o                         
   0   6   1       2296.12       2318.77        25.28 o                         
   1   6   1        209.61        218.67         5.99 o                         
   2   6   1        135.96        152.03         4.00 o                         
   3   6   1       1377.47       1493.82        24.07 o                         
   4   6   1         20.20         12.69         3.04 o                         
   5   6   1         84.03         91.54         7.60 o                         
   6   6   1        216.49        208.55         7.50 o                         
   7   6   1        148.00        149.87        10.43 o                         
   8   6   1         58.75         58.95         5.87 o                         
   9   6   1        203.05        199.42        18.49 o                         
  10   6   1         46.12         41.96         8.20 o                         
  11   6   1         25.53         14.11         5.73 o                         
  12   6   1          2.47         -4.16         4.81 o                         
  13   6   1         18.84          9.98         9.22 o                         
  14   6   1         25.96         24.11         9.34 o                         
  15   6   1         15.49         29.15         9.33 o                         
 -14   7   1         29.31         31.98         9.51 o                         
 -13   7   1          5.00         12.13         7.94 o                         
 -12   7   1          6.74         13.13         7.13 o                         
 -11   7   1          3.92          6.78         6.99 o                         
 -10   7   1          4.12          5.42         3.70 o                         
  -9   7   1        434.74        435.49        25.64 o                         
  -8   7   1        535.07        538.53        14.69 o                         
  -7   7   1        207.80        207.22         9.70 o                         
  -6   7   1          0.66          3.65         3.58 o                         
  -5   7   1        190.03        191.67         9.08 o                         
  -4   7   1         21.25         22.53         6.63 o                         
  -3   7   1        186.25        172.21         9.69 o                         
  -2   7   1        156.60        159.12         5.08 o                         
  -1   7   1        109.07        113.82         6.24 o                         
   0   7   1        226.30        210.69         6.87 o                         
   1   7   1        109.06        108.47         6.19 o                         
   2   7   1        156.43        147.40         4.01 o                         
   3   7   1        185.86        175.92         7.44 o                         
   4   7   1         21.30         20.74         3.83 o                         
   5   7   1        190.24        202.00         8.14 o                         
   6   7   1          0.67         -0.07         4.41 o                         
   7   7   1        207.64        180.69         6.57 o                         
   8   7   1        535.22        542.94        20.65 o                         
   9   7   1        434.72        414.21        12.37 o                         
  10   7   1          4.08         -5.09         6.05 o                         
  11   7   1          3.96          7.60         6.19 o                         
  12   7   1          6.70         11.63         6.95 o                         
  13   7   1          5.01         -3.57         7.27 o                         
  14   7   1         29.29         11.88         9.08 o                         
 -14   8   1          9.02          4.84        13.13 o                         
 -13   8   1          7.01         10.07         8.28 o                         
 -12   8   1         14.80          9.18         7.44 o                         
 -11   8   1         26.97         43.30        10.13 o                         
 -10   8   1         45.52         47.88         9.53 o                         
  -9   8   1        169.90        153.77        12.97 o                         
  -8   8   1         70.98         70.23         7.15 o                         
  -7   8   1         14.78         11.94         4.19 o                         
  -6   8   1         27.55         27.49         5.31 o                         
  -5   8   1        118.25        115.89         8.91 o                         
  -4   8   1         96.64        119.54         8.84 o                         
  -3   8   1         43.83         56.43         7.03 o                         
  -2   8   1         86.82         90.68         4.23 o                         
  -1   8   1        220.05        208.52         7.24 o                         
   0   8   1        146.60        139.09         8.43 o                         
   1   8   1        219.67        206.87         7.46 o                         
   2   8   1         86.81         82.69         3.77 o                         
   3   8   1         43.79         51.07         6.86 o                         
   4   8   1         96.58        107.38         8.05 o                         
   5   8   1        118.11        104.22         8.83 o                         
   6   8   1         27.51         27.33         4.66 o                         
   7   8   1         14.83          5.32         5.64 o                         
   8   8   1         70.96         77.74        12.35 o                         
   9   8   1        169.95        172.02        15.27 o                         
  10   8   1         45.55         66.60        13.53 o                         
  11   8   1         27.04         27.04         9.88 o                         
  12   8   1         14.78         16.92         9.49 o                         
  13   8   1          6.98          5.30         7.84 o                         
  14   8   1          9.04         17.98        10.36 o                         
 -13   9   1          3.43         -8.11         8.11 o                         
 -12   9   1         12.20          8.44        24.67 o                         
 -11   9   1         14.67          4.74         8.23 o                         
 -10   9   1         21.53         19.55         8.10 o                         
  -9   9   1         30.58         32.26         8.71 o                         
  -8   9   1          8.49          9.70         4.08 o                         
  -7   9   1         89.13         93.17         9.89 o                         
  -6   9   1         37.97         30.80         5.61 o                         
  -5   9   1         83.74         75.99         7.82 o                         
  -4   9   1         18.21         13.24         4.73 o                         
  -3   9   1          0.20          0.38         3.63 o                         
  -2   9   1         15.45         17.62         2.73 o                         
  -1   9   1        126.74        126.23         6.59 o                         
   0   9   1        770.79        755.75        14.88 o                         
   1   9   1        126.62        125.72         7.01 o                         
   2   9   1         15.43         12.30         2.24 o                         
   3   9   1          0.20         -1.42         3.54 o                         
   4   9   1         18.20         18.72         5.01 o                         
   5   9   1         83.70         92.46        11.43 o                         
   6   9   1         37.91         21.81         5.58 o                         
   7   9   1         89.14         93.86         8.13 o                         
   8   9   1          8.51         12.80         6.84 o                         
   9   9   1         30.59         41.25         8.96 o                         
  10   9   1         21.56         25.01         8.59 o                         
  11   9   1         14.68         -0.73        10.67 o                         
  12   9   1         12.16         -1.30        10.20 o                         
  13   9   1          3.41         -3.88         8.85 o                         
 -13  10   1          3.03         -7.40         7.40 o                         
 -12  10   1          1.38          4.97         8.78 o                         
 -11  10   1          8.65         -1.92         8.30 o                         
 -10  10   1          2.91          3.76         6.71 o                         
  -9  10   1          9.55          4.76         6.76 o                         
  -8  10   1         31.96         39.45         7.63 o                         
  -7  10   1         24.36         26.73         5.83 o                         
  -6  10   1         51.65         35.57         6.41 o                         
  -5  10   1        296.91        276.64        15.45 o                         
  -4  10   1         41.02         32.78         6.86 o                         
  -3  10   1         22.09         14.85         4.88 o                         
  -2  10   1         76.68         74.91         4.87 o                         
  -1  10   1         67.11         62.76         5.54 o                         
   0  10   1       2940.30       3097.77        37.19 o                         
   1  10   1         66.87         64.65         7.01 o                         
   2  10   1         76.55         70.77         3.89 o                         
   3  10   1         22.11         27.59         5.29 o                         
   4  10   1         40.95         36.60         6.12 o                         
   5  10   1        296.70        277.24        12.34 o                         
   6  10   1         51.70         37.80         6.06 o                         
   7  10   1         24.44         24.95         8.04 o                         
   8  10   1         31.95         40.63         9.91 o                         
   9  10   1          9.51          3.50         7.22 o                         
  10  10   1          2.93          2.85         7.86 o                         
  11  10   1          8.64         17.56        12.75 o                         
  12  10   1          1.38        -10.06        17.24 o                         
  13  10   1          3.01         -9.30        12.54 o                         
 -12  11   1          1.62          3.26        11.41 o                         
 -11  11   1         15.39         -1.79         9.02 o                         
 -10  11   1         10.52         14.32         9.13 o                         
  -9  11   1         27.87         18.43         8.29 o                         
  -8  11   1         13.44         13.55         6.90 o                         
  -7  11   1          5.46          9.10         4.83 o                         
  -6  11   1         42.92         20.18         9.04 o                         
  -5  11   1         83.54         78.85         8.77 o                         
  -4  11   1         35.58         34.29        14.29 o                         
  -3  11   1         31.50         29.75         6.12 o                         
  -2  11   1          9.35          3.52         4.31 o                         
  -1  11   1        105.39        103.76         7.63 o                         
   0  11   1        313.34        323.69        10.72 o                         
   1  11   1        105.28         97.40         6.86 o                         
   2  11   1          9.41         11.19         2.21 o                         
   3  11   1         31.42         41.89         6.67 o                         
   4  11   1         35.56         45.76         7.40 o                         
   5  11   1         83.42         76.33         8.96 o                         
   6  11   1         42.96         24.93         6.13 o                         
   7  11   1          5.46         -0.81         3.98 o                         
   8  11   1         13.41         13.27         9.44 o                         
   9  11   1         27.90         29.94         9.40 o                         
  10  11   1         10.52         27.94         9.96 o                         
  11  11   1         15.38         15.40        10.17 o                         
  12  11   1          1.62          4.45         8.48 o                         
 -11  12   1          5.10         -0.28         8.07 o                         
 -10  12   1          4.38          7.13        23.65 o                         
  -9  12   1          9.45         15.50         8.92 o                         
  -8  12   1          6.71          4.08         6.76 o                         
  -7  12   1         10.60         13.71         6.25 o                         
  -6  12   1          5.54         -5.46         5.46 o                         
  -5  12   1         69.11         64.37         8.37 o                         
  -4  12   1         54.28         70.03         8.56 o                         
  -3  12   1         23.60         13.54         6.48 o                         
  -2  12   1         34.92         52.65         7.66 o                         
  -1  12   1          4.37          4.81         5.86 o                         
   0  12   1         25.16         29.90         5.17 o                         
   1  12   1          4.38         12.75         4.13 o                         
   2  12   1         34.90         40.70         8.56 o                         
   3  12   1         23.56         31.96         6.80 o                         
   4  12   1         54.35         53.91         7.78 o                         
   5  12   1         69.12         57.53         7.88 o                         
   6  12   1          5.52          1.47         4.66 o                         
   7  12   1         10.57          7.40         5.23 o                         
   8  12   1          6.74         16.08         7.87 o                         
   9  12   1          9.47         -6.91         6.91 o                         
  10  12   1          4.39         -2.09        17.42 o                         
  11  12   1          5.11         -1.21         9.00 o                         
 -10  13   1          2.62          2.91         7.85 o                         
  -9  13   1          6.77          4.44         8.90 o                         
  -8  13   1         10.53         10.15         8.69 o                         
  -7  13   1         16.16          3.76         8.62 o                         
  -6  13   1          6.94          0.08         4.89 o                         
  -5  13   1         37.51         39.43         7.49 o                         
  -4  13   1         11.56         10.97         5.83 o                         
  -3  13   1          1.53          3.66         4.94 o                         
  -2  13   1         23.93         26.20         6.67 o                         
  -1  13   1          3.28          5.00         3.95 o                         
   0  13   1         14.67         13.23         6.38 o                         
   1  13   1          3.27         11.17         5.12 o                         
   2  13   1         23.98         23.84         6.49 o                         
   3  13   1          1.51          1.55         5.17 o                         
   4  13   1         11.57          6.14         6.40 o                         
   5  13   1         37.46         40.11         7.63 o                         
   6  13   1          6.95          6.91         5.60 o                         
   7  13   1         16.13         24.63         8.42 o                         
   8  13   1         10.54         13.30         9.61 o                         
   9  13   1          6.78          1.48         8.32 o                         
  10  13   1          2.61          4.99        10.74 o                         
  -9  14   1         13.46         18.27        13.82 o                         
  -8  14   1         51.78         65.84        12.14 o                         
  -7  14   1          6.54         -7.61         7.61 o                         
  -6  14   1          0.91         12.10         7.10 o                         
  -5  14   1         11.66         19.84         8.95 o                         
  -4  14   1          7.59         13.44         7.63 o                         
  -3  14   1          4.07         -3.94         5.65 o                         
  -2  14   1         56.81         71.63         9.36 o                         
  -1  14   1          4.84         -2.42         5.28 o                         
   0  14   1          6.97         14.50         4.89 o                         
   1  14   1          4.84         -2.34         5.47 o                         
   2  14   1         56.78         61.53         9.05 o                         
   3  14   1          4.08         -4.21         5.34 o                         
   4  14   1          7.59         14.58        18.89 o                         
   5  14   1         11.64         12.04         6.35 o                         
   6  14   1          0.91         14.18         6.71 o                         
   7  14   1          6.55         13.03         9.10 o                         
   8  14   1         51.84         72.82        13.55 o                         
   9  14   1         13.46         32.10        10.55 o                         
  -8  15   1         58.96         69.17        18.01 o                         
  -7  15   1         15.17         17.81         9.49 o                         
  -6  15   1          6.48         -5.26         8.70 o                         
  -5  15   1          8.95          6.83         8.66 o                         
  -4  15   1          0.47          0.45         6.16 o                         
  -3  15   1          9.86          2.08         6.58 o                         
  -2  15   1         31.56         29.49         8.01 o                         
  -1  15   1          0.31         -3.32         6.09 o                         
   0  15   1          0.19         -0.27         8.62 o                         
   1  15   1          0.31          0.24         6.28 o                         
   2  15   1         31.57         48.15        13.25 o                         
   3  15   1          9.87         26.93         7.51 o                         
   4  15   1          0.47          9.23         8.50 o                         
   5  15   1          8.94         -8.68         9.45 o                         
   6  15   1          6.49         -4.63         9.61 o                         
   7  15   1         15.16         19.50        14.42 o                         
   8  15   1         58.91         61.36        12.66 o                         
  -6  16   1          1.52         -3.28         8.03 o                         
  -5  16   1          3.18          4.23        11.61 o                         
  -4  16   1          8.00          5.68         6.96 o                         
  -3  16   1         22.19         28.35         8.93 o                         
  -2  16   1         14.65          7.05         7.80 o                         
  -1  16   1         10.59         -8.31         8.31 o                         
   0  16   1          9.22         17.75        10.60 o                         
   1  16   1         10.63          5.51         8.23 o                         
   2  16   1         14.61         21.88        20.09 o                         
   3  16   1         22.23         23.72         8.64 o                         
   4  16   1          8.01         16.13         7.95 o                         
   5  16   1          3.17          2.68         9.44 o                         
   6  16   1          1.52         -5.08         8.99 o                         
  -4  17   1          1.81          1.75         7.52 o                         
  -3  17   1         18.41         19.63        15.40 o                         
  -2  17   1          0.38          3.01         8.70 o                         
  -1  17   1          0.65          4.58        12.79 o                         
   0  17   1          2.32        -14.64        14.64 o                         
   1  17   1          0.65         -1.68         8.94 o                         
   2  17   1          0.39        -11.53        11.53 o                         
   3  17   1         18.39         24.68         9.89 o                         
   4  17   1          1.82          6.88         8.95 o                         
   0   0   2       2078.99       1998.57        36.73 o                         
   1   0   2       1273.45       1208.23        17.83 o                         
   2   0   2       6907.07       6893.33        41.02 o                         
   3   0   2       1336.11       1245.00        12.81 o                         
   4   0   2       1218.41       1204.69        13.39 o                         
   5   0   2       2305.04       2374.31        25.76 o                         
   6   0   2        364.70        353.03         8.68 o                         
   7   0   2         91.92         90.76         6.04 o                         
   8   0   2        219.08        195.18         7.89 o                         
   9   0   2          0.55         -2.82         2.82 o                         
  10   0   2         35.34         32.73         5.51 o                         
  11   0   2         36.23         43.73         5.63 o                         
  12   0   2          1.89         -2.35         4.24 o                         
  13   0   2          0.01          0.08         4.39 o                         
  14   0   2          0.42          6.02         6.47 o                         
  15   0   2         44.80         72.61        13.76 o                         
  16   0   2          0.94         19.66         7.70 o                         
 -16   1   2         18.74          1.51        11.33 o                         
 -15   1   2         27.24         35.14         8.36 o                         
 -14   1   2         15.13         17.37         6.97 o                         
 -13   1   2          2.49         -1.90         4.54 o                         
 -12   1   2         25.43         29.03         5.14 o                         
 -11   1   2         22.89         11.85         5.03 o                         
 -10   1   2         88.21         68.64         6.12 o                         
  -9   1   2        247.71        258.38        10.10 o                         
  -8   1   2         56.42         46.53         5.03 o                         
  -7   1   2         92.86         88.75         5.30 o                         
  -6   1   2        240.33        264.84         7.73 o                         
  -5   1   2       3009.89       3180.58        30.81 o                         
  -4   1   2        664.21        651.39         9.52 o                         
  -3   1   2       2132.16       1982.78        20.72 o                         
  -2   1   2        792.34        710.15         7.75 o                         
  -1   1   2       1202.69       1105.61        17.98 o                         
   0   1   2       7833.54       7839.29       120.33 o                         
   1   1   2       1202.25       1113.29        11.53 o                         
   2   1   2        792.26        704.32         7.06 o                         
   3   1   2       2131.94       1986.27        17.98 o                         
   4   1   2        664.62        633.37         8.85 o                         
   5   1   2       3010.02       3151.06        28.47 o                         
   6   1   2        240.52        250.88         7.65 o                         
   7   1   2         92.77        100.04         7.36 o                         
   8   1   2         56.46         54.23         5.26 o                         
   9   1   2        247.81        253.21         9.71 o                         
  10   1   2         88.35         87.54         7.00 o                         
  11   1   2         22.85         24.81         5.30 o                         
  12   1   2         25.49         15.91         5.54 o                         
  13   1   2          2.48          6.81         5.47 o                         
  14   1   2         15.14         16.88         8.19 o                         
  15   1   2         27.29         11.60        13.40 o                         
  16   1   2         18.71         26.58        10.52 o                         
 -16   2   2         26.82         41.85        10.61 o                         
 -15   2   2         37.57         46.99         9.57 o                         
 -14   2   2         15.45         25.49         7.21 o                         
 -13   2   2         11.88          7.92         6.14 o                         
 -12   2   2         15.43         13.85         4.91 o                         
 -11   2   2         36.57         33.41         5.46 o                         
 -10   2   2          4.96          6.48         3.58 o                         
  -9   2   2         20.71         25.44         4.53 o                         
  -8   2   2        475.63        482.85        11.32 o                         
  -7   2   2        212.70        224.61         6.20 o                         
  -6   2   2        236.35        217.28         6.97 o                         
  -5   2   2        420.81        434.23         9.04 o                         
  -4   2   2         44.62         45.32         3.28 o                         
  -3   2   2        839.62        816.12        14.06 o                         
  -2   2   2       6585.37       6508.78        49.91 o                         
  -1   2   2       5483.28       5442.92        36.97 o                         
   0   2   2      15558.37      16235.49       128.48 o                         
   1   2   2       5481.99       5466.94        36.76 o                         
   2   2   2       6583.18       6451.41        49.11 o                         
   3   2   2        840.07        809.92        11.29 o                         
   4   2   2         44.69         44.57         3.99 o                         
   5   2   2        420.90        421.17        10.75 o                         
   6   2   2        236.03        230.95         6.14 o                         
   7   2   2        212.71        198.81         6.53 o                         
   8   2   2        476.00        484.00        11.28 o                         
   9   2   2         20.76         11.06         4.28 o                         
  10   2   2          4.96          5.95         4.44 o                         
  11   2   2         36.49         28.36         6.12 o                         
  12   2   2         15.44         13.86         5.27 o                         
  13   2   2         11.90          7.71         6.58 o                         
  14   2   2         15.48         16.69         7.07 o                         
  15   2   2         37.65         24.22        17.82 o                         
  16   2   2         26.81         20.32         9.22 o                         
 -15   3   2         35.42         40.59         8.48 o                         
 -14   3   2         44.50         60.99         9.13 o                         
 -13   3   2         70.33         73.34         9.61 o                         
 -12   3   2         13.08          6.64         6.25 o                         
 -11   3   2          5.57          3.88         5.70 o                         
 -10   3   2        102.64         89.47         7.13 o                         
  -9   3   2        944.14        950.26        21.71 o                         
  -8   3   2        753.36        701.82        16.17 o                         
  -7   3   2        246.32        221.12         9.04 o                         
  -6   3   2        209.15        233.26         7.20 o                         
  -5   3   2        142.59        145.74         5.38 o                         
  -4   3   2        484.92        477.69         8.89 o                         
  -3   3   2       3153.16       3149.55        27.71 o                         
  -2   3   2        842.64        836.45         9.33 o                         
  -1   3   2       3495.12       3361.03        31.07 o                         
   0   3   2       1117.34       1031.82        15.86 o                         
   1   3   2       3496.67       3345.47        27.25 o                         
   2   3   2        841.87        840.18         8.83 o                         
   3   3   2       3153.42       3233.56        23.69 o                         
   4   3   2        484.90        488.98        10.34 o                         
   5   3   2        142.65        147.65         6.92 o                         
   6   3   2        209.10        239.77         9.32 o                         
   7   3   2        246.60        230.61         8.55 o                         
   8   3   2        753.86        694.15        16.10 o                         
   9   3   2        943.58        923.07        20.90 o                         
  10   3   2        102.64        108.33         9.16 o                         
  11   3   2          5.57          0.94         4.21 o                         
  12   3   2         13.06         16.34         6.27 o                         
  13   3   2         70.36         97.43         9.88 o                         
  14   3   2         44.43         41.48         8.13 o                         
  15   3   2         35.43         41.73         8.65 o                         
 -15   4   2          4.88         10.57         7.03 o                         
 -14   4   2         11.15          5.69         6.89 o                         
 -13   4   2         71.02         85.63        10.10 o                         
 -12   4   2         13.01         10.76         7.03 o                         
 -11   4   2         12.79         18.57         4.41 o                         
 -10   4   2         76.20         62.63         6.20 o                         
  -9   4   2        178.35        189.75         8.92 o                         
  -8   4   2       1744.09       1738.90        26.99 o                         
  -7   4   2        370.35        345.64        10.72 o                         
  -6   4   2        827.19        814.27        16.51 o                         
  -5   4   2        152.70        158.10         6.83 o                         
  -4   4   2        143.78        138.40         3.69 o                         
  -3   4   2        422.80        483.92         6.85 o                         
  -2   4   2       2628.13       2728.37        25.35 o                         
  -1   4   2        207.54        208.66         4.98 o                         
   0   4   2       1410.81       1313.29        15.63 o                         
   1   4   2        207.59        204.13         4.18 o                         
   2   4   2       2629.68       2712.01        24.14 o                         
   3   4   2        423.17        481.20        10.18 o                         
   4   4   2        144.09        144.39         3.39 o                         
   5   4   2        152.65        154.86         6.85 o                         
   6   4   2        827.03        808.77        14.07 o                         
   7   4   2        369.86        355.90        10.46 o                         
   8   4   2       1743.95       1749.32        26.41 o                         
   9   4   2        178.21        200.32        10.50 o                         
  10   4   2         76.36         76.50         7.91 o                         
  11   4   2         12.74          8.57         5.00 o                         
  12   4   2         12.96          6.36         5.11 o                         
  13   4   2         71.13         69.76         8.70 o                         
  14   4   2         11.18          5.74         6.37 o                         
  15   4   2          4.89         14.21         7.03 o                         
 -15   5   2          5.05         -8.31         8.31 o                         
 -14   5   2          7.81         13.15        15.54 o                         
 -13   5   2         33.79         27.01         6.85 o                         
 -12   5   2          1.18         -2.36         4.69 o                         
 -11   5   2         15.40         13.92         4.24 o                         
 -10   5   2        133.43        136.97         8.47 o                         
  -9   5   2         97.04        101.47         6.87 o                         
  -8   5   2        237.85        253.28        11.33 o                         
  -7   5   2        148.68        160.24        15.29 o                         
  -6   5   2         26.69         29.75         4.09 o                         
  -5   5   2        572.63        541.49        13.33 o                         
  -4   5   2         48.27         56.89         3.31 o                         
  -3   5   2         66.84         80.57         4.08 o                         
  -2   5   2        338.78        339.87         6.19 o                         
  -1   5   2        210.90        216.07         4.81 o                         
   0   5   2        616.23        580.47        10.56 o                         
   1   5   2        211.39        215.02         5.56 o                         
   2   5   2        338.43        340.74         8.31 o                         
   3   5   2         66.85         79.07         3.48 o                         
   4   5   2         48.52         53.73         3.83 o                         
   5   5   2        572.37        547.56         7.77 o                         
   6   5   2         26.68         26.70         3.66 o                         
   7   5   2        148.29        155.20         7.31 o                         
   8   5   2        237.57        225.06        10.32 o                         
   9   5   2         97.02         95.70         7.59 o                         
  10   5   2        133.38        146.31         9.94 o                         
  11   5   2         15.41         17.68         5.14 o                         
  12   5   2          1.17          4.51         4.42 o                         
  13   5   2         33.83         33.84         6.99 o                         
  14   5   2          7.81          4.12         7.74 o                         
  15   5   2          5.07         -1.19         7.85 o                         
 -15   6   2          0.80         -0.71        10.67 o                         
 -14   6   2          0.12         -6.76         6.76 o                         
 -13   6   2         52.15         54.47        10.61 o                         
 -12   6   2         13.41         13.61         6.31 o                         
 -11   6   2          2.60          4.37         4.75 o                         
 -10   6   2         35.51         39.56         4.67 o                         
  -9   6   2        166.43        168.07         8.04 o                         
  -8   6   2       1036.20       1034.66        18.21 o                         
  -7   6   2        482.40        505.29        12.43 o                         
  -6   6   2        158.95        142.24         5.08 o                         
  -5   6   2         39.49         34.29         3.57 o                         
  -4   6   2        213.34        211.79        11.60 o                         
  -3   6   2        300.91        287.46         6.99 o                         
  -2   6   2        288.82        309.05         7.21 o                         
  -1   6   2       1404.47       1450.11        27.11 o                         
   0   6   2        329.24        316.39         7.81 o                         
   1   6   2       1405.08       1455.71        19.26 o                         
   2   6   2        289.34        330.20         7.06 o                         
   3   6   2        300.77        296.28         8.47 o                         
   4   6   2        213.54        209.48         7.48 o                         
   5   6   2         39.51         42.83         3.92 o                         
   6   6   2        159.18        141.16         5.11 o                         
   7   6   2        482.19        477.96        11.65 o                         
   8   6   2       1035.77       1020.64        20.44 o                         
   9   6   2        166.55        164.08         9.01 o                         
  10   6   2         35.38         39.53         5.92 o                         
  11   6   2          2.61          4.74         4.64 o                         
  12   6   2         13.39         20.58         5.37 o                         
  13   6   2         52.12         51.82        12.33 o                         
  14   6   2          0.12         10.11         8.06 o                         
  15   6   2          0.80          1.86         7.54 o                         
 -14   7   2         20.86         22.33         8.64 o                         
 -13   7   2         13.34         26.59        11.76 o                         
 -12   7   2          0.66          3.47         8.51 o                         
 -11   7   2          0.86          6.78         6.54 o                         
 -10   7   2         43.61         32.46         5.44 o                         
  -9   7   2         50.64         55.78         4.94 o                         
  -8   7   2         85.74         79.23         5.76 o                         
  -7   7   2         42.79         52.54         6.46 o                         
  -6   7   2         49.03         44.87         6.66 o                         
  -5   7   2         61.97         53.66         7.01 o                         
  -4   7   2         97.24        114.51         8.97 o                         
  -3   7   2        122.37        119.77         9.23 o                         
  -2   7   2        110.42        105.90         3.86 o                         
  -1   7   2         46.75         40.61         4.34 o                         
   0   7   2        134.00        147.86         6.47 o                         
   1   7   2         46.59         47.89         4.39 o                         
   2   7   2        110.38        111.07         4.70 o                         
   3   7   2        122.35        135.69         6.90 o                         
   4   7   2         97.19        103.04         6.45 o                         
   5   7   2         61.82         65.08         5.47 o                         
   6   7   2         49.14         44.85         4.19 o                         
   7   7   2         42.90         39.19         6.79 o                         
   8   7   2         85.62         94.50        10.75 o                         
   9   7   2         50.70         40.33         7.60 o                         
  10   7   2         43.69         38.43         6.30 o                         
  11   7   2          0.85         -8.11         8.11 o                         
  12   7   2          0.66          0.42        10.25 o                         
  13   7   2         13.32         22.66        13.39 o                         
  14   7   2         20.84         24.19         8.65 o                         
 -14   8   2          7.32         -1.00        10.59 o                         
 -13   8   2         26.56         30.63        10.08 o                         
 -12   8   2         48.32         40.83        10.02 o                         
 -11   8   2         22.90         31.06         9.32 o                         
 -10   8   2         34.14         53.23         9.92 o                         
  -9   8   2        163.15        165.68         9.50 o                         
  -8   8   2         74.67         72.57         8.49 o                         
  -7   8   2         31.81         37.72         5.88 o                         
  -6   8   2        155.28        140.07         9.65 o                         
  -5   8   2         30.56         31.08         7.20 o                         
  -4   8   2        650.60        640.15        19.32 o                         
  -3   8   2        168.75        176.04        10.80 o                         
  -2   8   2         39.92         36.99         2.71 o                         
  -1   8   2         83.07         75.95         5.13 o                         
   0   8   2        408.89        402.99        10.26 o                         
   1   8   2         82.93         79.84         5.90 o                         
   2   8   2         40.00         36.78         3.28 o                         
   3   8   2        168.62        169.33         8.30 o                         
   4   8   2        650.40        662.27        14.92 o                         
   5   8   2         30.70         30.49         4.61 o                         
   6   8   2        155.40        144.07        11.21 o                         
   7   8   2         31.85         26.81         7.36 o                         
   8   8   2         74.65         77.93        12.56 o                         
   9   8   2        163.21        163.25        16.82 o                         
  10   8   2         34.06         41.48         9.28 o                         
  11   8   2         22.98         19.87        12.77 o                         
  12   8   2         48.40         55.89        11.31 o                         
  13   8   2         26.53         27.31        12.12 o                         
  14   8   2          7.31         13.97        11.28 o                         
 -13   9   2          0.77         10.80         9.08 o                         
 -12   9   2          6.72         -6.83        10.02 o                         
 -11   9   2         13.85          2.08         6.86 o                         
 -10   9   2         39.91         47.65        10.63 o                         
  -9   9   2         22.97         26.14         5.40 o                         
  -8   9   2         48.08         52.31         7.92 o                         
  -7   9   2         87.47         88.27        13.16 o                         
  -5   9   2        139.56        118.07         9.04 o                         
  -4   9   2          7.90          8.03         4.55 o                         
  -3   9   2        442.92        470.90        17.21 o                         
  -2   9   2         91.35         84.78         5.41 o                         
  -1   9   2        313.75        316.55        10.67 o                         
   0   9   2        451.94        417.02         9.96 o                         
   1   9   2        313.84        321.36         8.81 o                         
   2   9   2         91.16         83.88         5.07 o                         
   3   9   2        443.07        462.24        13.10 o                         
   4   9   2          7.92          4.37         3.44 o                         
   5   9   2        139.80        132.13         8.78 o                         
   6   9   2         15.55         14.79         4.21 o                         
   7   9   2         87.40         82.52         5.93 o                         
   8   9   2         47.91         59.11         9.70 o                         
   9   9   2         23.05         16.10         7.78 o                         
  10   9   2         39.89         47.40         9.65 o                         
  11   9   2         13.86         26.56         9.68 o                         
  12   9   2          6.72         -7.32         9.67 o                         
  13   9   2          0.77          3.17         7.61 o                         
 -13  10   2          0.18          5.51        13.59 o                         
 -12  10   2          1.54          0.43         8.92 o                         
 -11  10   2          3.41         -3.87        11.70 o                         
 -10  10   2          5.87          1.56         6.75 o                         
  -9  10   2         38.44         44.69        11.21 o                         
  -8  10   2          4.32          6.99         4.52 o                         
  -7  10   2         12.32         10.64         5.19 o                         
  -6  10   2         98.13         90.30        12.64 o                         
  -5  10   2         33.62         36.27         6.34 o                         
  -4  10   2         68.28         63.77         7.60 o                         
  -3  10   2          8.85          7.11         4.50 o                         
  -2  10   2        136.06        135.56         4.85 o                         
  -1  10   2        226.84        224.93         8.57 o                         
   0  10   2        427.38        444.26        12.17 o                         
   1  10   2        227.10        221.17         9.97 o                         
   2  10   2        136.03        151.84         8.07 o                         
   3  10   2          8.84         13.09         4.53 o                         
   4  10   2         68.29         70.22         7.68 o                         
   5  10   2         33.75         34.71         6.99 o                         
   6  10   2         98.25         91.84        10.20 o                         
   7  10   2         12.32         10.70         4.12 o                         
   8  10   2          4.30         -5.30         5.30 o                         
   9  10   2         38.52         63.24        10.98 o                         
  10  10   2          5.88          1.29         7.46 o                         
  11  10   2          3.40          9.93         8.09 o                         
  12  10   2          1.55          4.36        13.06 o                         
  13  10   2          0.18         -7.25         7.25 o                         
 -12  11   2          0.49         14.10         8.82 o                         
 -11  11   2          9.79         15.12         9.64 o                         
 -10  11   2          6.14         18.87         8.77 o                         
  -9  11   2         27.42         14.10        11.73 o                         
  -8  11   2          4.80          5.28         7.85 o                         
  -7  11   2         25.09         16.77         6.89 o                         
  -6  11   2         43.77         45.82         8.40 o                         
  -5  11   2        220.73        198.15        17.61 o                         
  -4  11   2          3.83          8.80         5.77 o                         
  -3  11   2        324.03        338.72        14.28 o                         
  -2  11   2         30.17         26.42         5.86 o                         
  -1  11   2        267.69        260.35        10.11 o                         
   0  11   2        740.95        736.29        16.20 o                         
   1  11   2        267.91        255.58        13.02 o                         
   2  11   2         30.08         28.90         4.09 o                         
   3  11   2        324.19        353.07        15.66 o                         
   4  11   2          3.82          6.50         4.62 o                         
   5  11   2        220.88        179.59        11.68 o                         
   6  11   2         43.63         29.77         9.95 o                         
   7  11   2         25.11         37.66         7.76 o                         
   8  11   2          4.76          2.31         7.09 o                         
   9  11   2         27.40         11.72        10.61 o                         
  10  11   2          6.15          4.43         7.83 o                         
  11  11   2          9.81         18.62        18.71 o                         
  12  11   2          0.49         21.05        11.80 o                         
 -11  12   2         10.59         13.57         8.77 o                         
 -10  12   2         14.95         -1.04        15.80 o                         
  -9  12   2          0.69         -9.36         9.36 o                         
  -8  12   2         10.79         13.09         8.28 o                         
  -7  12   2         35.30         38.67         7.96 o                         
  -6  12   2          4.77          6.39         5.04 o                         
  -5  12   2         34.96         27.96         6.51 o                         
  -4  12   2          4.52          6.94         5.74 o                         
  -3  12   2         39.65         40.87         7.30 o                         
  -2  12   2        157.25        164.66        11.73 o                         
  -1  12   2          1.44          0.54         3.82 o                         
   0  12   2         94.25         80.10         7.44 o                         
   1  12   2          1.44         -1.59         3.44 o                         
   2  12   2        157.21        146.92         6.79 o                         
   3  12   2         39.78         42.43         7.20 o                         
   4  12   2          4.50          7.08         4.94 o                         
   5  12   2         34.97         31.15         6.94 o                         
   6  12   2          4.79          1.09         4.89 o                         
   7  12   2         35.26         35.66         9.56 o                         
   8  12   2         10.76         12.94         7.43 o                         
   9  12   2          0.69          5.26         8.24 o                         
  10  12   2         14.95         -9.65         9.65 o                         
  11  12   2         10.62         19.53         9.73 o                         
 -10  13   2          4.94          7.43         9.00 o                         
  -9  13   2         34.86         35.68        11.76 o                         
  -8  13   2         50.78         58.45        14.35 o                         
  -7  13   2          0.68          4.56         5.75 o                         
  -6  13   2          0.96         -6.00         6.98 o                         
  -5  13   2         12.78         17.06         7.01 o                         
  -4  13   2          1.71          8.39         5.67 o                         
  -3  13   2         39.79         37.27         9.60 o                         
  -2  13   2          6.05          8.33         6.95 o                         
  -1  13   2          0.99         -1.99         3.87 o                         
   0  13   2          6.75          0.68         4.14 o                         
   1  13   2          0.99         -0.98         3.77 o                         
   2  13   2          6.06         -1.13         4.94 o                         
   3  13   2         39.81         47.65         7.59 o                         
   4  13   2          1.71         -2.84         5.03 o                         
   5  13   2         12.79          7.35         5.91 o                         
   6  13   2          0.96          0.46         6.13 o                         
   7  13   2          0.68         -6.88         6.88 o                         
   8  13   2         50.83         62.21        13.26 o                         
   9  13   2         34.82         38.40        10.62 o                         
  10  13   2          4.94         -7.85         7.85 o                         
  -9  14   2          8.23         12.86         9.57 o                         
  -8  14   2         16.22         29.39        12.07 o                         
  -7  14   2         36.13         51.59        12.26 o                         
  -6  14   2          9.05         -3.80         8.15 o                         
  -5  14   2          1.67          2.38         9.48 o                         
  -4  14   2         19.06         16.96         8.08 o                         
  -3  14   2         19.63         20.51         6.99 o                         
  -2  14   2          4.11          2.35         5.81 o                         
  -1  14   2          2.00         -5.06         5.15 o                         
   0  14   2         20.39         29.26         8.17 o                         
   1  14   2          1.99          0.98         5.12 o                         
   2  14   2          4.13          6.40         6.98 o                         
   3  14   2         19.64         31.44         7.35 o                         
   4  14   2         19.08         29.55         8.90 o                         
   5  14   2          1.66         -7.84         7.84 o                         
   6  14   2          9.05          6.06         8.12 o                         
   7  14   2         36.08         35.35        10.01 o                         
   8  14   2         16.21         26.50        11.05 o                         
   9  14   2          8.24         11.79        12.17 o                         
  -8  15   2         46.60         50.75        12.39 o                         
  -7  15   2          6.61         12.38        12.74 o                         
  -6  15   2          0.50         -8.83         9.13 o                         
  -5  15   2          3.01         -2.57        11.95 o                         
  -4  15   2          1.80         10.02         6.61 o                         
  -3  15   2          3.36         11.11         7.05 o                         
  -2  15   2         10.26         15.18         6.79 o                         
  -1  15   2         28.12         30.23         7.96 o                         
   0  15   2          3.92          3.20         7.35 o                         
   1  15   2         28.19         23.01         7.44 o                         
   2  15   2         10.26         11.50         6.95 o                         
   3  15   2          3.36          4.08        10.11 o                         
   4  15   2          1.81          8.07        10.57 o                         
   5  15   2          3.01         -7.67         9.04 o                         
   6  15   2          0.49         -8.49         8.49 o                         
   7  15   2          6.57          1.61         8.79 o                         
   8  15   2         46.59         43.98        12.49 o                         
  -6  16   2          8.41         14.00        10.16 o                         
  -5  16   2          0.07          4.55        10.61 o                         
  -4  16   2          7.76          1.47         7.75 o                         
  -3  16   2         13.14         12.02         8.72 o                         
  -2  16   2         48.28         39.41         9.40 o                         
  -1  16   2          0.90         13.34         9.34 o                         
   0  16   2          9.84         16.79         8.52 o                         
   1  16   2          0.89         -5.00        13.06 o                         
   2  16   2         48.34         56.63        12.01 o                         
   3  16   2         13.13          9.35         8.01 o                         
   4  16   2          7.74         -0.15         7.91 o                         
   5  16   2          0.07          2.09         8.43 o                         
   6  16   2          8.41          2.24        10.66 o                         
  -3  17   2          0.76         -6.68         9.56 o                         
  -2  17   2          5.86         -5.94         8.53 o                         
  -1  17   2          5.57         22.27        13.02 o                         
   0  17   2          0.03         -4.68         9.88 o                         
   1  17   2          5.58         -9.82        11.66 o                         
   2  17   2          5.89         11.18        14.49 o                         
   3  17   2          0.76         -9.60        11.98 o                         
   1   0   3      19344.33      20864.18       367.83 o                         
   2   0   3       1444.59       1347.11        13.37 o                         
   3   0   3       1711.49       1580.03        15.72 o                         
   4   0   3        579.55        593.60         9.76 o                         
   5   0   3       1777.17       1877.91        22.19 o                         
   6   0   3        172.50        183.50         6.47 o                         
   7   0   3         26.73         21.90         3.46 o                         
   8   0   3         14.89         14.47         3.44 o                         
   9   0   3        122.85        141.08         7.65 o                         
  10   0   3          8.44          2.80         3.70 o                         
  11   0   3         27.49         26.03         4.89 o                         
  12   0   3          0.40         -2.02         4.43 o                         
  13   0   3          1.63         -4.60         4.60 o                         
  14   0   3         38.25         44.39         8.61 o                         
  15   0   3          9.96          1.47         9.29 o                         
  16   0   3          0.11          3.72         9.83 o                         
 -16   1   3         24.07          9.19        18.76 o                         
 -15   1   3         58.57         64.63        13.62 o                         
 -14   1   3         20.31         23.66         6.25 o                         
 -13   1   3         52.38         49.91         7.30 o                         
 -12   1   3         17.02         28.92         4.66 o                         
 -11   1   3         28.65         27.72         4.78 o                         
 -10   1   3        240.69        195.66         8.49 o                         
  -9   1   3        139.91        128.02         7.15 o                         
  -8   1   3          2.92         -2.47         2.47 o                         
  -7   1   3         75.93         81.40         6.94 o                         
  -6   1   3         18.55         13.39         2.47 o                         
  -5   1   3        916.84       1010.82        14.07 o                         
  -4   1   3        240.37        244.57         5.60 o                         
  -3   1   3       1274.19       1206.94        13.64 o                         
  -2   1   3       3593.14       3519.80        32.23 o                         
  -1   1   3       1086.30       1003.95         7.91 o                         
   0   1   3        319.62        341.79         3.60 o                         
   1   1   3       1088.32       1000.46         8.21 o                         
   2   1   3       3593.26       3473.23        27.63 o                         
   3   1   3       1275.56       1226.40        13.41 o                         
   4   1   3        240.12        229.50         5.26 o                         
   5   1   3        916.93       1047.38        15.65 o                         
   6   1   3         18.55         14.58         2.48 o                         
   7   1   3         75.87         68.10         5.41 o                         
   8   1   3          2.91          6.27         3.30 o                         
   9   1   3        140.17        127.34         7.24 o                         
  10   1   3        240.78        205.56         9.10 o                         
  11   1   3         28.68         27.35         6.97 o                         
  12   1   3         17.02         24.27         6.03 o                         
  13   1   3         52.32         50.51         7.90 o                         
  14   1   3         20.26         18.14         8.79 o                         
  15   1   3         58.57         73.33        13.43 o                         
  16   1   3         24.04         32.40        10.52 o                         
 -16   2   3         10.82          1.79        11.24 o                         
 -15   2   3         31.61         27.24         8.00 o                         
 -14   2   3         17.59         20.73         7.20 o                         
 -13   2   3        136.95        148.49        10.56 o                         
 -12   2   3         15.62         10.19         4.48 o                         
 -11   2   3         40.35         34.88         5.44 o                         
 -10   2   3         99.33         87.37         7.63 o                         
  -9   2   3        136.91        135.14        12.57 o                         
  -8   2   3         16.78         13.45         3.78 o                         
  -7   2   3        266.24        287.28         6.55 o                         
  -6   2   3        594.60        617.09        12.97 o                         
  -5   2   3        575.84        593.00        11.05 o                         
  -4   2   3       2447.56       2437.99        26.90 o                         
  -3   2   3       1415.61       1431.93        16.44 o                         
  -2   2   3       8502.00       8506.11        60.83 o                         
  -1   2   3       8877.67       8925.83        55.26 o                         
   0   2   3        517.70        471.30         6.04 o                         
   1   2   3       8877.60       8883.14        58.44 o                         
   2   2   3       8503.04       8610.82        57.24 o                         
   3   2   3       1415.79       1423.61        17.08 o                         
   4   2   3       2445.82       2448.21        28.88 o                         
   5   2   3        575.26        592.02        12.92 o                         
   6   2   3        594.98        606.02        15.45 o                         
   7   2   3        266.48        258.36         9.57 o                         
   8   2   3         16.82         15.05         3.08 o                         
   9   2   3        137.07        136.27         6.23 o                         
  10   2   3         99.59         93.89         5.12 o                         
  11   2   3         40.19         47.92         4.76 o                         
  12   2   3         15.66         11.15         6.19 o                         
  13   2   3        136.92        126.52        12.59 o                         
  14   2   3         17.61          5.41         6.24 o                         
  15   2   3         31.59         28.22        12.08 o                         
  16   2   3         10.80         23.18         9.16 o                         
 -15   3   3          0.26         10.10         6.81 o                         
 -14   3   3          5.81          2.74         7.60 o                         
 -13   3   3         54.29         46.79         9.37 o                         
 -12   3   3         21.45         12.54         7.00 o                         
 -11   3   3          1.31         -0.80         3.79 o                         
 -10   3   3         55.28         49.51         5.93 o                         
  -9   3   3        342.88        353.49        12.46 o                         
  -8   3   3        189.71        177.13        10.56 o                         
  -7   3   3         53.39         65.38         5.28 o                         
  -6   3   3         59.14         59.23         4.62 o                         
  -5   3   3       1342.16       1354.22        17.96 o                         
  -4   3   3        201.12        211.53         7.74 o                         
  -3   3   3        441.96        467.30         7.09 o                         
  -2   3   3        132.07        133.06         3.62 o                         
  -1   3   3        159.74        161.55         4.47 o                         
   0   3   3       3062.92       2957.58        31.39 o                         
   1   3   3        159.65        164.17         3.83 o                         
   2   3   3        131.84        138.65         3.52 o                         
   3   3   3        442.37        462.42         6.73 o                         
   4   3   3        201.19        211.73         6.96 o                         
   5   3   3       1341.67       1340.26        21.46 o                         
   6   3   3         59.16         54.17         5.62 o                         
   7   3   3         53.50         62.96         6.41 o                         
   8   3   3        189.89        185.20        12.25 o                         
   9   3   3        342.89        353.25        13.64 o                         
  10   3   3         55.18         49.44         7.52 o                         
  11   3   3          1.31         -0.19         5.44 o                         
  12   3   3         21.40          6.53         6.63 o                         
  13   3   3         54.22         65.23         8.24 o                         
  14   3   3          5.79          2.09         6.66 o                         
  15   3   3          0.25          0.26         7.58 o                         
 -15   4   3         23.07         19.28         7.52 o                         
 -14   4   3          7.95          8.92         6.42 o                         
 -13   4   3         52.14         72.70         9.23 o                         
 -12   4   3        124.49        156.52        10.51 o                         
 -11   4   3         16.54         15.52         4.58 o                         
 -10   4   3         38.59         35.37         5.37 o                         
  -9   4   3        527.73        509.05        14.92 o                         
  -8   4   3        170.32        177.15         8.88 o                         
  -7   4   3        617.46        567.36        12.36 o                         
  -6   4   3         65.34         76.68         5.06 o                         
  -5   4   3         31.58         40.73         5.30 o                         
  -4   4   3         47.17         55.47         4.33 o                         
  -3   4   3        129.12        138.03         3.88 o                         
  -2   4   3       1896.07       1908.51        20.22 o                         
  -1   4   3        651.21        634.94         9.98 o                         
   0   4   3       1203.18       1095.37        14.03 o                         
   1   4   3        651.74        644.02         9.14 o                         
   2   4   3       1895.44       1921.83        17.31 o                         
   3   4   3        128.99        139.25         3.74 o                         
   4   4   3         47.21         56.01         3.74 o                         
   5   4   3         31.78         37.27         4.42 o                         
   6   4   3         65.45         69.96         6.06 o                         
   7   4   3        617.23        594.93        16.08 o                         
   8   4   3        170.58        165.71         8.98 o                         
   9   4   3        527.99        538.58        14.69 o                         
  10   4   3         38.61         44.63         6.92 o                         
  11   4   3         16.60         12.19         5.29 o                         
  12   4   3        124.34        147.35        11.38 o                         
  13   4   3         52.21         52.04         8.38 o                         
  14   4   3          7.97         17.06        10.10 o                         
  15   4   3         23.09         25.96         7.96 o                         
 -15   5   3          2.08         13.42        10.52 o                         
 -14   5   3          9.17          2.92         6.91 o                         
 -13   5   3          1.47          0.40         6.02 o                         
 -12   5   3         41.97         41.93         7.70 o                         
 -11   5   3         37.66         37.35         5.88 o                         
 -10   5   3          7.26         10.48         5.09 o                         
  -9   5   3        157.34        189.59         9.69 o                         
  -8   5   3         53.27         46.15         6.66 o                         
  -7   5   3        640.15        592.86        15.93 o                         
  -6   5   3          9.41          9.16         3.63 o                         
  -5   5   3        151.11        153.94         6.01 o                         
  -4   5   3       1416.48       1569.27        16.49 o                         
  -3   5   3        281.75        298.32         6.31 o                         
  -2   5   3       3538.70       3791.88        44.07 o                         
  -1   5   3       2033.88       2134.59        22.99 o                         
   0   5   3        186.96        170.91         5.53 o                         
   1   5   3       2033.92       2146.15        23.81 o                         
   2   5   3       3539.03       3784.75        32.83 o                         
   3   5   3        281.52        299.03         6.47 o                         
   4   5   3       1416.23       1576.43        18.73 o                         
   5   5   3        151.26        145.34         6.66 o                         
   6   5   3          9.47          7.27         3.01 o                         
   7   5   3        640.07        618.02        13.24 o                         
   8   5   3         53.34         57.20         5.52 o                         
   9   5   3        157.36        167.40         8.96 o                         
  10   5   3          7.28          9.09         4.63 o                         
  11   5   3         37.61         29.18         5.42 o                         
  12   5   3         42.03         29.68         8.87 o                         
  13   5   3          1.47          7.67         5.12 o                         
  14   5   3          9.20         13.71         6.88 o                         
  15   5   3          2.08          5.55         7.05 o                         
 -15   6   3          1.67          3.77         8.91 o                         
 -14   6   3          3.22         12.42         8.16 o                         
 -13   6   3         33.31         43.99        10.21 o                         
 -12   6   3         26.36         28.74         6.40 o                         
 -11   6   3          6.60         -4.35         4.35 o                         
 -10   6   3         24.09         26.86         6.67 o                         
  -9   6   3        113.30         97.79         7.30 o                         
  -8   6   3        699.50        701.76        16.39 o                         
  -7   6   3        757.40        763.64        16.51 o                         
  -6   6   3         41.52         41.08         6.73 o                         
  -5   6   3        103.86         99.44         5.69 o                         
  -4   6   3         54.27         54.06         4.27 o                         
  -3   6   3        122.41        124.56         3.99 o                         
  -2   6   3       1349.00       1482.40        18.08 o                         
  -1   6   3        562.82        539.15        11.92 o                         
   0   6   3         74.15         87.63         4.90 o                         
   1   6   3        562.79        539.38        10.95 o                         
   2   6   3       1348.66       1486.41        17.30 o                         
   3   6   3        122.55        114.95         7.27 o                         
   4   6   3         54.37         57.93         4.38 o                         
   5   6   3        104.12        110.13         5.65 o                         
   6   6   3         41.56         39.16         3.37 o                         
   7   6   3        757.43        801.10        20.46 o                         
   8   6   3        699.63        669.47        14.51 o                         
   9   6   3        113.32        111.61         7.27 o                         
  10   6   3         24.15         33.10         6.23 o                         
  11   6   3          6.58          3.74         4.87 o                         
  12   6   3         26.39         36.44         6.20 o                         
  13   6   3         33.30         19.02         7.66 o                         
  14   6   3          3.21          5.71         6.73 o                         
  15   6   3          1.68          1.75         9.44 o                         
 -14   7   3          5.53          6.60         8.07 o                         
 -13   7   3          7.62        -15.98        23.48 o                         
 -12   7   3          5.23         14.09         7.58 o                         
 -11   7   3         86.38         86.64         8.74 o                         
 -10   7   3         66.56         74.30         6.61 o                         
  -9   7   3        236.15        233.37        11.15 o                         
  -8   7   3        297.54        314.29        10.93 o                         
  -7   7   3         12.84          7.22         3.71 o                         
  -6   7   3         41.63         43.01         2.90 o                         
  -5   7   3         70.94         54.81         7.56 o                         
  -4   7   3        263.68        278.93         9.92 o                         
  -3   7   3         35.09         34.90         3.77 o                         
  -2   7   3        432.14        429.38         8.71 o                         
  -1   7   3         26.43         31.31         3.52 o                         
   0   7   3         57.67         57.13         4.55 o                         
   1   7   3         26.34         31.37         4.09 o                         
   2   7   3        431.87        439.54        10.90 o                         
   3   7   3         35.02         41.84         3.41 o                         
   4   7   3        263.63        299.63         9.39 o                         
   5   7   3         70.81         64.49         7.12 o                         
   6   7   3         41.78         39.15         6.74 o                         
   7   7   3         12.85         18.34         5.31 o                         
   8   7   3        297.58        313.96        14.31 o                         
   9   7   3        236.26        244.32        16.58 o                         
  10   7   3         66.48         71.00         6.65 o                         
  11   7   3         86.39        103.33        12.67 o                         
  12   7   3          5.25         17.56         7.50 o                         
  13   7   3          7.62          4.76         8.72 o                         
  14   7   3          5.54         -1.84         9.83 o                         
 -14   8   3          1.60          0.09        10.10 o                         
 -13   8   3          6.21         17.77         8.81 o                         
 -12   8   3          6.38          4.19         7.47 o                         
 -11   8   3         41.26         47.62         9.97 o                         
 -10   8   3         27.70         29.67         7.79 o                         
  -9   8   3         22.02         16.93         5.36 o                         
  -8   8   3         29.72         23.32         7.44 o                         
  -7   8   3        293.81        279.22        13.80 o                         
  -6   8   3        314.30        276.20         9.60 o                         
  -5   8   3         11.80          1.77         4.48 o                         
  -4   8   3          5.44          3.40         4.82 o                         
  -3   8   3         10.67          8.23         3.92 o                         
  -2   8   3         61.58         66.97         5.78 o                         
  -1   8   3         66.10         70.90         4.87 o                         
   0   8   3        192.93        182.19         7.83 o                         
   1   8   3         66.12         59.95         5.36 o                         
   2   8   3         61.50         68.37         5.84 o                         
   3   8   3         10.70         11.37         2.48 o                         
   4   8   3          5.45          8.31         3.41 o                         
   5   8   3         11.86          7.41         3.21 o                         
   6   8   3        314.10        293.81         9.16 o                         
   7   8   3        293.64        265.57        13.33 o                         
   8   8   3         29.74         29.04        10.82 o                         
   9   8   3         21.99         19.34         7.12 o                         
  10   8   3         27.71         24.23         7.82 o                         
  11   8   3         41.36         29.39         9.00 o                         
  12   8   3          6.39          8.49         7.62 o                         
  13   8   3          6.19          5.21         7.53 o                         
  14   8   3          1.60         -7.92         7.92 o                         
 -13   9   3          9.22          2.89         9.12 o                         
 -12   9   3          5.11         -2.45         7.72 o                         
 -11   9   3         32.01         42.14        10.05 o                         
 -10   9   3         38.62         54.61        11.93 o                         
  -9   9   3         43.36         40.13         6.55 o                         
  -8   9   3         39.01         39.39         6.57 o                         
  -7   9   3          9.38          6.65         4.69 o                         
  -6   9   3         32.18         37.39         7.08 o                         
  -5   9   3         30.89         26.23         8.13 o                         
  -4   9   3         23.82         22.01         6.67 o                         
  -3   9   3         32.04         40.10         7.42 o                         
  -2   9   3         39.50         40.59         3.04 o                         
  -1   9   3        342.43        355.78        12.45 o                         
   0   9   3        146.02        139.67         7.29 o                         
   1   9   3        342.69        341.57        10.86 o                         
   2   9   3         39.55         38.38         5.68 o                         
   3   9   3         32.07         34.12         2.56 o                         
   4   9   3         23.87         28.28         4.80 o                         
   5   9   3         30.83         30.37         4.77 o                         
   6   9   3         32.20         33.81         4.62 o                         
   7   9   3          9.33         -0.88         5.29 o                         
   8   9   3         38.97         38.87         8.77 o                         
   9   9   3         43.25         40.66         9.25 o                         
  10   9   3         38.57         32.99        11.58 o                         
  11   9   3         31.98         24.31         9.21 o                         
  12   9   3          5.11         19.69        11.94 o                         
  13   9   3          9.19         34.33        10.61 o                         
 -13  10   3          4.79          7.89         9.11 o                         
 -12  10   3          7.32          4.84         8.24 o                         
 -11  10   3          9.74         27.68         9.65 o                         
 -10  10   3         40.02         39.18         9.91 o                         
  -9  10   3         17.03         15.57         5.55 o                         
  -8  10   3         54.51         66.54         8.06 o                         
  -7  10   3         19.11         21.68         5.89 o                         
  -6  10   3         21.90         14.14         5.40 o                         
  -5  10   3         46.46         55.52         7.80 o                         
  -4  10   3        143.01        115.06        16.32 o                         
  -3  10   3         44.16         46.01         8.06 o                         
  -2  10   3         27.83         26.54         3.14 o                         
  -1  10   3       1160.45       1159.08        22.39 o                         
   0  10   3         60.81         68.64         5.91 o                         
   1  10   3       1160.83       1169.54        22.03 o                         
   2  10   3         27.87         26.59         3.71 o                         
   3  10   3         44.20         39.31         6.36 o                         
   4  10   3        142.87        130.49         8.51 o                         
   5  10   3         46.48         33.52         5.30 o                         
   6  10   3         21.84         22.73         4.73 o                         
   7  10   3         19.05         17.25         4.74 o                         
   8  10   3         54.48         64.61        10.52 o                         
   9  10   3         17.07         12.84         7.64 o                         
  10  10   3         39.94         47.20        10.06 o                         
  11  10   3          9.75          4.20         6.79 o                         
  12  10   3          7.31         -6.51        16.65 o                         
  13  10   3          4.80          4.38         8.26 o                         
 -12  11   3          2.18          4.97        13.82 o                         
 -11  11   3          0.82          9.51         8.86 o                         
 -10  11   3         18.52         27.37         9.57 o                         
  -9  11   3          4.60          4.48         8.20 o                         
  -8  11   3          5.25         17.36         7.73 o                         
  -7  11   3         11.48          2.70         5.53 o                         
  -6  11   3         37.53         44.93         7.65 o                         
  -5  11   3         58.08         66.95         8.71 o                         
  -4  11   3         18.46          7.48         8.50 o                         
  -3  11   3         25.81         29.36         6.20 o                         
  -2  11   3         58.68         50.45         3.46 o                         
  -1  11   3          4.34          1.66         3.26 o                         
   0  11   3         29.99         20.03         4.53 o                         
   1  11   3          4.39          8.14         3.61 o                         
   2  11   3         58.62         58.75         6.48 o                         
   3  11   3         25.81         22.71         5.53 o                         
   4  11   3         18.48         18.95         5.56 o                         
   5  11   3         57.98         56.28         7.22 o                         
   6  11   3         37.53         31.32         6.59 o                         
   7  11   3         11.41          0.96         9.55 o                         
   8  11   3          5.23          0.33         6.37 o                         
   9  11   3          4.62         13.88         8.67 o                         
  10  11   3         18.52         10.79         8.53 o                         
  11  11   3          0.82         -1.19        14.12 o                         
  12  11   3          2.19         -5.62        12.94 o                         
 -11  12   3          5.03          0.46         9.73 o                         
 -10  12   3          1.75         -7.84         7.84 o                         
  -9  12   3         37.19         43.91        10.52 o                         
  -8  12   3         11.76         -1.60         7.04 o                         
  -7  12   3         67.48         72.77         9.77 o                         
  -6  12   3         29.48         23.25         6.81 o                         
  -5  12   3         23.93         23.81         6.91 o                         
  -4  12   3         34.71         29.15         6.78 o                         
  -3  12   3         38.24         44.40         7.32 o                         
  -2  12   3        104.47        101.26        10.11 o                         
  -1  12   3        167.20        178.27         9.12 o                         
   0  12   3        742.54        773.45        17.40 o                         
   1  12   3        167.11        163.15         9.29 o                         
   2  12   3        104.67        112.51        10.58 o                         
   3  12   3         38.28         27.02         8.99 o                         
   4  12   3         34.64         35.72         6.66 o                         
   5  12   3         23.90         12.79         5.77 o                         
   6  12   3         29.50         16.55         5.72 o                         
   7  12   3         67.53         73.00        11.73 o                         
   8  12   3         11.76         17.15         8.65 o                         
   9  12   3         37.22         39.71        10.03 o                         
  10  12   3          1.76         -4.89         7.21 o                         
  11  12   3          5.02         15.62         9.07 o                         
 -10  13   3          4.84         -6.66        12.94 o                         
  -9  13   3         53.99         80.38        26.96 o                         
  -8  13   3         16.10         11.89         9.28 o                         
  -7  13   3          3.42         -4.23         6.13 o                         
  -6  13   3         22.55         19.42         9.53 o                         
  -5  13   3          5.85          6.55         5.94 o                         
  -4  13   3          0.69          0.65         6.51 o                         
  -3  13   3         85.57         88.97         9.87 o                         
  -2  13   3         14.52         18.34         6.33 o                         
  -1  13   3         19.03         25.01         5.33 o                         
   0  13   3         22.35         16.58         5.25 o                         
   1  13   3         19.00          6.82         4.41 o                         
   2  13   3         14.47         13.75         6.50 o                         
   3  13   3         85.51         98.95        10.14 o                         
   4  13   3          0.70         -1.35         5.77 o                         
   5  13   3          5.84          9.36         5.82 o                         
   6  13   3         22.61         28.71         6.57 o                         
   7  13   3          3.42          2.55        12.47 o                         
   8  13   3         16.16         19.96        12.20 o                         
   9  13   3         54.05         57.15        12.59 o                         
  10  13   3          4.84         15.21         9.12 o                         
  -9  14   3          4.26         -8.46         8.46 o                         
  -8  14   3         13.21         32.53        13.28 o                         
  -7  14   3         45.33         53.55        10.10 o                         
  -6  14   3         25.17         23.86         7.35 o                         
  -5  14   3          0.09         -5.68         5.68 o                         
  -4  14   3         26.17         13.91         6.82 o                         
  -3  14   3          7.37         10.92         6.32 o                         
  -2  14   3         32.78         34.39         7.32 o                         
  -1  14   3         28.02         21.84         7.08 o                         
   0  14   3          4.08          8.32         5.53 o                         
   1  14   3         28.05         38.19         9.86 o                         
   2  14   3         32.78         26.97         8.39 o                         
   3  14   3          7.34         22.89         6.73 o                         
   4  14   3         26.17         22.21         7.68 o                         
   5  14   3          0.09          3.74         6.04 o                         
   6  14   3         25.19         20.89         9.40 o                         
   7  14   3         45.30         73.46        12.13 o                         
   8  14   3         13.20         14.62        10.33 o                         
   9  14   3          4.27         -5.15         8.67 o                         
  -8  15   3         10.93         -9.20         9.20 o                         
  -7  15   3         23.25         29.19        10.54 o                         
  -6  15   3          2.50          5.67         7.00 o                         
  -5  15   3          5.52         20.36        13.17 o                         
  -4  15   3          2.01         14.26         7.21 o                         
  -3  15   3         13.02         12.64        12.70 o                         
  -2  15   3         26.75         33.33         9.38 o                         
  -1  15   3         10.84         12.13         6.21 o                         
   0  15   3          7.08          7.84         8.21 o                         
   1  15   3         10.82         11.84         6.94 o                         
   2  15   3         26.69         25.93         7.69 o                         
   3  15   3         13.02          1.05         6.56 o                         
   4  15   3          2.01         -0.36         6.27 o                         
   5  15   3          5.52          5.40         6.66 o                         
   6  15   3          2.51          2.10        15.87 o                         
   7  15   3         23.26         35.96        10.81 o                         
   8  15   3         10.95         10.17        10.33 o                         
  -6  16   3          3.37          6.07        11.53 o                         
  -5  16   3          8.32         12.53        10.25 o                         
  -4  16   3          7.02          4.53         6.80 o                         
  -3  16   3         19.09         30.88         8.20 o                         
  -2  16   3         38.97         68.85        10.81 o                         
  -1  16   3         10.11          5.47         8.61 o                         
   0  16   3          0.84         -0.78         7.41 o                         
   1  16   3         10.13         -3.95         7.98 o                         
   2  16   3         38.92         25.08        12.04 o                         
   3  16   3         19.08          6.51        10.82 o                         
   4  16   3          7.03         -5.08         9.01 o                         
   5  16   3          8.34          1.69         9.66 o                         
   6  16   3          3.37          1.21        10.47 o                         
  -3  17   3          1.06         -8.06         8.15 o                         
  -2  17   3         21.29         33.23        13.32 o                         
  -1  17   3          2.34         23.05         9.78 o                         
   0  17   3          0.15         -9.09         9.55 o                         
   1  17   3          2.33          2.30         8.69 o                         
   2  17   3         21.27          6.73        10.02 o                         
   3  17   3          1.06         -7.85         7.85 o                         
   0   0   4       2632.04       2401.88        28.20 o                         
   2   0   4       1271.36       1176.44        11.33 o                         
   3   0   4         32.92         30.20         2.68 o                         
   4   0   4       1055.35       1042.11        14.15 o                         
   5   0   4         14.94         11.60         2.45 o                         
   6   0   4        134.70        149.19         6.09 o                         
   7   0   4          0.22         -1.29         2.33 o                         
   8   0   4         83.94        105.36         6.70 o                         
   9   0   4        122.67        117.75         7.15 o                         
  10   0   4        253.20        207.54         9.32 o                         
  11   0   4         25.65         28.74         5.05 o                         
  12   0   4          0.02         10.63         4.59 o                         
  13   0   4         14.92         19.29         5.67 o                         
  14   0   4         75.86         97.05        10.53 o                         
  15   0   4         60.74         98.87        13.51 o                         
  16   0   4         48.54         40.43        10.29 o                         
 -16   1   4         12.02          5.74         8.70 o                         
 -15   1   4         25.35         35.33         9.10 o                         
 -14   1   4          7.53          8.71         5.85 o                         
 -13   1   4         23.94          8.35         5.83 o                         
 -12   1   4          0.69          2.01         3.57 o                         
 -11   1   4         42.02         36.88         5.18 o                         
 -10   1   4         37.02         30.50         4.50 o                         
  -9   1   4          5.89          2.51         2.92 o                         
  -8   1   4        159.54        153.98         6.97 o                         
  -7   1   4        411.15        437.62        10.46 o                         
  -6   1   4        716.57        711.33        12.69 o                         
  -5   1   4        233.05        262.76         6.68 o                         
  -4   1   4        906.69        907.14        12.53 o                         
  -3   1   4       1330.05       1299.76        14.06 o                         
  -2   1   4        934.29        878.06         9.40 o                         
  -1   1   4       8401.35       8397.74        52.03 o                         
   0   1   4       1467.70       1442.21        12.85 o                         
   1   1   4       8399.98       8339.30       105.86 o                         
   2   1   4        935.27        882.98         9.28 o                         
   3   1   4       1330.17       1290.16        14.93 o                         
   4   1   4        906.75        915.37        12.80 o                         
   5   1   4        233.16        256.83         6.37 o                         
   6   1   4        717.03        726.43        16.71 o                         
   7   1   4        411.06        449.30        11.26 o                         
   8   1   4        159.28        158.18         7.79 o                         
   9   1   4          5.92          2.69         3.37 o                         
  10   1   4         37.00         34.30         4.75 o                         
  11   1   4         42.11         21.37         5.27 o                         
  12   1   4          0.69          2.42         4.54 o                         
  13   1   4         23.98         23.93         6.48 o                         
  14   1   4          7.56          6.45        11.22 o                         
  15   1   4         25.39         37.37        13.61 o                         
  16   1   4         12.00         -3.54        17.50 o                         
 -15   2   4         96.93        108.61        12.92 o                         
 -14   2   4         12.28         -3.01         6.56 o                         
 -13   2   4          3.22          3.72         5.80 o                         
 -12   2   4         17.26         22.74         5.44 o                         
 -11   2   4         56.27         55.04         8.17 o                         
 -10   2   4         86.74         85.34         9.39 o                         
  -9   2   4        357.72        340.36        11.22 o                         
  -8   2   4         45.70         41.46         5.18 o                         
  -7   2   4        178.01        187.88         8.39 o                         
  -6   2   4        394.75        359.12         9.51 o                         
  -5   2   4        298.46        257.16         7.49 o                         
  -4   2   4        741.71        778.77         8.53 o                         
  -3   2   4       1245.16       1290.15        13.16 o                         
  -2   2   4       1306.88       1312.72        13.35 o                         
  -1   2   4       3611.34       3652.80        39.15 o                         
   0   2   4       7548.32       7637.70        51.16 o                         
   1   2   4       3611.52       3686.53        29.17 o                         
   2   2   4       1306.72       1321.48        15.28 o                         
   3   2   4       1244.02       1277.99        16.10 o                         
   4   2   4        741.54        776.03        13.97 o                         
   5   2   4        298.83        276.22         8.76 o                         
   6   2   4        395.21        379.54        14.16 o                         
   7   2   4        178.30        193.39        12.51 o                         
   8   2   4         45.67         42.56         6.34 o                         
   9   2   4        357.49        339.64        12.88 o                         
  10   2   4         86.74         89.08         7.55 o                         
  11   2   4         56.24         44.01         7.60 o                         
  12   2   4         17.26         17.61         5.50 o                         
  13   2   4          3.21          3.71         7.76 o                         
  14   2   4         12.29          8.46         6.25 o                         
  15   2   4         96.92         86.35        18.70 o                         
 -15   3   4          6.29         19.85         8.55 o                         
 -14   3   4         15.90         12.72         6.44 o                         
 -13   3   4          3.48          4.27         5.78 o                         
 -12   3   4         19.49         26.13         5.71 o                         
 -11   3   4         11.64         10.37         5.38 o                         
 -10   3   4         44.09         39.30         6.38 o                         
  -9   3   4        376.06        377.36        11.94 o                         
  -8   3   4         69.41         62.87         5.96 o                         
  -7   3   4        690.33        677.26        16.60 o                         
  -6   3   4        819.76        844.68        16.01 o                         
  -5   3   4        149.20        149.26         6.29 o                         
  -4   3   4        771.39        794.71        13.80 o                         
  -3   3   4        610.02        571.99         9.87 o                         
  -2   3   4        168.11        160.11         4.33 o                         
  -1   3   4       1010.53       1021.34        13.34 o                         
   0   3   4       1534.52       1523.94        16.95 o                         
   1   3   4       1011.52       1013.23        14.44 o                         
   2   3   4        167.99        165.78         5.01 o                         
   3   3   4        610.15        575.52        10.64 o                         
   4   3   4        771.05        804.84        13.76 o                         
   5   3   4        149.18        146.84         6.41 o                         
   6   3   4        820.04        834.17        17.49 o                         
   7   3   4        690.26        679.50        17.74 o                         
   8   3   4         69.18         59.96         7.13 o                         
   9   3   4        375.72        390.33        14.23 o                         
  10   3   4         44.08         51.95         6.09 o                         
  11   3   4         11.64         12.05         4.92 o                         
  12   3   4         19.47         18.24         5.76 o                         
  13   3   4          3.50          1.83         5.25 o                         
  14   3   4         15.96         15.32         7.01 o                         
  15   3   4          6.28         12.43         9.56 o                         
 -15   4   4          6.36          4.27         7.43 o                         
 -14   4   4          0.38         -9.45        12.40 o                         
 -13   4   4         90.19        100.42        10.86 o                         
 -12   4   4         12.25         16.68         5.12 o                         
 -11   4   4         30.88         30.57         5.78 o                         
 -10   4   4        154.90        169.97        10.54 o                         
  -9   4   4          6.88          1.70         4.87 o                         
  -8   4   4         53.24         53.81         5.41 o                         
  -7   4   4         25.77         24.93         4.34 o                         
  -6   4   4         24.62         28.19         4.04 o                         
  -5   4   4        241.47        233.32         8.18 o                         
  -4   4   4        304.91        316.03         8.58 o                         
  -3   4   4        171.06        194.28         4.94 o                         
  -2   4   4        701.25        713.37        11.20 o                         
  -1   4   4         28.28         25.27         3.11 o                         
   0   4   4        752.67        804.17        15.54 o                         
   1   4   4         28.11         24.96         2.72 o                         
   2   4   4        700.72        747.63        13.48 o                         
   3   4   4        171.10        184.39         5.87 o                         
   4   4   4        305.33        316.59         9.02 o                         
   5   4   4        241.54        225.16         9.23 o                         
   6   4   4         24.57         14.71         3.76 o                         
   7   4   4         25.70         22.87         4.91 o                         
   8   4   4         53.29         57.76         6.52 o                         
   9   4   4          6.87          8.48         4.02 o                         
  10   4   4        154.71        146.10        10.41 o                         
  11   4   4         30.90         37.31         6.50 o                         
  12   4   4         12.22         22.03         5.93 o                         
  13   4   4         90.16         78.47         9.62 o                         
  14   4   4          0.37          9.04         9.65 o                         
  15   4   4          6.39         -5.44         5.44 o                         
 -15   5   4          1.47         -7.62         7.62 o                         
 -14   5   4         14.82         18.37         7.26 o                         
 -13   5   4         30.76         37.36         9.67 o                         
 -12   5   4         28.47         34.69         6.41 o                         
 -11   5   4          6.62          6.77         4.65 o                         
 -10   5   4         50.59         48.26         8.24 o                         
  -9   5   4        215.02        214.89        11.44 o                         
  -8   5   4         72.80         89.88         8.32 o                         
  -7   5   4       2646.19       2598.48        33.11 o                         
  -6   5   4         14.00         18.13         3.41 o                         
  -5   5   4        387.27        405.15        11.22 o                         
  -4   5   4        525.80        585.31        10.02 o                         
  -3   5   4        306.14        322.46         9.32 o                         
  -2   5   4        214.54        211.25         6.08 o                         
  -1   5   4          1.43          0.03         1.70 o                         
   0   5   4       1051.53       1032.22        14.87 o                         
   1   5   4          1.40          2.94         2.03 o                         
   2   5   4        214.52        213.73         6.73 o                         
   3   5   4        306.09        324.14         7.83 o                         
   4   5   4        525.55        583.12        11.01 o                         
   5   5   4        386.83        389.01        16.40 o                         
   6   5   4         14.08         17.99         4.35 o                         
   7   5   4       2645.85       2596.12        35.33 o                         
   8   5   4         72.86         75.53         6.14 o                         
   9   5   4        215.27        219.43         9.51 o                         
  10   5   4         50.58         43.65         5.87 o                         
  11   5   4          6.61          9.37         4.54 o                         
  12   5   4         28.47         23.92         6.89 o                         
  13   5   4         30.79         29.42         6.79 o                         
  14   5   4         14.84         12.05        13.33 o                         
  15   5   4          1.48         -0.56         8.03 o                         
 -15   6   4          5.26         -1.88        15.55 o                         
 -14   6   4          7.87          4.29         8.61 o                         
 -13   6   4          5.57          3.69         7.21 o                         
 -12   6   4         71.71         84.55        10.18 o                         
 -11   6   4         52.24         47.35         6.22 o                         
 -10   6   4          4.99          5.22         4.34 o                         
  -9   6   4          0.10          1.34         4.58 o                         
  -8   6   4         73.42         79.26         7.12 o                         
  -7   6   4         10.03          6.34         3.83 o                         
  -6   6   4        229.29        242.80         9.33 o                         
  -5   6   4         30.65         37.84         3.32 o                         
  -4   6   4        697.34        718.15        13.40 o                         
  -3   6   4         21.59         29.50         2.92 o                         
  -2   6   4         18.85         15.60         2.54 o                         
  -1   6   4        407.56        416.62         9.25 o                         
   0   6   4        946.12        906.39        14.57 o                         
   1   6   4        407.69        431.01         9.99 o                         
   2   6   4         18.98         15.05         3.04 o                         
   3   6   4         21.63         22.25         2.56 o                         
   4   6   4        697.45        727.66        11.81 o                         
   5   6   4         30.62         35.30         3.17 o                         
   6   6   4        229.33        263.49        11.72 o                         
   7   6   4         10.04          5.83         3.21 o                         
   8   6   4         73.51         68.44         5.80 o                         
   9   6   4          0.10          2.66         3.67 o                         
  10   6   4          5.04          8.18         3.84 o                         
  11   6   4         52.16         58.13         7.75 o                         
  12   6   4         71.62         74.38         7.97 o                         
  13   6   4          5.55          5.63         5.82 o                         
  14   6   4          7.87         -5.52         6.35 o                         
  15   6   4          5.25         10.33         8.37 o                         
 -14   7   4          0.11         10.23         9.36 o                         
 -13   7   4         47.71         38.62        11.90 o                         
 -12   7   4         41.56         51.93        13.92 o                         
 -11   7   4          5.24         11.47         5.11 o                         
 -10   7   4         33.71         25.26         5.09 o                         
  -9   7   4        180.79        195.62         9.82 o                         
  -8   7   4          1.96         -3.19         3.19 o                         
  -7   7   4        484.92        483.89        19.85 o                         
  -6   7   4         68.24         56.60         6.55 o                         
  -5   7   4         53.46         56.61         4.72 o                         
  -4   7   4        229.67        252.79         8.73 o                         
  -3   7   4        141.12        131.67         6.78 o                         
  -2   7   4         50.01         72.40         5.53 o                         
  -1   7   4        518.42        514.22        10.92 o                         
   0   7   4        313.22        312.40         9.51 o                         
   1   7   4        518.02        522.75        11.78 o                         
   2   7   4         50.05         72.25         5.55 o                         
   3   7   4        141.09        138.75         5.61 o                         
   4   7   4        229.86        248.81         9.28 o                         
   5   7   4         53.47         55.08         5.57 o                         
   6   7   4         68.26         61.07         7.50 o                         
   7   7   4        484.87        475.82        16.39 o                         
   8   7   4          1.94          0.01         2.67 o                         
   9   7   4        180.94        171.84         8.48 o                         
  10   7   4         33.65         15.67         8.90 o                         
  11   7   4          5.24          1.44         6.51 o                         
  12   7   4         41.57         47.81        10.34 o                         
  13   7   4         47.68         52.97        11.08 o                         
  14   7   4          0.11        -10.89        10.94 o                         
 -14   8   4         11.98         17.02         9.03 o                         
 -13   8   4         10.95         11.10         7.98 o                         
 -12   8   4          0.99          8.38         7.30 o                         
 -11   8   4         22.06         36.32        11.90 o                         
 -10   8   4        151.97        135.83        10.42 o                         
  -9   8   4         44.05         58.76         7.51 o                         
  -8   8   4        288.85        300.47        15.03 o                         
  -7   8   4         49.96         38.70         8.00 o                         
  -6   8   4         13.82          5.24         5.24 o                         
  -5   8   4         11.03         16.76         6.48 o                         
  -4   8   4        152.85        164.22         7.14 o                         
  -3   8   4          5.43          3.03         1.74 o                         
  -2   8   4         59.95         58.06         5.66 o                         
  -1   8   4        290.87        294.94         8.78 o                         
   0   8   4        129.16        128.35         7.33 o                         
   1   8   4        290.94        295.98         9.71 o                         
   2   8   4         60.03         69.76         5.92 o                         
   3   8   4          5.46          3.69         3.32 o                         
   4   8   4        152.63        158.79         6.04 o                         
   5   8   4         11.00         14.42         3.71 o                         
   6   8   4         13.75         10.99         4.30 o                         
   7   8   4         50.00         50.36         7.51 o                         
   8   8   4        288.75        305.84        15.69 o                         
   9   8   4         43.97         53.07         8.16 o                         
  10   8   4        152.13        141.98        14.68 o                         
  11   8   4         22.15         31.74         8.82 o                         
  12   8   4          0.97          0.01         7.49 o                         
  13   8   4         10.95         31.16         9.62 o                         
  14   8   4         11.98          3.17         9.08 o                         
 -13   9   4         19.18         13.32         8.92 o                         
 -12   9   4         22.64         26.24         9.51 o                         
 -11   9   4         12.72          6.73         8.15 o                         
 -10   9   4         68.79         62.79        12.15 o                         
  -9   9   4          9.15         12.77         5.87 o                         
  -8   9   4          6.34          2.02         5.40 o                         
  -7   9   4         77.61         75.76        12.01 o                         
  -6   9   4        198.48        162.02        12.69 o                         
  -5   9   4        161.59        165.94        12.39 o                         
  -4   9   4         41.59         30.21         6.78 o                         
  -3   9   4         43.85         43.52         7.68 o                         
  -2   9   4        184.08        167.91         8.73 o                         
  -1   9   4        453.37        445.45        11.41 o                         
   0   9   4         58.39         67.12         5.84 o                         
   1   9   4        453.45        431.15        12.23 o                         
   2   9   4        184.03        173.95         9.91 o                         
   3   9   4         43.87         42.00         5.41 o                         
   4   9   4         41.68         46.75         5.55 o                         
   5   9   4        161.50        166.50         9.76 o                         
   6   9   4        198.53        184.66        12.38 o                         
   7   9   4         77.56         48.83         8.66 o                         
   8   9   4          6.33          8.01         7.34 o                         
   9   9   4          9.17          6.49         7.00 o                         
  10   9   4         68.74         53.14        10.15 o                         
  11   9   4         12.71         10.55         7.24 o                         
  12   9   4         22.67         23.66        12.13 o                         
  13   9   4         19.18          8.65        11.15 o                         
 -13  10   4          1.20         13.48        12.74 o                         
 -12  10   4          6.96          6.60        11.29 o                         
 -11  10   4         12.55         16.81         9.47 o                         
 -10  10   4         36.27         36.13         9.52 o                         
  -9  10   4          9.43         -5.36         5.74 o                         
  -8  10   4         27.04         21.76         6.92 o                         
  -7  10   4         13.20          4.00         4.83 o                         
  -6  10   4          5.72         14.53         5.99 o                         
  -5  10   4         39.55         30.61         7.20 o                         
  -4  10   4         99.45         89.75        10.46 o                         
  -3  10   4         12.04          3.92         5.07 o                         
  -2  10   4         70.19         70.85         6.57 o                         
  -1  10   4        815.94        804.48        16.05 o                         
   0  10   4          0.91          0.86         3.66 o                         
   1  10   4        816.10        827.83        21.02 o                         
   2  10   4         70.29         65.69         6.37 o                         
   3  10   4         11.95         10.26         2.86 o                         
   4  10   4         99.45         76.80         7.21 o                         
   5  10   4         39.63         35.49         5.76 o                         
   6  10   4          5.69          4.01         3.52 o                         
   7  10   4         13.19          8.15         5.71 o                         
   8  10   4         27.11         20.88         8.03 o                         
   9  10   4          9.46         23.02         8.40 o                         
  10  10   4         36.22         38.40        11.29 o                         
  11  10   4         12.55         12.54        13.51 o                         
  12  10   4          6.94          8.61         9.86 o                         
  13  10   4          1.19         15.24         9.49 o                         
 -12  11   4          2.67          8.50         9.16 o                         
 -11  11   4          0.72         20.82         9.73 o                         
 -10  11   4          0.52         -7.28        10.24 o                         
  -9  11   4         16.51         27.21         9.18 o                         
  -8  11   4         30.22         34.23         7.24 o                         
  -7  11   4         80.74         87.53         9.71 o                         
  -6  11   4         27.85         17.65         6.39 o                         
  -5  11   4          3.75          3.29         4.96 o                         
  -4  11   4         69.24         77.62        10.77 o                         
  -3  11   4         11.46         16.00         6.61 o                         
  -2  11   4         30.00         31.84         4.79 o                         
  -1  11   4         45.35         51.71         5.29 o                         
   0  11   4        266.35        279.37        10.57 o                         
   1  11   4         45.27         43.57         7.02 o                         
   2  11   4         29.89         31.84         4.23 o                         
   3  11   4         11.49          3.64         4.38 o                         
   4  11   4         69.24         72.64         9.13 o                         
   5  11   4          3.76         10.36         5.88 o                         
   6  11   4         27.95         27.80         5.50 o                         
   7  11   4         80.77         88.74        11.81 o                         
   8  11   4         30.19         18.60        21.21 o                         
   9  11   4         16.50         -1.33        11.58 o                         
  10  11   4          0.53         16.45         8.39 o                         
  11  11   4          0.73          1.39         7.14 o                         
  12  11   4          2.68         -0.43         7.44 o                         
 -11  12   4          6.99        -11.53        11.53 o                         
 -10  12   4         23.11         34.53        10.15 o                         
  -9  12   4         15.08         20.21        13.04 o                         
  -8  12   4         15.39         12.12         6.92 o                         
  -7  12   4         57.65         61.39         9.00 o                         
  -6  12   4          6.99          8.49         6.16 o                         
  -5  12   4         35.88         28.19        14.32 o                         
  -4  12   4         11.00          8.59         5.61 o                         
  -3  12   4         11.08         10.80         5.53 o                         
  -2  12   4        174.30        188.66         7.81 o                         
  -1  12   4        258.48        234.50        10.25 o                         
   0  12   4          0.18         -3.14         3.87 o                         
   1  12   4        258.58        247.57        10.68 o                         
   2  12   4        174.28        184.56         9.26 o                         
   3  12   4         11.03         16.78         5.49 o                         
   4  12   4         10.97         19.12         5.56 o                         
   5  12   4         35.97         28.81         6.56 o                         
   6  12   4          7.00         -1.35         4.60 o                         
   7  12   4         57.65         78.24        11.81 o                         
   8  12   4         15.39         20.21         8.04 o                         
   9  12   4         15.09         22.38         9.49 o                         
  10  12   4         23.15         32.97         9.90 o                         
  11  12   4          6.98          0.35         7.71 o                         
 -10  13   4         10.28         13.51         9.40 o                         
  -9  13   4          0.84         -7.00         8.58 o                         
  -8  13   4         14.04         44.36        16.72 o                         
  -7  13   4         23.17         20.13         7.31 o                         
  -6  13   4         32.45         20.82         6.92 o                         
  -5  13   4         77.80         78.16         9.89 o                         
  -4  13   4         34.12         25.46         7.50 o                         
  -3  13   4         16.90          5.85         5.75 o                         
  -2  13   4         18.51         10.70         9.01 o                         
  -1  13   4         51.85         54.93         7.05 o                         
   0  13   4         11.33          3.79         7.47 o                         
   1  13   4         51.80         53.10         6.12 o                         
   2  13   4         18.52         18.08         6.07 o                         
   3  13   4         16.86         11.99         8.72 o                         
   4  13   4         34.12         38.60         7.12 o                         
   5  13   4         77.81        101.32         9.89 o                         
   6  13   4         32.50         33.88        10.31 o                         
   7  13   4         23.19         30.96         8.93 o                         
   8  13   4         14.00         -3.15        10.52 o                         
   9  13   4          0.85          4.67         9.81 o                         
  10  13   4         10.27         -3.52         9.06 o                         
  -9  14   4         33.22         26.57        10.62 o                         
  -8  14   4         22.55         31.47        12.15 o                         
  -7  14   4         11.21         15.14         7.18 o                         
  -6  14   4          8.35          6.41        11.78 o                         
  -5  14   4         11.57         11.94         6.84 o                         
  -4  14   4         20.78         26.49         7.59 o                         
  -3  14   4         51.91         39.75         8.38 o                         
  -2  14   4         40.40         58.59         8.72 o                         
  -1  14   4         35.65         35.50         7.62 o                         
   0  14   4          0.06         -0.14         4.58 o                         
   1  14   4         35.68         47.15         7.72 o                         
   2  14   4         40.37         41.04         8.10 o                         
   3  14   4         51.91         48.80        10.87 o                         
   4  14   4         20.85         39.95         7.48 o                         
   5  14   4         11.58         10.28         6.88 o                         
   6  14   4          8.38         15.01         8.26 o                         
   7  14   4         11.18         23.27         8.66 o                         
   8  14   4         22.56         48.51        11.07 o                         
   9  14   4         33.22         36.70        18.01 o                         
  -8  15   4         12.13         11.22        10.39 o                         
  -7  15   4         84.05        123.49        16.81 o                         
  -6  15   4          2.28          4.90        10.06 o                         
  -5  15   4          0.65         -6.71         7.56 o                         
  -4  15   4         19.65         23.41         8.28 o                         
  -3  15   4          1.63         12.98         8.36 o                         
  -2  15   4         33.16         50.23         8.87 o                         
  -1  15   4         12.37         14.01         7.33 o                         
   0  15   4          0.02          4.17         8.03 o                         
   1  15   4         12.43         18.74         6.94 o                         
   2  15   4         33.21         29.87         8.00 o                         
   3  15   4          1.62          2.89         6.22 o                         
   4  15   4         19.63         19.17         8.13 o                         
   5  15   4          0.65          2.87         8.27 o                         
   6  15   4          2.27         -5.03         8.13 o                         
   7  15   4         83.96         99.78        14.79 o                         
   8  15   4         12.12         -4.01         9.88 o                         
  -6  16   4          0.19         -5.53         9.59 o                         
  -5  16   4          0.25         -9.43         9.43 o                         
  -4  16   4          1.20         11.15         7.67 o                         
  -3  16   4          0.04          1.72         7.10 o                         
  -2  16   4          0.45         -1.70         7.62 o                         
  -1  16   4          1.03        -10.62        10.62 o                         
   0  16   4          2.08          4.98         8.15 o                         
   1  16   4          1.04         -2.13         8.26 o                         
   2  16   4          0.45         -4.50         7.86 o                         
   3  16   4          0.04         -6.89         7.05 o                         
   4  16   4          1.21         -6.87         6.87 o                         
   5  16   4          0.25          9.85         8.34 o                         
   6  16   4          0.19         11.13         9.68 o                         
  -3  17   4          7.42         16.72        14.20 o                         
  -2  17   4         11.29         -8.77         8.77 o                         
  -1  17   4          2.38         10.58         8.34 o                         
   0  17   4          1.59         19.48        11.10 o                         
   1  17   4          2.39          6.30        10.62 o                         
   2  17   4         11.28          2.37         8.80 o                         
   3  17   4          7.42          4.12         8.24 o                         
   1   0   5          9.78         10.47         1.23 o                         
   2   0   5       1168.64       1092.29        11.79 o                         
   3   0   5        641.71        656.99        10.39 o                         
   4   0   5       1209.66       1301.64        16.77 o                         
   5   0   5         60.49         63.31         4.64 o                         
   6   0   5        752.17        763.72        13.98 o                         
   7   0   5        254.84        265.37        10.32 o                         
   8   0   5         43.27         38.78         4.72 o                         
   9   0   5         16.13         13.60         3.80 o                         
  10   0   5        500.79        441.98        12.84 o                         
  11   0   5         14.01          4.88         5.33 o                         
  12   0   5         32.82         37.34         5.82 o                         
  13   0   5          8.75          8.22         6.95 o                         
  14   0   5          0.00          3.67         6.04 o                         
  15   0   5        206.91        233.34        15.96 o                         
 -15   1   5         20.47         -5.40        12.20 o                         
 -14   1   5         34.57         36.79         7.34 o                         
 -13   1   5         19.88         16.92         8.95 o                         
 -12   1   5         51.66         42.31         7.20 o                         
 -11   1   5         15.62         16.98         3.88 o                         
 -10   1   5        144.65        138.18        11.72 o                         
  -9   1   5         49.85         48.86         4.89 o                         
  -8   1   5         60.43         64.74         5.27 o                         
  -7   1   5         27.48         20.64         5.17 o                         
  -6   1   5        173.96        170.42         6.18 o                         
  -5   1   5        459.97        455.69         9.22 o                         
  -4   1   5       2599.15       2703.70        25.56 o                         
  -3   1   5       1044.49       1031.11        12.72 o                         
  -2   1   5       1647.34       1607.99        16.40 o                         
  -1   1   5      10957.73      11135.95       102.56 o                         
   0   1   5       6623.10       6772.55        45.56 o                         
   1   1   5      10956.95      11183.35        92.67 o                         
   2   1   5       1647.65       1599.64        15.39 o                         
   3   1   5       1045.21       1030.53        12.22 o                         
   4   1   5       2600.04       2705.34        25.39 o                         
   5   1   5        460.50        469.60         9.03 o                         
   6   1   5        173.95        174.31         7.10 o                         
   7   1   5         27.61         25.84         4.09 o                         
   8   1   5         60.42         65.51         5.93 o                         
   9   1   5         49.91         41.96         5.25 o                         
  10   1   5        144.70        134.99         8.45 o                         
  11   1   5         15.62         14.90         6.06 o                         
  12   1   5         51.55         53.04         8.83 o                         
  13   1   5         19.83         15.30         6.17 o                         
  14   1   5         34.64         44.12         9.53 o                         
  15   1   5         20.47         22.17         8.15 o                         
 -15   2   5         51.56         80.50        10.69 o                         
 -14   2   5         86.03        107.92        11.11 o                         
 -13   2   5          9.57         15.37         5.52 o                         
 -12   2   5         23.01         18.82         5.26 o                         
 -11   2   5         16.49         16.34         6.11 o                         
 -10   2   5        287.11        282.77        11.15 o                         
  -9   2   5         29.43         30.49         5.40 o                         
  -8   2   5         13.94         16.77         4.30 o                         
  -7   2   5          9.77         11.83         3.58 o                         
  -6   2   5         60.82         63.22         5.21 o                         
  -5   2   5         40.64         46.60         2.83 o                         
  -4   2   5        168.85        177.44         4.46 o                         
  -3   2   5         41.59         39.68         2.68 o                         
  -2   2   5        271.86        279.57         5.47 o                         
  -1   2   5       2313.39       2351.86        22.65 o                         
   0   2   5       4081.48       3984.77        31.51 o                         
   1   2   5       2312.14       2303.97        20.82 o                         
   2   2   5        271.75        270.38         6.11 o                         
   3   2   5         41.57         34.84         3.10 o                         
   4   2   5        168.67        169.84         6.01 o                         
   5   2   5         40.40         36.43         4.25 o                         
   6   2   5         60.87         62.47         5.75 o                         
   7   2   5          9.85         10.39         3.81 o                         
   8   2   5         13.97         10.21         4.20 o                         
   9   2   5         29.39         40.16         5.94 o                         
  10   2   5        287.28        278.87        12.50 o                         
  11   2   5         16.59         27.32         7.61 o                         
  12   2   5         22.97         18.92         5.88 o                         
  13   2   5          9.60         20.23         6.11 o                         
  14   2   5         86.03        109.24        12.10 o                         
  15   2   5         51.64         45.34        14.29 o                         
 -15   3   5         14.98         16.62         7.86 o                         
 -14   3   5         19.14         10.93        11.16 o                         
 -13   3   5         46.16         63.29         7.88 o                         
 -12   3   5         60.59         65.32         9.89 o                         
 -11   3   5          3.83          6.76         5.19 o                         
 -10   3   5        201.11        185.83         9.97 o                         
  -9   3   5        118.56        109.76         7.78 o                         
  -8   3   5         72.62         70.83         7.04 o                         
  -7   3   5          8.00         10.10         3.51 o                         
  -6   3   5          2.04          3.46         2.80 o                         
  -5   3   5        271.19        289.57         9.05 o                         
  -4   3   5       1876.53       1986.38        21.40 o                         
  -3   3   5        570.52        566.58         8.50 o                         
  -2   3   5        115.65         96.66         4.77 o                         
  -1   3   5        178.03        175.33         4.68 o                         
   0   3   5        346.57        302.62         6.76 o                         
   1   3   5        178.09        171.93         5.12 o                         
   2   3   5        115.57         94.26         3.71 o                         
   3   3   5        570.31        570.47        10.68 o                         
   4   3   5       1877.70       1952.59        23.89 o                         
   5   3   5        271.00        277.40         8.95 o                         
   6   3   5          2.01         -0.61         2.60 o                         
   7   3   5          8.05         11.89         4.24 o                         
   8   3   5         72.67         70.50         7.21 o                         
   9   3   5        118.76         99.30         8.87 o                         
  10   3   5        201.11        178.26        11.82 o                         
  11   3   5          3.87         -3.72         3.72 o                         
  12   3   5         60.53         69.99         8.53 o                         
  13   3   5         46.15         62.76         8.62 o                         
  14   3   5         19.16         36.06         8.07 o                         
  15   3   5         14.99          5.02        10.82 o                         
 -15   4   5          4.72         -7.33         7.33 o                         
 -14   4   5         11.79         23.16         8.07 o                         
 -13   4   5         18.00         31.77         7.06 o                         
 -12   4   5        141.24        169.00        11.12 o                         
 -11   4   5         56.95         65.74         7.83 o                         
 -10   4   5         91.57         96.07        10.33 o                         
  -9   4   5         52.59         61.87         6.21 o                         
  -8   4   5         57.28         50.29         5.86 o                         
  -7   4   5        507.38        484.00        13.14 o                         
  -6   4   5        381.04        364.23        10.74 o                         
  -5   4   5        416.64        463.14        11.34 o                         
  -4   4   5        785.43        867.26        10.61 o                         
  -3   4   5        315.16        354.56         7.35 o                         
  -2   4   5       2032.69       2187.09        24.13 o                         
  -1   4   5        248.19        272.75         6.92 o                         
   0   4   5       2044.88       2132.94        23.22 o                         
   1   4   5        248.41        259.26         6.84 o                         
   2   4   5       2033.17       2199.61        24.08 o                         
   3   4   5        315.63        349.25         8.12 o                         
   4   4   5        785.96        874.17        15.35 o                         
   5   4   5        416.66        466.43        13.85 o                         
   6   4   5        381.36        367.16        12.24 o                         
   7   4   5        507.35        480.00        13.55 o                         
   8   4   5         57.22         47.66         6.21 o                         
   9   4   5         52.58         57.56         6.75 o                         
  10   4   5         91.69         91.51         7.56 o                         
  11   4   5         57.03         67.82         6.68 o                         
  12   4   5        141.16        167.01        11.27 o                         
  13   4   5         17.99         15.66         5.93 o                         
  14   4   5         11.79         15.15         6.16 o                         
  15   4   5          4.72          3.22         7.73 o                         
 -15   5   5          3.61         -6.08         9.32 o                         
 -14   5   5          4.55          3.58         8.59 o                         
 -13   5   5         11.45         10.44         7.58 o                         
 -12   5   5         70.04         69.54         8.24 o                         
 -11   5   5         12.23         12.11         5.86 o                         
 -10   5   5         10.46         18.05         6.01 o                         
  -9   5   5         56.78         56.39         7.58 o                         
  -8   5   5        168.98        164.25         8.40 o                         
  -7   5   5        946.69        918.67        18.07 o                         
  -6   5   5         40.56         41.43         4.80 o                         
  -5   5   5         56.39         52.59         4.52 o                         
  -4   5   5        182.75        185.22         7.08 o                         
  -3   5   5         68.29         73.03         4.31 o                         
  -2   5   5        217.20        224.67         6.71 o                         
  -1   5   5        225.77        251.35         7.12 o                         
   0   5   5        185.65        199.20         6.50 o                         
   1   5   5        225.96        253.33         7.30 o                         
   2   5   5        217.04        228.51         8.49 o                         
   3   5   5         68.32         71.42         4.61 o                         
   4   5   5        182.75        186.16        13.39 o                         
   5   5   5         56.51         63.36         5.81 o                         
   6   5   5         40.55         45.30         5.50 o                         
   7   5   5        946.67        937.40        19.73 o                         
   8   5   5        169.01        169.24         9.97 o                         
   9   5   5         56.85         66.92         6.26 o                         
  10   5   5         10.45          6.65         4.53 o                         
  11   5   5         12.21         25.88         5.40 o                         
  12   5   5         70.04         70.30         9.14 o                         
  13   5   5         11.45         21.52         6.08 o                         
  14   5   5          4.56         -1.18         9.39 o                         
  15   5   5          3.62          1.98         9.01 o                         
 -14   6   5         11.77         -3.42         8.20 o                         
 -13   6   5         35.22         38.36        16.07 o                         
 -12   6   5          2.41         -5.08         5.08 o                         
 -11   6   5         82.30         75.59         8.15 o                         
 -10   6   5         18.93         17.19         5.62 o                         
  -9   6   5         37.94         31.36         6.27 o                         
  -8   6   5        292.91        293.05        11.64 o                         
  -7   6   5       1229.83       1200.96        19.39 o                         
  -6   6   5         86.27         77.81         5.32 o                         
  -5   6   5        302.53        306.59        10.46 o                         
  -4   6   5        154.09        145.91         8.44 o                         
  -3   6   5         37.86         30.67         4.27 o                         
  -2   6   5       1123.23       1178.92        18.23 o                         
  -1   6   5        394.79        402.25         9.44 o                         
   1   6   5        394.52        402.03         9.84 o                         
   2   6   5       1123.10       1221.30        18.62 o                         
   3   6   5         37.67         28.27         3.89 o                         
   4   6   5        154.01        161.42         9.21 o                         
   5   6   5        302.33        294.27        13.16 o                         
   6   6   5         86.11         85.10         8.10 o                         
   7   6   5       1229.96       1251.67        26.00 o                         
   8   6   5        293.14        279.70         9.68 o                         
   9   6   5         37.99         41.23         5.36 o                         
  10   6   5         18.95         14.79         4.37 o                         
  11   6   5         82.29         79.88         9.80 o                         
  12   6   5          2.40         -3.13         4.57 o                         
  13   6   5         35.23         22.79        10.35 o                         
  14   6   5         11.82         24.19         7.88 o                         
 -14   7   5          4.28         -5.34         9.62 o                         
 -13   7   5         24.61         16.02         8.20 o                         
 -12   7   5         51.84         48.06        11.09 o                         
 -11   7   5         32.84         30.10         5.70 o                         
 -10   7   5         71.45         77.04        11.19 o                         
  -9   7   5        122.86        124.46         9.25 o                         
  -8   7   5         84.08         78.42         7.26 o                         
  -7   7   5         39.53         36.50         5.38 o                         
  -6   7   5          2.67          2.09         3.34 o                         
  -5   7   5          7.84          6.95         2.06 o                         
  -4   7   5         76.36         64.38         4.23 o                         
  -3   7   5        121.76        123.71         5.57 o                         
  -2   7   5         33.01         36.33         3.97 o                         
  -1   7   5        454.76        484.59        11.33 o                         
   0   7   5        331.57        334.93         9.52 o                         
   1   7   5        454.97        478.06        11.48 o                         
   2   7   5         33.12         27.54         4.08 o                         
   3   7   5        121.72        116.58         6.95 o                         
   4   7   5         76.17         63.36         4.28 o                         
   5   7   5          7.83          3.90         4.06 o                         
   6   7   5          2.70         -1.39         2.50 o                         
   7   7   5         39.60         33.46         4.62 o                         
   8   7   5         83.96         78.71         8.92 o                         
   9   7   5        122.75        105.15         8.43 o                         
  10   7   5         71.50         71.33         6.57 o                         
  11   7   5         32.85         28.76         8.48 o                         
  12   7   5         51.86         36.45         8.88 o                         
  13   7   5         24.59         36.22         9.52 o                         
  14   7   5          4.26         22.56        15.49 o                         
 -14   8   5         18.88         24.01        12.32 o                         
 -13   8   5          0.66         -3.75        10.90 o                         
 -12   8   5         22.66         27.35        10.48 o                         
 -11   8   5          6.74          6.04         6.27 o                         
 -10   8   5         83.93        104.86        13.29 o                         
  -9   8   5         17.64         17.09         5.60 o                         
  -8   8   5          7.82          2.98         5.68 o                         
  -7   8   5          1.52          3.32         5.07 o                         
  -6   8   5         34.32         24.95         4.37 o                         
  -5   8   5         91.79         95.46         9.85 o                         
  -4   8   5          0.14          1.05         4.27 o                         
  -3   8   5         72.85         62.30         3.80 o                         
  -2   8   5        277.49        281.06         8.75 o                         
  -1   8   5        425.00        393.72        10.50 o                         
   0   8   5         40.51         35.56         4.41 o                         
   1   8   5        425.19        411.23        11.44 o                         
   2   8   5        277.57        297.51        10.32 o                         
   3   8   5         72.77         64.33         6.84 o                         
   4   8   5          0.15          3.82         3.17 o                         
   5   8   5         91.68         91.49         6.63 o                         
   6   8   5         34.35         25.74         5.93 o                         
   7   8   5          1.54         -1.87         4.51 o                         
   8   8   5          7.83          4.12         6.56 o                         
   9   8   5         17.67         14.41         6.08 o                         
  10   8   5         83.82         86.33        10.41 o                         
  11   8   5          6.78         10.20         7.81 o                         
  12   8   5         22.71         25.78         8.95 o                         
  13   8   5          0.66         -9.12         9.24 o                         
  14   8   5         18.90         15.12        12.98 o                         
 -13   9   5          5.36         -7.29         7.29 o                         
 -12   9   5          2.16          4.01         7.92 o                         
 -11   9   5         12.76         14.66        10.89 o                         
 -10   9   5         94.09         98.34        13.37 o                         
  -9   9   5        233.67        246.22        14.66 o                         
  -8   9   5         49.10         52.93         8.51 o                         
  -7   9   5         10.37         11.84         5.91 o                         
  -6   9   5         17.05         31.40         7.24 o                         
  -5   9   5         42.36         29.02         4.88 o                         
  -4   9   5        317.26        264.50        14.21 o                         
  -3   9   5         45.88         43.69         3.61 o                         
  -2   9   5        404.64        423.64        10.67 o                         
  -1   9   5        635.62        614.74        13.81 o                         
   0   9   5          4.07          1.35         3.45 o                         
   1   9   5        635.86        647.39        15.06 o                         
   2   9   5        404.35        397.47        12.20 o                         
   3   9   5         45.86         35.66         5.10 o                         
   4   9   5        316.78        260.95        10.24 o                         
   5   9   5         42.42         37.27         4.83 o                         
   6   9   5         17.07         16.93         3.55 o                         
   7   9   5         10.34          6.57         6.50 o                         
   8   9   5         48.99         62.68         8.93 o                         
   9   9   5        233.52        242.48        16.43 o                         
  10   9   5         94.10        114.26        13.07 o                         
  11   9   5         12.76          5.48         7.38 o                         
  12   9   5          2.18         18.12         9.25 o                         
  13   9   5          5.37         10.53        10.00 o                         
 -12  10   5          8.63          2.88         8.57 o                         
 -11  10   5          3.51         -5.71        13.07 o                         
 -10  10   5         75.45         93.87        12.79 o                         
  -9  10   5         19.06         13.89         6.20 o                         
  -8  10   5          2.29         11.55         5.41 o                         
  -7  10   5         84.47         67.67        10.19 o                         
  -6  10   5         13.14         12.98         6.28 o                         
  -5  10   5         74.90         57.67        10.90 o                         
  -4  10   5         42.28         40.81         5.58 o                         
  -3  10   5          0.00          5.64         3.36 o                         
  -2  10   5         42.89         35.19         4.30 o                         
  -1  10   5         57.76         58.99         5.63 o                         
   0  10   5         84.83         88.94         7.02 o                         
   1  10   5         57.66         57.92         5.99 o                         
   2  10   5         43.00         48.26         5.93 o                         
   3  10   5          0.00         -4.72         4.72 o                         
   4  10   5         42.17         39.45         3.83 o                         
   5  10   5         74.84         62.71         6.56 o                         
   6  10   5         13.15          7.45         3.65 o                         
   7  10   5         84.41         76.45         9.58 o                         
   8  10   5          2.28         -3.52         5.55 o                         
   9  10   5         19.09          6.17         7.34 o                         
  10  10   5         75.38         93.58        13.10 o                         
  11  10   5          3.51         -0.01         7.78 o                         
  12  10   5          8.66         -8.89        14.93 o                         
 -12  11   5          6.19         12.42         9.46 o                         
 -11  11   5         10.81          3.77        14.73 o                         
 -10  11   5          1.59         21.56         9.55 o                         
  -9  11   5          5.53         -4.68         5.19 o                         
  -8  11   5          1.51         -6.44         8.06 o                         
  -7  11   5         13.97          9.20         5.94 o                         
  -6  11   5          0.64         -1.69         5.99 o                         
  -5  11   5         56.72         71.33         9.82 o                         
  -4  11   5        163.58        145.05        14.96 o                         
  -3  11   5         16.78         15.62         7.42 o                         
  -2  11   5         32.82         32.77         4.26 o                         
  -1  11   5         99.84        115.16         7.24 o                         
   0  11   5         11.35          7.00         3.74 o                         
   1  11   5         99.92        102.18         7.91 o                         
   2  11   5         32.85         21.71         5.74 o                         
   3  11   5         16.78          7.84         4.45 o                         
   4  11   5        163.45        154.84        10.11 o                         
   5  11   5         56.81         58.90         6.88 o                         
   6  11   5          0.64         -3.65         3.65 o                         
   7  11   5         13.91          9.78         6.34 o                         
   8  11   5          1.52         14.16         9.22 o                         
   9  11   5          5.52          3.58         7.86 o                         
  10  11   5          1.60          3.38         7.53 o                         
  11  11   5         10.81         13.39         8.69 o                         
  12  11   5          6.16         10.03        10.41 o                         
 -11  12   5          3.69         11.87         9.30 o                         
 -10  12   5          1.49         -7.59         7.75 o                         
  -9  12   5         26.51         47.43        13.60 o                         
  -8  12   5          0.87         -1.13         5.70 o                         
  -7  12   5          3.57         -2.90         6.50 o                         
  -6  12   5          7.46         14.25         6.35 o                         
  -5  12   5         11.93         20.00         6.16 o                         
  -4  12   5         29.15         20.33         7.67 o                         
  -3  12   5          6.65          9.40         6.58 o                         
  -2  12   5          4.84          6.70         6.85 o                         
  -1  12   5         11.79         14.59         4.06 o                         
   0  12   5         97.16         92.15         8.26 o                         
   1  12   5         11.79         13.58         4.07 o                         
   2  12   5          4.83          1.03         4.12 o                         
   3  12   5          6.65          8.56         3.12 o                         
   4  12   5         29.20         22.55         7.58 o                         
   5  12   5         11.93          3.13         6.71 o                         
   6  12   5          7.49          6.49         6.28 o                         
   7  12   5          3.56         -2.90         7.74 o                         
   8  12   5          0.88         -5.55         6.32 o                         
   9  12   5         26.57         25.76        10.19 o                         
  10  12   5          1.50          5.85         8.05 o                         
  11  12   5          3.67        -11.41        11.41 o                         
 -10  13   5         36.09         47.91        11.69 o                         
  -9  13   5         39.61         51.31        12.13 o                         
  -8  13   5          6.89         11.59         7.74 o                         
  -7  13   5         15.42         23.95         7.88 o                         
  -6  13   5         17.33         15.35         6.94 o                         
  -5  13   5          4.63          2.09         6.06 o                         
  -4  13   5          7.58         -4.20         8.34 o                         
  -3  13   5          1.40         -4.38         4.38 o                         
  -2  13   5         36.31         48.25         8.10 o                         
  -1  13   5         16.84         13.96         5.01 o                         
   0  13   5          4.28          2.41         5.36 o                         
   1  13   5         16.82         25.74         5.09 o                         
   2  13   5         36.37         29.91         7.10 o                         
   3  13   5          1.39         -5.51         6.50 o                         
   4  13   5          7.57          7.10         6.49 o                         
   5  13   5          4.65         -3.39         6.02 o                         
   6  13   5         17.31         27.08        10.15 o                         
   7  13   5         15.44          6.52         7.44 o                         
   8  13   5          6.90          7.96         9.28 o                         
   9  13   5         39.68         56.37        10.92 o                         
  10  13   5         36.09         51.20        12.91 o                         
  -9  14   5          9.88          5.83         9.68 o                         
  -8  14   5          4.28          0.47         9.29 o                         
  -7  14   5         41.27         45.53         9.18 o                         
  -6  14   5          4.71         13.01         7.86 o                         
  -5  14   5         26.53         34.89         7.98 o                         
  -4  14   5          8.94         24.01         7.81 o                         
  -3  14   5         17.51         20.96         7.39 o                         
  -2  14   5        107.79        129.16        12.39 o                         
  -1  14   5         50.64         66.08        11.69 o                         
   0  14   5         12.48         14.04         6.23 o                         
   1  14   5         50.61         49.28         6.69 o                         
   2  14   5        107.76        120.64        12.11 o                         
   3  14   5         17.55         16.32         6.59 o                         
   4  14   5          8.95          2.16         5.85 o                         
   5  14   5         26.51         38.90         7.40 o                         
   6  14   5          4.74         -2.76         9.74 o                         
   7  14   5         41.34         34.13        14.79 o                         
   8  14   5          4.29         17.52        15.39 o                         
   9  14   5          9.88         11.91         8.73 o                         
  -7  15   5         53.97         77.24        16.43 o                         
  -6  15   5          9.98          7.93         8.26 o                         
  -5  15   5          7.33          7.59         8.13 o                         
  -4  15   5          7.74         16.78         8.28 o                         
  -3  15   5         13.69         19.26         7.78 o                         
  -2  15   5          3.74          9.71         9.99 o                         
  -1  15   5          0.03          0.05         6.60 o                         
   0  15   5         15.01         10.40         8.12 o                         
   1  15   5          0.03         -2.29         6.28 o                         
   2  15   5          3.75         -2.29         6.32 o                         
   3  15   5         13.71         19.25         8.56 o                         
   4  15   5          7.75         -1.51         6.98 o                         
   5  15   5          7.35         -3.36         7.84 o                         
   6  15   5          9.98         26.42        10.08 o                         
   7  15   5         53.96         76.88        14.10 o                         
  -6  16   5         23.79         45.26        14.80 o                         
  -5  16   5         10.84          4.39         8.20 o                         
  -4  16   5          7.25         -3.14        13.05 o                         
  -3  16   5          8.76         -1.53         8.69 o                         
  -2  16   5         16.38         38.59         9.73 o                         
  -1  16   5         19.09         13.44        10.55 o                         
   0  16   5         13.22          0.24         7.71 o                         
   1  16   5         19.12         28.04        13.51 o                         
   2  16   5         16.39         28.64         9.46 o                         
   3  16   5          8.77         17.37        11.29 o                         
   4  16   5          7.23          7.17         9.38 o                         
   5  16   5         10.84         18.87         9.54 o                         
   6  16   5         23.81         18.78        25.10 o                         
  -2  17   5          0.35         25.18        12.69 o                         
  -1  17   5          1.15          5.03         8.69 o                         
   0  17   5          8.56         -9.20         9.20 o                         
   1  17   5          1.15         -0.18         8.53 o                         
   2  17   5          0.35         13.42         8.55 o                         
   0   0   6         54.91         61.89         3.23 o                         
   1   0   6        440.63        420.23         7.76 o                         
   2   0   6       1617.02       1660.14        16.21 o                         
   3   0   6        150.60        162.52         5.26 o                         
   4   0   6         29.20         30.32         3.25 o                         
   5   0   6        173.65        177.79         6.40 o                         
   6   0   6         15.54         28.80         4.42 o                         
   7   0   6         48.30         47.23         5.22 o                         
   8   0   6         50.65         49.02         5.14 o                         
   9   0   6        241.99        208.50         9.01 o                         
  10   0   6         52.39         37.70         6.30 o                         
  11   0   6          9.41          4.88         3.95 o                         
  12   0   6        101.76        111.15         9.42 o                         
  13   0   6         22.79         35.14         7.48 o                         
  14   0   6         45.94         54.60         8.48 o                         
  15   0   6          0.74          0.81         6.45 o                         
 -15   1   6        114.05        143.03        15.79 o                         
 -14   1   6         24.00         26.98         6.64 o                         
 -13   1   6          4.95          1.53         5.51 o                         
 -12   1   6         10.80          0.58         4.59 o                         
 -11   1   6        206.50        225.04        11.53 o                         
 -10   1   6         43.69         45.81         4.90 o                         
  -9   1   6        363.20        340.84        10.07 o                         
  -8   1   6         73.71         66.03         5.33 o                         
  -7   1   6         40.66         38.02         4.41 o                         
  -6   1   6        219.71        234.47         9.09 o                         
  -5   1   6         92.91        100.30         5.93 o                         
  -4   1   6       3455.95       3648.34        36.27 o                         
  -3   1   6        109.03        121.29         4.31 o                         
  -2   1   6       2142.07       2145.23        20.66 o                         
  -1   1   6       1372.06       1353.10        13.79 o                         
   0   1   6       1379.17       1260.46        11.37 o                         
   1   1   6       1372.13       1388.78        17.00 o                         
   2   1   6       2142.54       2171.20        21.15 o                         
   3   1   6        108.52        119.28         4.38 o                         
   4   1   6       3456.76       3646.49        38.87 o                         
   5   1   6         92.90         92.61         5.57 o                         
   6   1   6        219.87        223.11         7.97 o                         
   7   1   6         40.67         33.77         4.42 o                         
   8   1   6         73.77         68.36         6.03 o                         
   9   1   6        363.39        341.62        11.36 o                         
  10   1   6         43.63         49.75         6.42 o                         
  11   1   6        206.39        193.18        18.66 o                         
  12   1   6         10.81         10.81         5.62 o                         
  13   1   6          4.94          2.12         6.39 o                         
  14   1   6         24.03         36.11         9.14 o                         
  15   1   6        113.98        138.12        18.56 o                         
 -15   2   6          4.02         10.26         7.75 o                         
 -14   2   6         57.37         67.26         9.08 o                         
 -13   2   6         18.18         17.95         5.92 o                         
 -12   2   6         51.75         68.76         7.98 o                         
 -11   2   6          5.25          4.98         4.70 o                         
 -10   2   6        142.99        171.01        10.07 o                         
  -9   2   6         17.67         19.65         4.52 o                         
  -8   2   6        160.58        148.86         8.44 o                         
  -7   2   6       1035.72       1027.42        19.22 o                         
  -6   2   6        377.93        378.67         6.78 o                         
  -5   2   6        404.09        413.60         7.22 o                         
  -4   2   6        456.76        448.41         9.57 o                         
  -3   2   6        315.21        342.36         8.01 o                         
  -2   2   6       2185.86       2149.74        20.69 o                         
  -1   2   6       1584.78       1693.28        23.43 o                         
   0   2   6       1031.88        973.50        11.22 o                         
   1   2   6       1583.26       1689.29        16.45 o                         
   2   2   6       2186.64       2153.13        22.15 o                         
   3   2   6        315.77        351.63         7.79 o                         
   4   2   6        457.18        450.81         9.71 o                         
   5   2   6        403.98        423.15        10.23 o                         
   6   2   6        377.46        379.32        11.34 o                         
   7   2   6       1035.54       1075.66        20.88 o                         
   8   2   6        160.68        164.57         9.68 o                         
   9   2   6         17.66         16.16         6.65 o                         
  10   2   6        143.06        151.29        10.55 o                         
  11   2   6          5.26          2.80         4.71 o                         
  12   2   6         51.72         52.03         6.89 o                         
  13   2   6         18.21         11.96        13.44 o                         
  14   2   6         57.39         67.25        11.99 o                         
  15   2   6          4.02         19.61         8.27 o                         
 -15   3   6          8.96          9.06         8.28 o                         
 -14   3   6          1.73          1.19         8.23 o                         
 -13   3   6          7.09          6.16         5.15 o                         
 -12   3   6          0.22         10.04         4.75 o                         
 -11   3   6        129.58        100.94        10.22 o                         
 -10   3   6        111.14        130.37         9.85 o                         
  -9   3   6        473.43        443.73        13.26 o                         
  -8   3   6         25.44         24.98         5.03 o                         
  -7   3   6         34.96         33.46         5.21 o                         
  -6   3   6        223.71        234.31         9.20 o                         
  -5   3   6         17.76         26.08         4.30 o                         
  -4   3   6         79.41         73.31         3.50 o                         
  -3   3   6         59.80         66.74         4.27 o                         
  -2   3   6        749.31        822.73        12.49 o                         
  -1   3   6        474.54        487.29         8.12 o                         
   0   3   6         15.11         23.66         2.65 o                         
   1   3   6        474.35        477.42         8.82 o                         
   2   3   6        749.29        826.69        11.41 o                         
   3   3   6         59.91         61.97         4.39 o                         
   4   3   6         79.47         77.24         5.17 o                         
   5   3   6         17.72         15.14         3.29 o                         
   6   3   6        223.56        224.78         8.70 o                         
   7   3   6         35.05         37.92         5.06 o                         
   8   3   6         25.37         18.07         4.91 o                         
   9   3   6        473.94        468.08        16.88 o                         
  10   3   6        110.98        124.85        11.52 o                         
  11   3   6        129.44        107.19         8.66 o                         
  12   3   6          0.22          5.73         4.56 o                         
  13   3   6          7.07         -4.61         5.55 o                         
  14   3   6          1.73         -2.39         7.10 o                         
  15   3   6          8.95          2.28         6.81 o                         
 -15   4   6         11.26          2.40         7.81 o                         
 -14   4   6         17.24          4.44         8.89 o                         
 -13   4   6          5.00         -2.52         7.26 o                         
 -12   4   6         72.62         83.19         8.99 o                         
 -11   4   6         29.66         29.91         6.89 o                         
 -10   4   6         31.81         27.86         5.80 o                         
  -9   4   6          7.76          2.24         3.76 o                         
  -8   4   6        166.66        165.68        10.93 o                         
  -7   4   6       1636.26       1635.01        26.36 o                         
  -6   4   6        673.30        680.88        15.36 o                         
  -5   4   6        199.79        199.07         8.06 o                         
  -4   4   6         84.49         79.81         3.78 o                         
  -3   4   6         69.01         79.25         4.90 o                         
  -2   4   6        524.07        533.41        10.64 o                         
  -1   4   6        462.26        461.01         9.56 o                         
   0   4   6        181.95        176.04         5.90 o                         
   1   4   6        463.36        446.88         9.33 o                         
   2   4   6        524.15        559.27        10.52 o                         
   3   4   6         68.89         75.80         5.10 o                         
   4   4   6         84.47         81.46         6.49 o                         
   5   4   6        200.16        194.10         8.01 o                         
   6   4   6        673.41        679.41        15.19 o                         
   7   4   6       1635.88       1619.57        26.23 o                         
   8   4   6        166.65        158.59         9.84 o                         
   9   4   6          7.81          5.40         4.11 o                         
  10   4   6         31.78         32.00         6.09 o                         
  11   4   6         29.62         27.05         5.81 o                         
  12   4   6         72.64         86.43         8.25 o                         
  13   4   6          4.99         -0.34         5.10 o                         
  14   4   6         17.25         15.85         6.57 o                         
  15   4   6         11.23          6.85         9.90 o                         
 -15   5   6          1.92         -0.57        11.21 o                         
 -14   5   6          0.05         -6.69         6.69 o                         
 -13   5   6         16.23         17.90         9.14 o                         
 -12   5   6          2.07         -5.17         5.17 o                         
 -11   5   6         10.99          4.13         8.60 o                         
 -10   5   6         25.70         23.37         6.79 o                         
  -9   5   6        148.82        154.09         9.08 o                         
  -8   5   6        137.29        138.80         8.91 o                         
  -7   5   6         23.21         29.64         4.87 o                         
  -6   5   6        392.19        358.68        11.11 o                         
  -5   5   6        118.84        121.44         9.45 o                         
  -4   5   6        229.79        211.89         8.24 o                         
  -3   5   6         29.87         41.64         4.30 o                         
  -2   5   6        607.07        646.03        12.19 o                         
  -1   5   6       1083.29       1203.27        17.25 o                         
   0   5   6        199.78        237.23         7.29 o                         
   1   5   6       1082.88       1194.44        17.22 o                         
   2   5   6        607.18        646.72        12.25 o                         
   3   5   6         29.84         39.46         3.97 o                         
   4   5   6        229.52        222.69         7.73 o                         
   5   5   6        118.99        117.36         7.63 o                         
   6   5   6        392.18        360.88        11.72 o                         
   7   5   6         23.17         17.84         4.70 o                         
   8   5   6        137.24        118.25         9.03 o                         
   9   5   6        148.68        153.16        10.75 o                         
  10   5   6         25.56         20.38         4.55 o                         
  11   5   6         10.97          3.62         4.25 o                         
  12   5   6          2.04         -4.48         4.48 o                         
  13   5   6         16.25         22.43         6.19 o                         
  14   5   6          0.05         -5.55         5.55 o                         
  15   5   6          1.91          9.70        10.10 o                         
 -14   6   6          5.72         16.56         8.84 o                         
 -13   6   6          0.50         14.06         7.52 o                         
 -12   6   6        175.69        195.27        12.15 o                         
 -11   6   6         10.14         13.19         5.90 o                         
 -10   6   6         71.13         78.90         8.92 o                         
  -9   6   6         20.73         20.01         6.39 o                         
  -8   6   6        280.47        291.04        15.30 o                         
  -7   6   6        665.47        660.49        14.70 o                         
  -6   6   6        534.27        507.51        12.13 o                         
  -5   6   6        136.88        139.30         4.47 o                         
  -4   6   6        146.48        160.49         6.76 o                         
  -3   6   6         26.95         31.81         3.86 o                         
  -2   6   6         85.38         83.60         5.25 o                         
  -1   6   6        183.59        195.64         6.97 o                         
   0   6   6         15.12         11.30         3.02 o                         
   1   6   6        183.40        194.95         7.21 o                         
   2   6   6         85.24         84.38         5.64 o                         
   3   6   6         26.95         25.08         4.14 o                         
   4   6   6        146.22        146.82         6.80 o                         
   5   6   6        136.91        147.19        10.95 o                         
   6   6   6        534.16        506.52        15.68 o                         
   7   6   6        665.56        661.74        17.18 o                         
   8   6   6        280.68        300.48        12.41 o                         
   9   6   6         20.67         29.59         4.86 o                         
  10   6   6         71.09         75.12         6.91 o                         
  11   6   6         10.16         10.25         4.58 o                         
  12   6   6        175.68        197.51        11.78 o                         
  13   6   6          0.50          8.44         8.37 o                         
  14   6   6          5.72         17.49         8.09 o                         
 -14   7   6          0.83         16.82         8.79 o                         
 -13   7   6          2.93         -1.26         7.66 o                         
 -12   7   6          0.75         -5.59         6.80 o                         
 -11   7   6          0.48         -3.81         6.24 o                         
 -10   7   6         37.56         23.90         5.87 o                         
  -9   7   6         62.34         67.65         7.28 o                         
  -8   7   6         27.82         18.94         5.89 o                         
  -7   7   6        483.55        487.59        11.66 o                         
  -6   7   6        116.36        134.60         8.42 o                         
  -5   7   6        144.70        146.75         8.61 o                         
  -4   7   6        239.40        232.44         8.31 o                         
  -3   7   6        223.96        221.74         7.62 o                         
  -2   7   6        336.58        339.29        12.24 o                         
  -1   7   6        132.32        132.40         6.81 o                         
   0   7   6        164.28        180.06         7.46 o                         
   1   7   6        132.18        144.16         7.08 o                         
   2   7   6        336.24        341.33        11.17 o                         
   3   7   6        224.36        232.03         8.66 o                         
   4   7   6        239.59        243.89         8.88 o                         
   5   7   6        144.83        145.90         6.92 o                         
   6   7   6        116.47        115.70         9.59 o                         
   7   7   6        483.60        486.07        16.67 o                         
   8   7   6         27.83         26.58         4.78 o                         
   9   7   6         62.20         56.75         5.90 o                         
  10   7   6         37.65         31.23         5.05 o                         
  11   7   6          0.48          7.57         6.42 o                         
  12   7   6          0.74         -7.84         7.84 o                         
  13   7   6          2.93         -5.05         7.13 o                         
  14   7   6          0.83         11.89         9.07 o                         
 -13   8   6          2.45         -6.17        11.84 o                         
 -12   8   6         37.95         36.74        20.37 o                         
 -11   8   6          4.80         -1.18         6.86 o                         
 -10   8   6         83.30         76.56        10.16 o                         
  -9   8   6          4.71          2.77         3.88 o                         
  -8   8   6         89.70         85.08         7.41 o                         
  -7   8   6         90.42         78.36         8.74 o                         
  -6   8   6        151.77        139.77         8.43 o                         
  -5   8   6         33.95         28.24         2.99 o                         
  -4   8   6         80.55         69.17         4.74 o                         
  -3   8   6         35.21         39.74         4.89 o                         
  -2   8   6        535.01        535.72        12.35 o                         
  -1   8   6        162.79        144.58         7.47 o                         
   0   8   6        237.62        227.77         8.67 o                         
   1   8   6        163.01        151.44         8.85 o                         
   2   8   6        534.70        525.27        14.67 o                         
   3   8   6         35.14         41.16         5.52 o                         
   4   8   6         80.58         71.85         6.40 o                         
   5   8   6         34.01         32.25         3.44 o                         
   6   8   6        151.92        124.80        10.39 o                         
   7   8   6         90.39         83.53         9.19 o                         
   8   8   6         89.59         78.26        10.42 o                         
   9   8   6          4.73          9.48         6.06 o                         
  10   8   6         83.30         69.60        12.88 o                         
  11   8   6          4.80         13.51         7.08 o                         
  12   8   6         38.03         19.50        10.04 o                         
  13   8   6          2.45         -7.55         7.55 o                         
 -13   9   6         16.87         11.49        11.14 o                         
 -12   9   6          9.41          1.79        16.24 o                         
 -11   9   6         46.00         24.03         9.85 o                         
 -10   9   6         73.15         59.78         9.23 o                         
  -9   9   6        103.66        108.31        11.58 o                         
  -8   9   6          8.93         13.58         6.41 o                         
  -7   9   6         68.69         55.66         4.93 o                         
  -6   9   6          2.21          0.21         3.14 o                         
  -5   9   6         43.86         49.57         5.46 o                         
  -4   9   6         32.63         15.70         5.64 o                         
  -3   9   6          8.95          8.66         3.36 o                         
  -2   9   6         55.95         51.23         4.99 o                         
  -1   9   6        524.69        513.32        13.02 o                         
   0   9   6          0.32          1.90         4.10 o                         
   1   9   6        524.70        541.97        13.96 o                         
   2   9   6         55.95         51.36         6.02 o                         
   3   9   6          8.92         11.61         3.87 o                         
   4   9   6         32.61         18.36         4.18 o                         
   5   9   6         43.84         43.02         5.36 o                         
   6   9   6          2.19         -0.82         2.96 o                         
   7   9   6         68.69         59.23         8.08 o                         
   8   9   6          8.91          3.94         5.63 o                         
   9   9   6        103.53        102.89        12.62 o                         
  10   9   6         73.19         81.19        10.18 o                         
  11   9   6         46.05         50.05        10.58 o                         
  12   9   6          9.40          3.69        10.77 o                         
  13   9   6         16.89         24.45         9.43 o                         
 -12  10   6         12.13         12.96         9.15 o                         
 -11  10   6         18.60         15.63        10.51 o                         
 -10  10   6         22.85         22.89         8.82 o                         
  -9  10   6         17.02         21.51         6.99 o                         
  -8  10   6         10.36          5.82         6.74 o                         
  -7  10   6         11.66          8.60         6.63 o                         
  -6  10   6        121.30        128.44        12.60 o                         
  -5  10   6         19.17         10.06         3.10 o                         
  -4  10   6         41.05         33.62         4.98 o                         
  -3  10   6         16.82         14.87         3.03 o                         
  -2  10   6         37.83         43.28         4.75 o                         
  -1  10   6         88.85         95.84         6.77 o                         
   0  10   6          4.52          2.28         5.24 o                         
   1  10   6         88.91         82.68         8.59 o                         
   2  10   6         37.70         21.49         4.82 o                         
   3  10   6         16.81         15.22         4.65 o                         
   4  10   6         41.00         58.37         6.42 o                         
   5  10   6         19.14         14.98         4.72 o                         
   6  10   6        121.45        115.97         7.79 o                         
   7  10   6         11.67         11.69         6.02 o                         
   8  10   6         10.43          6.34         8.43 o                         
   9  10   6         17.04         17.58         7.46 o                         
  10  10   6         22.84         22.08         9.29 o                         
  11  10   6         18.61          6.73        10.37 o                         
  12  10   6         12.14         15.71        11.11 o                         
 -12  11   6          1.77         -3.48         9.92 o                         
 -11  11   6         32.46         35.95        10.56 o                         
 -10  11   6          9.86          3.82        15.62 o                         
  -9  11   6         86.90         96.56        16.06 o                         
  -8  11   6          0.74         -0.68         5.54 o                         
  -7  11   6          3.61         -0.65         6.53 o                         
  -6  11   6         15.46         19.28         7.31 o                         
  -5  11   6        122.60        143.29        13.45 o                         
  -4  11   6        173.86        156.93         8.26 o                         
  -3  11   6         18.51         24.55         4.81 o                         
  -2  11   6         22.66         24.41         4.00 o                         
  -1  11   6         52.72         54.52         5.73 o                         
   0  11   6        111.62        136.10         8.60 o                         
   1  11   6         52.72         45.76         7.85 o                         
   2  11   6         22.73         20.19         5.47 o                         
   3  11   6         18.53         11.45         4.40 o                         
   4  11   6        173.98        159.93        10.17 o                         
   5  11   6        122.62        137.33         9.58 o                         
   6  11   6         15.39         13.69         4.17 o                         
   7  11   6          3.62          1.47         5.70 o                         
   8  11   6          0.74         -4.82         8.88 o                         
   9  11   6         86.88        109.08        13.84 o                         
  10  11   6          9.86         -0.19        11.46 o                         
  11  11   6         32.48         57.06        11.75 o                         
  12  11   6          1.76          4.14        15.08 o                         
 -11  12   6          1.93          4.35         9.29 o                         
 -10  12   6         38.14         45.10        11.71 o                         
  -9  12   6         17.08         21.06         9.93 o                         
  -8  12   6         24.00         17.46         7.32 o                         
  -7  12   6         12.26         12.77         6.63 o                         
  -6  12   6         43.98         34.12         9.04 o                         
  -5  12   6         57.68         36.02         9.37 o                         
  -4  12   6         17.37         24.88         7.61 o                         
  -3  12   6         82.01         90.73        13.80 o                         
  -2  12   6        122.47        119.70        10.33 o                         
  -1  12   6        144.57        152.35         9.50 o                         
   0  12   6        125.87        151.68         9.57 o                         
   1  12   6        144.45        147.54         9.58 o                         
   2  12   6        122.39        115.74        10.87 o                         
   3  12   6         82.08         72.72         8.17 o                         
   4  12   6         17.37         13.82         4.94 o                         
   5  12   6         57.67         64.82        10.28 o                         
   6  12   6         43.94         48.11         9.04 o                         
   7  12   6         12.25         10.23         6.83 o                         
   8  12   6         23.95         25.24        14.52 o                         
   9  12   6         17.09         14.20         9.93 o                         
  10  12   6         38.19         18.80        12.03 o                         
  11  12   6          1.93         -6.33        15.89 o                         
 -10  13   6         36.67         41.14        12.60 o                         
  -9  13   6         33.39         38.90        10.58 o                         
  -8  13   6          4.86          2.13         7.18 o                         
  -7  13   6          9.95          2.57         6.76 o                         
  -6  13   6          4.52         -6.03         6.03 o                         
  -5  13   6         10.76         10.17         6.60 o                         
  -4  13   6         65.22         63.52         9.27 o                         
  -3  13   6         16.60         13.46         7.89 o                         
  -2  13   6         29.83         25.69         7.83 o                         
  -1  13   6         87.48         96.76         8.90 o                         
   0  13   6          8.78          1.23         6.01 o                         
   1  13   6         87.50         92.69         7.23 o                         
   2  13   6         29.79         38.92         5.39 o                         
   3  13   6         16.58         17.91         5.82 o                         
   4  13   6         65.39         68.18         8.80 o                         
   5  13   6         10.76         16.26         5.43 o                         
   6  13   6          4.51         -6.46         6.46 o                         
   7  13   6          9.96         13.25         7.61 o                         
   8  13   6          4.86          6.41         8.06 o                         
   9  13   6         33.42         43.00        10.96 o                         
  10  13   6         36.64         36.52        17.07 o                         
  -9  14   6          2.38         27.12        13.51 o                         
  -8  14   6          0.09          2.05         8.62 o                         
  -7  14   6         27.31         31.20        12.22 o                         
  -6  14   6         26.02         44.55         9.58 o                         
  -5  14   6          8.47         -1.40         7.95 o                         
  -4  14   6         13.43         13.50         7.02 o                         
  -3  14   6         10.19         15.50         7.66 o                         
  -2  14   6         43.92         37.02         8.02 o                         
  -1  14   6         16.26          9.50         7.71 o                         
   0  14   6         29.95         25.10         6.23 o                         
   1  14   6         16.28         14.04         5.59 o                         
   2  14   6         43.94         54.67         9.23 o                         
   3  14   6         10.20         -0.56         8.33 o                         
   4  14   6         13.43         18.35         7.08 o                         
   5  14   6          8.45         -0.14         7.31 o                         
   6  14   6         25.99         34.13        11.59 o                         
   7  14   6         27.25         14.14        17.28 o                         
   8  14   6          0.08         -8.45         8.45 o                         
   9  14   6          2.38         -6.89         9.11 o                         
  -7  15   6         23.33          3.95        11.27 o                         
  -6  15   6         32.46         44.21        19.45 o                         
  -5  15   6          9.15         -4.95         6.83 o                         
  -4  15   6          0.34          0.20         8.08 o                         
  -3  15   6         14.11          1.90        10.44 o                         
  -2  15   6          1.67         13.41         7.57 o                         
  -1  15   6         41.17         49.32         9.01 o                         
   0  15   6          7.64         21.60         9.81 o                         
   1  15   6         41.15         40.64         8.78 o                         
   2  15   6          1.67          6.23         6.69 o                         
   3  15   6         14.10         27.83         8.39 o                         
   4  15   6          0.35         -0.23         9.00 o                         
   5  15   6          9.14        -13.95        13.96 o                         
   6  15   6         32.44         20.50        10.63 o                         
   7  15   6         23.34         28.82        14.68 o                         
  -5  16   6          0.38          0.29         7.43 o                         
  -4  16   6          0.28          8.33         7.79 o                         
  -3  16   6          0.26          3.17         7.52 o                         
  -2  16   6          1.39         -0.30         9.13 o                         
  -1  16   6          6.77         12.03         9.44 o                         
   0  16   6         16.14         27.22        10.72 o                         
   1  16   6          6.79          7.45        16.12 o                         
   2  16   6          1.39         -9.04        16.46 o                         
   3  16   6          0.25         -1.60         6.86 o                         
   4  16   6          0.28         -8.71         8.71 o                         
   5  16   6          0.38          0.78         9.66 o                         
  -1  17   6          5.93         -0.88         8.43 o                         
   0  17   6          2.44         -8.50         8.50 o                         
   1  17   6          5.91          1.22         8.83 o                         
   1   0   7       2425.68       2500.58        25.65 o                         
   2   0   7        245.97        228.99         4.76 o                         
   3   0   7        989.51        970.56        12.43 o                         
   4   0   7          2.87          1.97         2.14 o                         
   5   0   7         81.86         78.54         5.24 o                         
   6   0   7          8.32          3.28         2.88 o                         
   7   0   7        111.95        114.24         6.82 o                         
   8   0   7         34.06         35.86         5.10 o                         
  10   0   7          4.55          2.30         3.84 o                         
  11   0   7        104.75        130.72         8.56 o                         
  12   0   7         48.11         58.42         6.18 o                         
  13   0   7         26.96         11.08         7.49 o                         
  14   0   7        179.50        239.17        17.08 o                         
  15   0   7          0.61         -7.23         7.23 o                         
 -15   1   7         45.17         52.51        11.09 o                         
 -14   1   7         32.12         43.41         7.78 o                         
 -13   1   7          3.67         11.76         5.34 o                         
 -12   1   7         93.59        109.99         9.45 o                         
 -11   1   7         15.82         21.81         4.41 o                         
 -10   1   7         48.08         47.99         5.83 o                         
  -9   1   7         22.65         32.85         3.98 o                         
  -8   1   7         60.59         47.80         4.56 o                         
  -7   1   7         40.26         49.05         4.52 o                         
  -6   1   7        127.72        131.65         6.24 o                         
  -5   1   7        422.13        471.46         9.72 o                         
  -4   1   7        297.03        301.27         8.36 o                         
  -3   1   7        627.82        672.65        11.13 o                         
  -2   1   7       1627.82       1660.61        20.32 o                         
  -1   1   7         43.18         40.18         2.61 o                         
   0   1   7        528.28        565.53         8.00 o                         
   1   1   7         43.10         35.02         3.09 o                         
   2   1   7       1628.27       1655.16        18.41 o                         
   3   1   7        627.53        664.97        10.59 o                         
   4   1   7        297.59        310.13         7.70 o                         
   5   1   7        422.30        443.29        11.54 o                         
   6   1   7        127.60        123.87         7.27 o                         
   7   1   7         40.30         36.63         4.76 o                         
   8   1   7         60.68         44.01         5.75 o                         
   9   1   7         22.70         38.42         5.65 o                         
  10   1   7         48.19         54.23         7.26 o                         
  11   1   7         15.78         15.72         5.22 o                         
  12   1   7         93.51        104.97         9.56 o                         
  13   1   7          3.68          0.44         6.72 o                         
  14   1   7         32.15         22.90        11.44 o                         
  15   1   7         45.18         39.89        12.80 o                         
 -15   2   7          7.20          4.22         8.28 o                         
 -14   2   7          3.39          6.90         5.98 o                         
 -13   2   7         47.02         58.03         8.07 o                         
 -12   2   7         30.21         36.58         6.64 o                         
 -11   2   7         34.42         22.20         5.50 o                         
 -10   2   7        455.88        453.41        14.65 o                         
  -9   2   7        337.86        314.31        11.63 o                         
  -8   2   7        259.43        264.57        10.29 o                         
  -7   2   7         98.23         96.78         4.33 o                         
  -6   2   7         82.59         83.89         4.47 o                         
  -5   2   7        234.22        251.66         7.73 o                         
  -4   2   7         28.99         34.46         3.74 o                         
  -3   2   7        902.69        938.62        12.71 o                         
  -2   2   7        821.88        860.00        13.68 o                         
  -1   2   7       2729.32       2725.43        28.49 o                         
   0   2   7         98.07         90.01         3.54 o                         
   1   2   7       2729.09       2741.41        23.97 o                         
   2   2   7        822.21        835.75        11.50 o                         
   3   2   7        902.59        927.20        13.51 o                         
   4   2   7         29.07         34.04         3.92 o                         
   5   2   7        234.42        252.39         7.95 o                         
   6   2   7         82.75         92.57         6.37 o                         
   7   2   7         98.14        104.37         8.22 o                         
   8   2   7        259.65        265.10        11.19 o                         
   9   2   7        338.12        321.93        16.95 o                         
  10   2   7        455.93        456.64        16.12 o                         
  11   2   7         34.45         26.76         9.10 o                         
  12   2   7         30.17         32.76         5.83 o                         
  13   2   7         47.07         40.23         8.22 o                         
  14   2   7          3.39         -1.15         6.84 o                         
  15   2   7          7.19         10.23         8.34 o                         
 -15   3   7          3.51          2.37         7.74 o                         
 -14   3   7         11.68         23.96         7.97 o                         
 -13   3   7          9.90         13.64         6.45 o                         
 -12   3   7         49.53         65.35         8.43 o                         
 -11   3   7         43.35         34.94         6.30 o                         
 -10   3   7        128.27        120.99         8.92 o                         
  -9   3   7         17.57         16.03         4.45 o                         
  -8   3   7        217.17        226.62        10.72 o                         
  -7   3   7        449.96        430.72        15.29 o                         
  -6   3   7         75.91         84.93         7.20 o                         
  -5   3   7        925.77        926.27        12.53 o                         
  -4   3   7        183.85        194.17         6.84 o                         
  -3   3   7        898.01        961.77        14.99 o                         
  -2   3   7       1369.35       1438.35        18.06 o                         
  -1   3   7       4278.77       4395.95        36.85 o                         
   0   3   7        302.69        322.23         6.64 o                         
   1   3   7       4279.93       4396.72        39.99 o                         
   2   3   7       1368.81       1429.62        16.38 o                         
   3   3   7        896.86        956.79        14.60 o                         
   4   3   7        184.21        213.41         7.41 o                         
   5   3   7        925.61        949.72        17.35 o                         
   6   3   7         75.99         87.39         6.58 o                         
   7   3   7        449.93        416.06        12.71 o                         
   8   3   7        217.29        219.78         9.74 o                         
   9   3   7         17.49         19.33         5.87 o                         
  10   3   7        128.13        115.24         9.95 o                         
  11   3   7         43.48         43.86         8.37 o                         
  12   3   7         49.57         56.19         7.11 o                         
  13   3   7          9.93          9.13         5.41 o                         
  14   3   7         11.68         23.67         6.90 o                         
  15   3   7          3.51         10.63         8.45 o                         
 -15   4   7          6.01         -4.45         7.93 o                         
 -14   4   7          3.60          2.00         6.96 o                         
 -13   4   7          7.68         14.88         6.71 o                         
 -12   4   7         51.74         73.68         9.69 o                         
 -11   4   7         14.32          7.13         4.84 o                         
 -10   4   7         38.31         32.27        10.04 o                         
  -9   4   7         70.32         68.15         7.25 o                         
  -8   4   7         18.08          9.51         6.19 o                         
  -7   4   7        162.71        163.56         9.26 o                         
  -6   4   7         19.82         27.68         4.79 o                         
  -5   4   7         68.59         68.84         5.45 o                         
  -4   4   7         37.05         36.24         3.92 o                         
  -3   4   7        151.07        144.25         6.29 o                         
  -2   4   7         19.07         15.92         3.04 o                         
  -1   4   7         54.43         60.57         4.52 o                         
   0   4   7         10.13          9.29         2.51 o                         
   1   4   7         54.40         64.28         4.42 o                         
   2   4   7         19.17         14.27         2.72 o                         
   3   4   7        151.02        144.77         5.39 o                         
   4   4   7         36.96         34.55         4.10 o                         
   5   4   7         68.55         83.11         6.23 o                         
   6   4   7         19.94         25.10         4.55 o                         
   7   4   7        162.72        171.13         9.27 o                         
   8   4   7         18.01         16.33         4.49 o                         
   9   4   7         70.35         76.17         7.60 o                         
  10   4   7         38.27         33.40         6.02 o                         
  11   4   7         14.34          6.39         4.75 o                         
  12   4   7         51.78         54.99        10.12 o                         
  13   4   7          7.69         11.03         5.64 o                         
  14   4   7          3.58         -0.89         5.80 o                         
  15   4   7          6.00         -4.96         8.25 o                         
 -14   5   7          0.62          9.53         7.40 o                         
 -13   5   7         47.29         79.91        10.52 o                         
 -12   5   7         68.13         78.50         9.98 o                         
 -11   5   7         76.38         86.42         9.69 o                         
 -10   5   7         53.98         57.56         6.93 o                         
  -9   5   7         15.66         18.86         5.83 o                         
  -8   5   7        138.22        139.63        10.27 o                         
  -7   5   7         74.81         74.59         6.82 o                         
  -6   5   7        855.73        817.60        18.00 o                         
  -5   5   7        183.37        173.90         4.84 o                         
  -4   5   7         62.10         63.95         4.68 o                         
  -3   5   7         54.71         61.53         5.04 o                         
  -2   5   7          0.26         -0.64         2.15 o                         
  -1   5   7        369.80        386.78         9.66 o                         
   0   5   7         21.00         20.49         3.23 o                         
   1   5   7        370.08        396.11         9.58 o                         
   2   5   7          0.26         -2.23         2.23 o                         
   3   5   7         54.76         56.33         5.06 o                         
   4   5   7         62.11         60.71         6.06 o                         
   5   5   7        183.45        186.53         8.58 o                         
   6   5   7        855.70        851.93        17.88 o                         
   7   5   7         74.70         79.83         7.19 o                         
   8   5   7        138.22        141.72         9.62 o                         
   9   5   7         15.71         13.12         4.86 o                         
  10   5   7         54.02         48.91         7.12 o                         
  11   5   7         76.40         73.54         7.24 o                         
  12   5   7         68.17         77.67         8.88 o                         
  13   5   7         47.27         59.05         8.18 o                         
  14   5   7          0.63          3.70        12.81 o                         
 -14   6   7          4.98         -9.83        15.71 o                         
 -13   6   7          4.97          5.58         7.57 o                         
 -12   6   7        164.87        170.41        12.37 o                         
 -11   6   7         44.33         41.28         8.18 o                         
 -10   6   7         18.97         26.75         6.60 o                         
  -9   6   7         50.35         64.61         6.78 o                         
  -8   6   7         67.61         62.07         6.51 o                         
  -7   6   7         83.98         84.83         6.80 o                         
  -6   6   7        112.17        111.01         7.04 o                         
  -5   6   7         17.10         15.78         2.42 o                         
  -4   6   7        226.05        230.84         9.80 o                         
  -3   6   7         25.17         23.33         4.73 o                         
  -2   6   7         20.76         25.81         3.84 o                         
  -1   6   7        471.54        466.61        11.80 o                         
   0   6   7         26.55         29.98         3.85 o                         
   1   6   7        471.18        485.71        11.40 o                         
   2   6   7         20.82         20.13         4.05 o                         
   3   6   7         25.18         28.87         4.20 o                         
   4   6   7        225.87        232.37         8.27 o                         
   5   6   7         17.07         18.24         4.71 o                         
   6   6   7        111.95        117.90         9.36 o                         
   7   6   7         83.89         81.76         7.69 o                         
   8   6   7         67.58         68.92         7.67 o                         
   9   6   7         50.34         51.73         7.28 o                         
  10   6   7         18.99         14.23         5.54 o                         
  11   6   7         44.36         39.87         6.29 o                         
  12   6   7        164.86        182.80        11.13 o                         
  13   6   7          4.96          6.61         7.05 o                         
  14   6   7          5.00         -2.75         7.27 o                         
 -14   7   7          8.08         -0.78         8.16 o                         
 -13   7   7          9.33         -5.88        12.57 o                         
 -12   7   7         15.80         -3.46         7.51 o                         
 -11   7   7         26.19         20.24         6.19 o                         
 -10   7   7         38.62         43.84         9.24 o                         
  -9   7   7         68.74         58.75        11.29 o                         
  -8   7   7         91.43         80.21         8.02 o                         
  -7   7   7        127.95        129.47         7.16 o                         
  -6   7   7        198.16        179.27         7.83 o                         
  -5   7   7          8.01         17.36         3.60 o                         
  -4   7   7         27.07         33.65         5.85 o                         
  -3   7   7         15.26         15.45         3.58 o                         
  -2   7   7         15.30         14.47         3.52 o                         
  -1   7   7        158.01        168.92         8.02 o                         
   0   7   7         15.65         15.05         3.78 o                         
   1   7   7        157.78        154.00         7.64 o                         
   2   7   7         15.35         16.27         4.03 o                         
   3   7   7         15.34         21.37         4.04 o                         
   4   7   7         26.94         26.16         4.28 o                         
   5   7   7          8.01         11.68         5.40 o                         
   6   7   7        198.27        186.15        11.40 o                         
   7   7   7        128.01        130.71        10.60 o                         
   8   7   7         91.37         98.78         9.76 o                         
   9   7   7         68.74         57.58         6.71 o                         
  10   7   7         38.63         35.07         5.54 o                         
  11   7   7         26.13         26.11        10.26 o                         
  12   7   7         15.79         15.86         6.76 o                         
  13   7   7          9.32          2.78         8.74 o                         
  14   7   7          8.08         26.98         8.98 o                         
 -13   8   7          4.41         -7.18         8.11 o                         
 -12   8   7          7.29          3.77         9.28 o                         
 -11   8   7         26.67         41.96         9.25 o                         
 -10   8   7          8.88          7.39         8.52 o                         
  -9   8   7         27.83         24.11         5.64 o                         
  -8   8   7         48.18         50.77         6.90 o                         
  -7   8   7        147.69        143.03         9.18 o                         
  -6   8   7        152.33        160.37         6.95 o                         
  -5   8   7        310.63        302.01        19.19 o                         
  -4   8   7        450.40        432.37        11.08 o                         
  -3   8   7        168.33        165.40         9.42 o                         
  -2   8   7        507.29        519.81        12.76 o                         
  -1   8   7        175.86        179.62         8.88 o                         
   0   8   7        139.16        141.28         8.56 o                         
   1   8   7        176.04        177.12         9.47 o                         
   2   8   7        507.40        554.00        13.90 o                         
   3   8   7        168.11        156.27         8.59 o                         
   4   8   7        450.21        447.74        12.63 o                         
   5   8   7        310.85        304.95        10.15 o                         
   6   8   7        152.33        155.58        11.52 o                         
   7   8   7        147.66        153.14        13.67 o                         
   8   8   7         48.03         45.21         8.08 o                         
   9   8   7         27.77         35.54         7.86 o                         
  10   8   7          8.90          9.52         9.00 o                         
  11   8   7         26.67         15.99         8.97 o                         
  12   8   7          7.30         11.88         7.81 o                         
  13   8   7          4.40        -11.56        13.21 o                         
 -13   9   7          7.92         18.93         9.99 o                         
 -12   9   7         15.59         15.55         8.86 o                         
 -11   9   7         10.65         11.67        11.98 o                         
 -10   9   7          4.27          2.04         6.24 o                         
  -8   9   7         61.16         70.99        10.62 o                         
  -7   9   7          9.86         12.48         4.22 o                         
  -6   9   7         65.07         72.12         7.04 o                         
  -5   9   7         39.44         31.69         5.64 o                         
  -4   9   7         13.51         10.38         5.80 o                         
  -3   9   7          2.02          2.04         3.01 o                         
  -2   9   7        170.01        166.62         8.14 o                         
  -1   9   7        127.54        129.74         7.80 o                         
   0   9   7          0.96         -3.47         3.47 o                         
   1   9   7        127.55        124.46         8.39 o                         
   2   9   7        170.11        155.62         8.63 o                         
   3   9   7          2.03          1.65         3.93 o                         
   4   9   7         13.39          8.56         3.95 o                         
   5   9   7         39.37         33.91         5.20 o                         
   6   9   7         65.12         56.46         8.08 o                         
   7   9   7          9.87          8.78         5.82 o                         
   8   9   7         61.22         43.69         7.95 o                         
  10   9   7          4.24          1.59         7.80 o                         
  11   9   7         10.65         10.63         6.91 o                         
  12   9   7         15.58         16.58         9.32 o                         
  13   9   7          7.92         -0.66         9.54 o                         
 -12  10   7         10.15         23.28         9.77 o                         
 -11  10   7         27.94          7.85        11.85 o                         
 -10  10   7         19.83          8.04         7.21 o                         
  -9  10   7        138.74        156.79        14.93 o                         
  -8  10   7          0.74          3.83         6.18 o                         
  -7  10   7          5.62          6.00         6.55 o                         
  -6  10   7          1.54         11.50         6.66 o                         
  -5  10   7         19.44         19.28         4.29 o                         
  -4  10   7         35.98         26.77         5.15 o                         
  -3  10   7         21.84         13.25         3.22 o                         
  -2  10   7        288.15        294.15        10.18 o                         
  -1  10   7        115.68        105.01         7.62 o                         
   0  10   7         45.07         48.50         5.72 o                         
   1  10   7        115.51        104.99         7.92 o                         
   2  10   7        288.32        285.20        11.27 o                         
   3  10   7         21.80          9.35         4.20 o                         
   4  10   7         36.02         37.43         5.73 o                         
   5  10   7         19.38         11.30         4.34 o                         
   6  10   7          1.53          0.46         5.03 o                         
   7  10   7          5.66          7.10         7.81 o                         
   8  10   7          0.75          2.03         7.50 o                         
   9  10   7        138.62        159.95        13.90 o                         
  10  10   7         19.84         11.29         7.28 o                         
  11  10   7         27.92         15.61        15.32 o                         
  12  10   7         10.13         -6.69         7.30 o                         
 -11  11   7         10.56         -3.94         7.43 o                         
 -10  11   7          7.63         10.01        11.44 o                         
  -9  11   7         21.53         10.01         7.47 o                         
  -8  11   7         14.86          8.51         7.82 o                         
  -7  11   7         10.84          3.93         6.58 o                         
  -6  11   7         36.03         27.66         9.19 o                         
  -5  11   7         15.32         10.29         6.68 o                         
  -4  11   7         38.47         33.65         6.25 o                         
  -3  11   7         14.04         17.35        10.57 o                         
  -2  11   7          8.71          7.83         3.54 o                         
  -1  11   7         70.93         63.95         9.66 o                         
   0  11   7         16.48         22.23         5.89 o                         
   1  11   7         70.98         64.58         7.52 o                         
   2  11   7          8.72          7.37         4.35 o                         
   3  11   7         14.02         15.90         5.04 o                         
   4  11   7         38.51         35.73         6.07 o                         
   5  11   7         15.33         20.26         5.05 o                         
   6  11   7         36.07         28.63         7.26 o                         
   7  11   7         10.83         10.51         6.40 o                         
   8  11   7         14.88          7.37         6.54 o                         
   9  11   7         21.52         23.74         8.84 o                         
  10  11   7          7.62          6.47        11.21 o                         
  11  11   7         10.58          6.72         8.84 o                         
 -11  12   7         15.89         14.05        11.48 o                         
 -10  12   7         59.03         58.90        14.76 o                         
  -9  12   7          3.35          4.01         8.32 o                         
  -8  12   7         31.81         41.65         9.03 o                         
  -7  12   7          7.47         14.28         7.72 o                         
  -6  12   7         10.38         17.17         7.62 o                         
  -5  12   7         15.10         19.92         7.81 o                         
  -4  12   7         20.93         24.03         8.01 o                         
  -3  12   7         11.62          8.81         5.40 o                         
  -2  12   7        170.41        186.30        20.13 o                         
  -1  12   7         86.80        102.15         7.83 o                         
   0  12   7         21.50         21.37         5.14 o                         
   1  12   7         86.95        101.71         8.58 o                         
   2  12   7        170.50        186.33        14.27 o                         
   3  12   7         11.60          9.09         4.89 o                         
   4  12   7         20.92         14.05         5.40 o                         
   5  12   7         15.11          7.87         6.65 o                         
   6  12   7         10.39          8.35         8.61 o                         
   7  12   7          7.49          8.92         6.35 o                         
   8  12   7         31.85         32.59         8.03 o                         
   9  12   7          3.37          2.22         9.90 o                         
  10  12   7         59.03         59.25        12.42 o                         
  11  12   7         15.88         26.67        17.57 o                         
 -10  13   7          1.33         14.07         9.07 o                         
  -9  13   7          5.74          8.09         8.76 o                         
  -8  13   7          9.92          7.14         6.57 o                         
  -7  13   7         50.26         75.74        22.80 o                         
  -6  13   7         39.68         30.35         9.34 o                         
  -5  13   7          7.14         17.60         8.07 o                         
  -4  13   7         38.25         29.60         9.15 o                         
  -3  13   7          4.53          2.63         7.07 o                         
  -2  13   7         39.18         38.57         6.59 o                         
  -1  13   7          2.91          4.59         6.75 o                         
   0  13   7        100.37         96.93        11.27 o                         
   1  13   7          2.91         13.74         4.96 o                         
   2  13   7         39.18         32.92         6.54 o                         
   3  13   7          4.52         10.15         5.80 o                         
   4  13   7         38.30         35.42        10.17 o                         
   5  13   7          7.12          8.64         5.17 o                         
   6  13   7         39.70         41.65         8.43 o                         
   7  13   7         50.25         54.98        14.44 o                         
   8  13   7          9.92         21.56         9.41 o                         
   9  13   7          5.76          3.31         8.64 o                         
  10  13   7          1.34        -14.27        15.43 o                         
  -8  14   7          5.70         15.35         8.69 o                         
  -7  14   7         29.84         29.44         9.53 o                         
  -6  14   7         17.34         24.28         7.91 o                         
  -5  14   7         17.50         30.66         9.06 o                         
  -4  14   7          4.71         11.50         6.75 o                         
  -3  14   7          2.92         12.46         8.93 o                         
  -2  14   7         39.08         32.97         8.42 o                         
  -1  14   7          6.20         13.29         5.89 o                         
   0  14   7         44.89         55.68         7.24 o                         
   1  14   7          6.19         10.08         4.43 o                         
   2  14   7         39.12         20.70         6.45 o                         
   3  14   7          2.94          5.13         6.95 o                         
   4  14   7          4.72          3.88         8.50 o                         
   5  14   7         17.50         23.73         9.96 o                         
   6  14   7         17.30         24.17         9.48 o                         
   7  14   7         29.88         49.49        11.23 o                         
   8  14   7          5.72          0.08         8.47 o                         
  -7  15   7         28.95         23.44        10.85 o                         
  -6  15   7         76.10         82.43        11.85 o                         
  -5  15   7         18.81         33.18        10.34 o                         
  -4  15   7          4.68         13.47         7.98 o                         
  -3  15   7          1.21         -6.58         8.36 o                         
  -2  15   7         18.87         20.59        10.07 o                         
  -1  15   7         32.30         49.37        10.17 o                         
   0  15   7          9.78          1.73         9.68 o                         
   1  15   7         32.32         40.22         8.72 o                         
   2  15   7         18.86         27.49         8.73 o                         
   3  15   7          1.20         -2.24         6.71 o                         
   4  15   7          4.67         -6.45         6.72 o                         
   5  15   7         18.80         23.34         9.93 o                         
   6  15   7         76.12        115.87        21.76 o                         
   7  15   7         28.95         28.37        13.08 o                         
  -5  16   7          1.96         -7.59         7.59 o                         
  -4  16   7          1.28         -7.05         7.05 o                         
  -3  16   7          4.63         14.39         7.82 o                         
  -2  16   7          1.19         11.13         8.86 o                         
  -1  16   7          1.52         10.78        10.19 o                         
   0  16   7          8.60         -7.19         7.19 o                         
   1  16   7          1.52          0.06         9.95 o                         
   2  16   7          1.19          7.46         8.51 o                         
   3  16   7          4.63         17.28         8.07 o                         
   4  16   7          1.28         23.99        10.39 o                         
   5  16   7          1.96          6.66         9.53 o                         
   0   0   8       2580.00       2638.92        30.49 o                         
   1   0   8         32.30         35.12         3.07 o                         
   2   0   8        177.44        190.09         4.50 o                         
   3   0   8        144.07        142.95         4.38 o                         
   4   0   8        304.08        328.11        10.02 o                         
   5   0   8         28.01         29.14         4.03 o                         
   6   0   8         12.04         11.81         3.31 o                         
   7   0   8        136.97        147.54         9.37 o                         
   8   0   8         20.47         24.36         5.15 o                         
   9   0   8        919.55        803.51        17.23 o                         
  10   0   8          7.60         11.02         5.52 o                         
  11   0   8         40.43         37.59         5.72 o                         
  12   0   8         32.78         38.73         7.64 o                         
  13   0   8          1.65         -5.49         5.49 o                         
  14   0   8        247.70        313.98        18.30 o                         
  15   0   8         20.83         17.36        12.31 o                         
 -15   1   8         24.29         28.83         8.80 o                         
 -14   1   8         29.63         43.34         8.73 o                         
 -13   1   8         20.14         11.92         5.65 o                         
 -12   1   8         34.54         31.59         6.63 o                         
 -11   1   8        107.89        103.14         9.52 o                         
 -10   1   8        148.81        149.86         8.42 o                         
  -9   1   8        287.19        286.93         9.27 o                         
  -8   1   8        137.72        136.81         6.74 o                         
  -7   1   8          1.50          1.06         2.75 o                         
  -6   1   8         68.34         71.29         5.16 o                         
  -5   1   8         99.02        121.81         6.64 o                         
  -4   1   8        387.43        381.12         9.93 o                         
  -3   1   8       1900.71       1948.80        20.97 o                         
  -2   1   8         29.79         35.46         3.73 o                         
  -1   1   8        621.23        696.54        10.58 o                         
   0   1   8        467.00        469.56         7.04 o                         
   1   1   8        620.70        682.99        11.00 o                         
   2   1   8         29.81         36.32         3.57 o                         
   3   1   8       1901.65       1958.40        25.18 o                         
   4   1   8        387.43        390.25        10.53 o                         
   5   1   8         98.99        109.62         5.71 o                         
   6   1   8         68.36         72.25         6.26 o                         
   7   1   8          1.49         -1.39         3.69 o                         
   8   1   8        137.29        127.17         8.65 o                         
   9   1   8        287.01        309.09        13.98 o                         
  10   1   8        148.79        138.46        10.04 o                         
  11   1   8        108.11        105.18         9.15 o                         
  12   1   8         34.52         24.94         6.45 o                         
  13   1   8         20.15         14.07         9.02 o                         
  14   1   8         29.70         20.05         8.18 o                         
  15   1   8         24.30         14.44        10.80 o                         
 -15   2   8          1.60         -3.33         8.95 o                         
 -14   2   8         36.08         43.34         7.80 o                         
 -13   2   8         43.92         35.66         8.50 o                         
 -12   2   8          1.39          0.50         5.39 o                         
 -11   2   8         12.85         18.43         5.20 o                         
 -10   2   8         68.57         70.91         7.75 o                         
  -9   2   8         28.51         14.00         4.46 o                         
  -8   2   8         11.66         12.02         2.19 o                         
  -7   2   8         23.09         20.52         3.57 o                         
  -6   2   8        315.92        327.58        11.88 o                         
  -5   2   8        136.03        144.59         6.86 o                         
  -4   2   8       1247.25       1313.23        20.62 o                         
  -3   2   8         93.76        102.02         4.40 o                         
  -2   2   8        970.70       1029.89        15.97 o                         
  -1   2   8        158.25        176.60         7.76 o                         
   0   2   8        167.85        168.56         4.29 o                         
   1   2   8        158.04        153.96         6.06 o                         
   2   2   8        970.49       1025.77        17.03 o                         
   3   2   8         93.85        102.13         4.33 o                         
   4   2   8       1247.66       1248.76        25.55 o                         
   5   2   8        136.05        147.33         6.59 o                         
   6   2   8        316.18        306.43         9.59 o                         
   7   2   8         23.03         21.48         4.65 o                         
   8   2   8         11.61          8.57         7.32 o                         
   9   2   8         28.59         17.13         5.11 o                         
  10   2   8         68.56         64.88         8.54 o                         
  11   2   8         12.80          8.47         5.04 o                         
  12   2   8          1.38         -4.32         6.01 o                         
  13   2   8         43.86         41.57         7.24 o                         
  14   2   8         36.10         28.54         9.11 o                         
  15   2   8          1.60         -6.51         6.83 o                         
 -15   3   8          4.58          0.58         9.54 o                         
 -14   3   8          9.33          6.72         8.73 o                         
 -13   3   8         11.54         19.42         7.55 o                         
 -12   3   8          1.17         -4.24         7.43 o                         
 -11   3   8         27.49         27.76         6.32 o                         
 -10   3   8         20.60         16.45         5.59 o                         
  -9   3   8         18.92         11.72         5.00 o                         
  -8   3   8        238.60        229.13        11.32 o                         
  -7   3   8         33.90         37.67         6.97 o                         
  -6   3   8        320.94        317.04         6.89 o                         
  -5   3   8         13.57         15.41         6.27 o                         
  -4   3   8        358.19        375.69        14.33 o                         
  -3   3   8        998.97       1035.27        14.21 o                         
  -2   3   8       1507.88       1530.13        17.65 o                         
  -1   3   8       1153.19       1151.13        16.57 o                         
   0   3   8        380.10        335.65         6.91 o                         
   1   3   8       1152.85       1156.20        13.52 o                         
   2   3   8       1508.50       1516.12        18.58 o                         
   3   3   8        998.83       1017.32        15.23 o                         
   4   3   8        358.42        374.09         9.43 o                         
   5   3   8         13.65         16.62         3.55 o                         
   6   3   8        320.95        331.48        11.29 o                         
   7   3   8         33.94         28.07         4.79 o                         
   8   3   8        238.63        228.77         9.97 o                         
   9   3   8         18.91         15.99         4.53 o                         
  10   3   8         20.64         22.24         6.27 o                         
  11   3   8         27.43         27.00         5.86 o                         
  12   3   8          1.18         -3.77         4.49 o                         
  13   3   8         11.54         -1.32         5.13 o                         
  14   3   8          9.32         -0.37         6.42 o                         
  15   3   8          4.57         13.46         7.15 o                         
 -15   4   8          8.38          3.99         8.36 o                         
 -14   4   8         32.73         27.77         9.33 o                         
 -13   4   8          1.49         -8.47        11.14 o                         
 -12   4   8         52.92         41.05         8.69 o                         
 -11   4   8         23.61         10.70         5.72 o                         
 -10   4   8         51.32         53.45         7.36 o                         
  -9   4   8         52.80         51.82         6.99 o                         
  -8   4   8        117.68        119.17        11.82 o                         
  -7   4   8        132.82        122.04         8.69 o                         
  -6   4   8        707.66        671.55        16.73 o                         
  -5   4   8       1031.55       1009.36        14.01 o                         
  -4   4   8        545.14        543.79        14.35 o                         
  -3   4   8        184.92        189.97         6.55 o                         
  -2   4   8        126.88        131.58         6.14 o                         
  -1   4   8        729.24        732.98        13.31 o                         
   0   4   8       1911.81       2045.94        24.33 o                         
   1   4   8        729.94        742.46        15.11 o                         
   2   4   8        126.66        127.64         6.13 o                         
   3   4   8        184.73        179.38         7.37 o                         
   4   4   8        545.03        544.21        12.14 o                         
   5   4   8       1031.85       1044.58        18.27 o                         
   6   4   8        707.05        657.02        15.19 o                         
   7   4   8        132.64        147.67         8.64 o                         
   8   4   8        117.69        116.36         8.40 o                         
   9   4   8         52.78         51.29         7.21 o                         
  10   4   8         51.33         54.75         7.19 o                         
  11   4   8         23.62         12.54         5.46 o                         
  12   4   8         52.83         50.58         7.04 o                         
  13   4   8          1.49         -0.68         5.48 o                         
  14   4   8         32.72         37.80        11.36 o                         
  15   4   8          8.38         10.75         8.85 o                         
 -14   5   8          8.77         15.75        10.97 o                         
 -13   5   8          5.74         -3.52         6.78 o                         
 -12   5   8         36.68         57.10         8.58 o                         
 -11   5   8         30.50         40.38         6.67 o                         
 -10   5   8          5.84          7.83         4.81 o                         
  -9   5   8        145.11        150.26        15.24 o                         
  -8   5   8        111.32        107.48         8.20 o                         
  -7   5   8        136.84        127.21         8.84 o                         
  -6   5   8       1426.08       1444.37        25.94 o                         
  -5   5   8         46.97         43.19         3.43 o                         
  -4   5   8         69.77         68.51         4.97 o                         
  -3   5   8         57.34         67.58         5.55 o                         
  -2   5   8         66.28         81.81         5.77 o                         
  -1   5   8          9.01          7.13         2.83 o                         
   0   5   8          0.80          4.52         2.51 o                         
   1   5   8          9.03          7.55         2.90 o                         
   2   5   8         66.33         75.08         5.87 o                         
   3   5   8         57.34         61.13         5.11 o                         
   4   5   8         69.84         74.66         9.15 o                         
   5   5   8         47.02         41.77         5.21 o                         
   6   5   8       1425.80       1451.94        24.14 o                         
   7   5   8        136.86        127.73         8.75 o                         
   8   5   8        111.30         92.25         8.88 o                         
   9   5   8        145.10        139.12        11.05 o                         
  10   5   8          5.87          4.00         4.77 o                         
  11   5   8         30.47         47.06         7.38 o                         
  12   5   8         36.73         28.28         6.09 o                         
  13   5   8          5.71         -2.20         5.58 o                         
  14   5   8          8.79         35.72        12.10 o                         
 -14   6   8         32.81         40.61        20.21 o                         
 -13   6   8         19.10         17.83        11.83 o                         
 -12   6   8         47.12         62.79         9.67 o                         
 -11   6   8         20.58         25.65         7.16 o                         
 -10   6   8         11.14          4.82         4.41 o                         
  -9   6   8         41.72         46.34         8.48 o                         
  -8   6   8          9.80          5.07         4.74 o                         
  -7   6   8         44.15         36.54         5.54 o                         
  -6   6   8        203.11        213.38         9.10 o                         
  -5   6   8         10.38         13.11         3.20 o                         
  -4   6   8         97.83        103.22         7.90 o                         
  -3   6   8         48.07         48.52         6.13 o                         
  -2   6   8         17.65         17.16         3.75 o                         
  -1   6   8        140.62        137.29         6.86 o                         
   0   6   8        201.91        208.41         8.15 o                         
   1   6   8        140.49        143.11        10.25 o                         
   2   6   8         17.63         17.86         3.73 o                         
   3   6   8         48.03         49.10         4.99 o                         
   4   6   8         97.90        107.77         6.59 o                         
   5   6   8         10.38         28.51         5.43 o                         
   6   6   8        203.17        214.85        11.01 o                         
   7   6   8         44.28         36.41         5.79 o                         
   8   6   8          9.76         11.29         5.52 o                         
   9   6   8         41.66         40.20         6.46 o                         
  10   6   8         11.12         10.75         5.32 o                         
  11   6   8         20.61         22.38         5.48 o                         
  12   6   8         47.16         53.49         7.75 o                         
  13   6   8         19.15          5.34         6.85 o                         
  14   6   8         32.84         28.87         8.37 o                         
 -14   7   8          4.44         19.61         9.12 o                         
 -13   7   8         19.26         28.60        12.25 o                         
 -12   7   8          5.22          8.55         7.88 o                         
 -11   7   8          6.08          1.94         6.67 o                         
 -10   7   8          4.85          5.17         5.70 o                         
  -9   7   8         35.57         34.66         5.44 o                         
  -8   7   8         64.59         66.79         6.59 o                         
  -7   7   8        244.55        243.10         9.51 o                         
  -6   7   8        216.69        207.60        10.80 o                         
  -5   7   8          6.01          4.72         3.59 o                         
  -4   7   8        138.06        120.17         7.01 o                         
  -3   7   8        324.60        356.31        10.77 o                         
  -2   7   8         31.91         34.11         4.52 o                         
  -1   7   8        330.13        328.60        10.32 o                         
   0   7   8         67.17         60.66         5.70 o                         
   1   7   8        330.13        350.58        10.74 o                         
   2   7   8         31.74         35.77         4.82 o                         
   3   7   8        324.62        351.93        10.91 o                         
   4   7   8        138.04        124.00         7.39 o                         
   5   7   8          5.99          4.47         4.39 o                         
   6   7   8        216.60        203.96        11.72 o                         
   7   7   8        244.58        233.08        12.64 o                         
   8   7   8         64.64         54.01         7.81 o                         
   9   7   8         35.52         26.91         6.65 o                         
  10   7   8          4.86          4.93         4.23 o                         
  11   7   8          6.10         11.16         6.30 o                         
  12   7   8          5.25          5.85         6.74 o                         
  13   7   8         19.29         15.94        10.56 o                         
  14   7   8          4.43         19.87         9.14 o                         
 -13   8   8          8.69         -8.01         8.01 o                         
 -12   8   8         15.01        -10.20        10.20 o                         
 -11   8   8         13.02         10.20         7.72 o                         
 -10   8   8         33.92         37.91         8.90 o                         
  -9   8   8         28.03         28.61         6.81 o                         
  -8   8   8        126.36        129.43         7.34 o                         
  -7   8   8         12.71         10.70         3.56 o                         
  -6   8   8        160.30        148.58        11.75 o                         
  -5   8   8        104.85        105.65         8.32 o                         
  -4   8   8         36.72         41.66         4.74 o                         
  -3   8   8        120.52        115.86         7.20 o                         
  -2   8   8         91.22         92.67         6.55 o                         
  -1   8   8          1.47          1.94         3.59 o                         
   0   8   8        390.79        413.89        12.77 o                         
   1   8   8          1.49         -3.21         3.21 o                         
   2   8   8         91.38         87.30         7.01 o                         
   3   8   8        120.13        109.85         8.64 o                         
   4   8   8         36.71         44.19         6.49 o                         
   5   8   8        104.86         98.53         6.85 o                         
   6   8   8        160.31        151.51        11.44 o                         
   7   8   8         12.75          2.68         5.11 o                         
   8   8   8        126.35        123.26        11.05 o                         
   9   8   8         28.08         23.27         6.77 o                         
  10   8   8         33.94         28.50         7.73 o                         
  11   8   8         13.02         17.46         7.10 o                         
  12   8   8         14.97         11.26         7.28 o                         
  13   8   8          8.70          0.28         8.34 o                         
 -13   9   8          0.97         -2.31         8.82 o                         
 -12   9   8         11.84         21.31         9.41 o                         
 -11   9   8          0.28          2.02        11.99 o                         
 -10   9   8         56.51         35.94         9.11 o                         
  -9   9   8         13.34         34.26        12.84 o                         
  -8   9   8         72.87         67.83         7.76 o                         
  -7   9   8          2.12         10.59         4.33 o                         
  -6   9   8          6.23          8.56         6.06 o                         
  -5   9   8        117.87        108.94         8.91 o                         
  -4   9   8          7.86          4.03         3.05 o                         
  -3   9   8        319.64        297.59        10.01 o                         
  -2   9   8        253.89        237.65         9.46 o                         
  -1   9   8        147.03        157.52         8.84 o                         
   0   9   8         12.88          9.89         5.52 o                         
   1   9   8        147.35        156.78         9.10 o                         
   2   9   8        253.70        258.62        10.36 o                         
   3   9   8        319.42        312.07        11.28 o                         
   4   9   8          7.88          3.74         5.19 o                         
   5   9   8        117.80        114.87         7.83 o                         
   6   9   8          6.24         12.48         6.15 o                         
   7   9   8          2.11         -2.11         4.46 o                         
   8   9   8         72.94         73.05         9.35 o                         
   9   9   8         13.32          9.20         5.97 o                         
  10   9   8         56.49         45.80         9.46 o                         
  11   9   8          0.29          4.33        10.72 o                         
  12   9   8         11.86         19.56         8.31 o                         
  13   9   8          0.97         12.41        11.50 o                         
 -12  10   8          7.75         17.31         8.66 o                         
 -11  10   8         15.32         14.00         9.35 o                         
 -10  10   8          1.79          7.26         9.56 o                         
  -9  10   8         59.58         59.44        13.23 o                         
  -8  10   8         19.59         14.99         7.61 o                         
  -7  10   8         18.87         17.45         7.48 o                         
  -6  10   8         39.83         31.09         5.17 o                         
  -5  10   8         50.71         56.59         6.70 o                         
  -4  10   8        171.98        160.00        10.48 o                         
  -3  10   8         17.65          8.88         3.91 o                         
  -2  10   8         36.61         28.74         5.12 o                         
  -1  10   8         22.96         16.77         4.52 o                         
   0  10   8          2.09          1.19         3.31 o                         
   1  10   8         22.93         13.89         4.30 o                         
   2  10   8         36.68         28.46         5.92 o                         
   3  10   8         17.68         20.95         5.18 o                         
   4  10   8        171.87        172.83        10.34 o                         
   5  10   8         50.67         54.19         6.43 o                         
   6  10   8         39.75         25.32         6.71 o                         
   7  10   8         18.86          7.12         6.70 o                         
   8  10   8         19.65         27.41         7.58 o                         
   9  10   8         59.64         75.38        10.31 o                         
  10  10   8          1.79         10.88         7.02 o                         
  11  10   8         15.34         21.76         8.44 o                         
  12  10   8          7.73         15.37         7.97 o                         
 -11  11   8         38.20         38.12        11.03 o                         
 -10  11   8         95.71        101.88        17.47 o                         
  -9  11   8         79.17         98.41        12.85 o                         
  -8  11   8          4.61          7.14         7.27 o                         
  -7  11   8         13.81          4.57         7.39 o                         
  -6  11   8          1.53         -5.74         5.74 o                         
  -5  11   8          1.75         -2.57         4.25 o                         
  -4  11   8          3.28          5.86         4.73 o                         
  -3  11   8         18.25          4.75         3.50 o                         
  -2  11   8        111.66        105.35         7.56 o                         
  -1  11   8        104.14        106.97         8.24 o                         
   0  11   8          6.43          4.03         3.91 o                         
   1  11   8        104.07        103.10         8.36 o                         
   2  11   8        111.64        103.67         8.58 o                         
   3  11   8         18.24          8.37         4.58 o                         
   4  11   8          3.27          2.68         4.98 o                         
   5  11   8          1.73         -0.98         4.00 o                         
   6  11   8          1.53          0.08         5.40 o                         
   7  11   8         13.80          1.90         7.19 o                         
   8  11   8          4.62         12.73         6.97 o                         
   9  11   8         79.19        116.75        12.45 o                         
  10  11   8         95.80         73.89        18.90 o                         
  11  11   8         38.17         28.79        10.40 o                         
 -10  12   8         29.15         19.03         9.97 o                         
  -9  12   8         21.72         30.76         9.27 o                         
  -8  12   8         10.03         10.44         9.07 o                         
  -7  12   8          0.60         -2.43         7.24 o                         
  -6  12   8          2.56         -5.65         6.80 o                         
  -5  12   8         18.80         14.16         7.58 o                         
  -4  12   8         63.45         76.25        11.71 o                         
  -3  12   8         17.76         22.70         6.98 o                         
  -2  12   8          0.47         -3.75         4.00 o                         
  -1  12   8         17.88         22.04         5.41 o                         
   0  12   8         52.96         48.34         6.53 o                         
   1  12   8         17.84         19.04         5.30 o                         
   2  12   8          0.47         -2.06         4.09 o                         
   3  12   8         17.74          8.60         4.96 o                         
   4  12   8         63.50         57.63         7.70 o                         
   5  12   8         18.85          2.95         6.63 o                         
   6  12   8          2.55          1.17         8.28 o                         
   7  12   8          0.61         -5.65         5.65 o                         
   8  12   8         10.01         18.00         7.43 o                         
   9  12   8         21.72         33.77        10.38 o                         
  10  12   8         29.17         24.00        10.36 o                         
  -9  13   8         11.13          6.09         9.11 o                         
  -8  13   8         46.91         62.02        12.10 o                         
  -7  13   8         10.23         19.35         9.37 o                         
  -6  13   8          1.23          5.98        14.49 o                         
  -5  13   8         14.26         22.06         8.62 o                         
  -4  13   8         11.25         18.11         8.17 o                         
  -3  13   8        158.95        191.07        16.61 o                         
  -2  13   8         14.74          2.88         7.03 o                         
  -1  13   8        110.32        127.30        10.10 o                         
   0  13   8         84.44         93.30        10.29 o                         
   1  13   8        110.17        113.43         9.33 o                         
   2  13   8         14.72          7.79         5.30 o                         
   3  13   8        159.04        151.08        13.59 o                         
   4  13   8         11.23          7.68         5.36 o                         
   5  13   8         14.32         16.56         7.45 o                         
   6  13   8          1.22          8.62         6.31 o                         
   7  13   8         10.19         11.69        11.26 o                         
   8  13   8         46.87         67.91        14.77 o                         
   9  13   8         11.13         25.21         9.67 o                         
  -8  14   8          0.90         13.57         7.36 o                         
  -7  14   8         12.80         13.57         9.40 o                         
  -6  14   8         27.84         33.60         8.90 o                         
  -5  14   8         29.00         14.94        11.60 o                         
  -4  14   8          2.92         -7.23        13.18 o                         
  -3  14   8          7.86          3.61        11.91 o                         
  -2  14   8         17.20         20.76         7.95 o                         
  -1  14   8         31.46         31.61         6.99 o                         
   0  14   8          0.29          3.03         5.68 o                         
   1  14   8         31.40         26.54         7.18 o                         
   2  14   8         17.16         13.17         5.99 o                         
   3  14   8          7.88          6.43         8.62 o                         
   4  14   8          2.94          0.24         5.59 o                         
   5  14   8         29.04         31.73         8.87 o                         
   6  14   8         27.84         33.51         8.89 o                         
   7  14   8         12.82         41.30        10.48 o                         
   8  14   8          0.90         12.86         8.65 o                         
  -6  15   8         53.62         51.79        14.31 o                         
  -5  15   8          5.88         10.12         7.28 o                         
  -4  15   8          1.05         -6.45         6.45 o                         
  -3  15   8          5.45         16.16         7.73 o                         
  -2  15   8          0.14         10.63         6.99 o                         
  -1  15   8          2.43          4.84        12.95 o                         
   0  15   8          1.93         11.57         8.84 o                         
   1  15   8          2.43          1.81         6.87 o                         
   2  15   8          0.14         -6.71         6.71 o                         
   3  15   8          5.46          2.05         6.71 o                         
   4  15   8          1.06          9.52         8.71 o                         
   5  15   8          5.88         10.93         8.83 o                         
   6  15   8         53.62         66.67        12.94 o                         
  -4  16   8          1.06         24.81        10.07 o                         
  -3  16   8          0.59          7.40         8.09 o                         
  -2  16   8          4.40          4.51         7.81 o                         
  -1  16   8          5.74         21.34        19.22 o                         
   0  16   8         16.31         11.91        12.49 o                         
   1  16   8          5.73         -7.24         7.24 o                         
   2  16   8          4.40         10.71         9.21 o                         
   3  16   8          0.59         18.62         8.66 o                         
   4  16   8          1.07         -3.55        12.73 o                         
   2   0   9       1009.87        999.94        12.49 o                         
   3   0   9          2.97          0.00         1.81 o                         
   4   0   9       1156.10       1223.56        18.11 o                         
   5   0   9        128.79        117.71         6.48 o                         
   6   0   9          8.39          5.65         3.09 o                         
   7   0   9          1.25          2.80         3.38 o                         
   8   0   9          6.22          1.51         3.25 o                         
   9   0   9        369.76        335.71        11.29 o                         
  10   0   9        197.52        176.82         8.99 o                         
  11   0   9         85.35         85.82         7.51 o                         
  12   0   9         52.46         40.93         8.60 o                         
  13   0   9          2.72         14.87         6.46 o                         
  14   0   9        179.45        245.28        17.23 o                         
  15   0   9         12.78         11.12         7.58 o                         
 -15   1   9         25.03         21.05        11.40 o                         
 -14   1   9        199.77        276.05        18.25 o                         
 -13   1   9          0.78          4.12         8.13 o                         
 -12   1   9         12.36         15.10         6.32 o                         
 -11   1   9         26.33         24.84         5.78 o                         
 -10   1   9         90.01         80.96         6.14 o                         
  -9   1   9        173.64        155.93         7.49 o                         
  -8   1   9        152.86        141.57         7.42 o                         
  -7   1   9         74.85         75.55         5.70 o                         
  -6   1   9        132.10        146.83         7.70 o                         
  -5   1   9         56.97         46.36         5.51 o                         
  -4   1   9         29.27         19.04         3.81 o                         
  -3   1   9        827.23        848.36        12.00 o                         
  -2   1   9        737.47        752.52        13.82 o                         
  -1   1   9        190.87        208.19         6.27 o                         
   0   1   9       2151.97       2237.91        21.16 o                         
   1   1   9        190.78        212.42         6.15 o                         
   2   1   9        737.65        735.67        11.32 o                         
   3   1   9        827.11        844.83        18.40 o                         
   4   1   9         29.26         24.65         3.26 o                         
   5   1   9         56.99         54.51         4.60 o                         
   6   1   9        132.33        144.93         7.13 o                         
   7   1   9         75.02         80.85         7.02 o                         
   8   1   9        152.61        139.75         8.94 o                         
   9   1   9        173.56        144.64        10.01 o                         
  10   1   9         90.09         92.99         9.39 o                         
  11   1   9         26.31         15.70         5.70 o                         
  12   1   9         12.33         13.32         7.31 o                         
  13   1   9          0.77         -1.78         7.71 o                         
  14   1   9        199.75        254.50        17.70 o                         
  15   1   9         25.05         16.13         8.72 o                         
 -15   2   9          6.89         23.61        11.85 o                         
 -14   2   9          4.46         -7.57         8.30 o                         
 -13   2   9          1.96          0.23         6.03 o                         
 -12   2   9          2.57          7.34         5.45 o                         
 -11   2   9         29.17         23.18         5.99 o                         
 -10   2   9         55.46         43.71         6.60 o                         
  -9   2   9         55.99         54.62         7.26 o                         
  -8   2   9        164.52        174.79         7.27 o                         
  -7   2   9         32.80         29.87         4.11 o                         
  -6   2   9        102.82         94.53         6.65 o                         
  -5   2   9         85.47         85.86         6.22 o                         
  -4   2   9        150.43        163.15         7.27 o                         
  -3   2   9        257.21        254.86         9.05 o                         
  -2   2   9        716.65        709.94        13.68 o                         
  -1   2   9       1407.38       1514.85        20.81 o                         
   0   2   9       1137.21       1247.54        13.52 o                         
   1   2   9       1406.80       1526.02        24.04 o                         
   2   2   9        716.60        718.52        13.76 o                         
   3   2   9        257.45        256.02         6.31 o                         
   4   2   9        150.79        152.23         5.90 o                         
   5   2   9         85.38         85.31         5.49 o                         
   6   2   9        103.06        100.07         8.86 o                         
   7   2   9         32.84         32.23         4.79 o                         
   8   2   9        164.66        175.29         8.90 o                         
   9   2   9         55.98         47.10         5.82 o                         
  10   2   9         55.46         62.34         6.72 o                         
  11   2   9         29.18         19.61         4.96 o                         
  12   2   9          2.57          1.55         4.77 o                         
  13   2   9          1.95         -0.03         6.55 o                         
  14   2   9          4.47          0.09         6.79 o                         
  15   2   9          6.91         -3.31         7.16 o                         
 -15   3   9          3.70          3.57         9.62 o                         
 -14   3   9          5.11          7.76         6.92 o                         
 -13   3   9         11.90          7.35         7.24 o                         
 -12   3   9          8.61         20.24         6.39 o                         
 -11   3   9          2.89         -2.62         4.74 o                         
 -10   3   9         31.38         38.41         7.43 o                         
  -9   3   9         75.25         65.02         9.08 o                         
  -8   3   9          6.72          0.41         4.08 o                         
  -7   3   9        341.83        320.29        10.02 o                         
  -6   3   9        253.77        270.97        10.81 o                         
  -5   3   9        139.99        138.11         7.97 o                         
  -4   3   9        148.19        141.64         7.05 o                         
  -3   3   9        557.61        560.74        10.44 o                         
  -2   3   9        497.05        495.89        11.57 o                         
  -1   3   9       1083.69       1139.40        16.96 o                         
   0   3   9        958.50        962.56        12.78 o                         
   1   3   9       1083.53       1141.30        13.45 o                         
   2   3   9        497.24        494.29         7.39 o                         
   3   3   9        557.45        546.79        10.35 o                         
   4   3   9        148.20        151.69         8.51 o                         
   5   3   9        140.00        140.63         8.09 o                         
   6   3   9        254.06        241.12         9.10 o                         
   7   3   9        342.06        347.58        11.26 o                         
   8   3   9          6.73          1.59         3.88 o                         
   9   3   9         75.27         75.42         7.30 o                         
  10   3   9         31.44         25.85         7.48 o                         
  11   3   9          2.87          0.09         4.55 o                         
  12   3   9          8.59         13.25         5.60 o                         
  13   3   9         11.91         13.71         7.67 o                         
  14   3   9          5.12         -5.37         6.59 o                         
  15   3   9          3.70         19.26         7.84 o                         
 -14   4   9          9.63         11.23         8.71 o                         
 -13   4   9         59.22         69.58        13.35 o                         
 -12   4   9         39.32         31.81         7.87 o                         
 -11   4   9         62.02         70.59        10.51 o                         
 -10   4   9         23.20         26.03         6.11 o                         
  -9   4   9         26.47         25.46         6.02 o                         
  -8   4   9        114.37        109.72         9.18 o                         
  -7   4   9        109.67        114.93         8.94 o                         
  -6   4   9        506.26        472.78        11.52 o                         
  -5   4   9        196.91        202.08         8.14 o                         
  -4   4   9         94.18         99.63         6.58 o                         
  -3   4   9        109.72        113.40         5.82 o                         
  -2   4   9        208.47        197.73         7.69 o                         
  -1   4   9        297.05        321.85         9.08 o                         
   0   4   9        201.80        218.41         7.34 o                         
   1   4   9        297.06        331.09         8.58 o                         
   2   4   9        208.27        203.40         7.27 o                         
   3   4   9        109.53        108.85         6.61 o                         
   4   4   9         94.04         96.63         6.45 o                         
   5   4   9        197.32        180.74         7.92 o                         
   6   4   9        506.08        496.99        13.18 o                         
   7   4   9        109.55        112.55         8.06 o                         
   8   4   9        114.50        106.38         8.29 o                         
   9   4   9         26.51         23.15         5.15 o                         
  10   4   9         23.20         18.87         5.37 o                         
  11   4   9         61.86         73.44         8.48 o                         
  12   4   9         39.28         25.16         9.66 o                         
  13   4   9         59.25         71.94         7.93 o                         
  14   4   9          9.63         12.00         6.72 o                         
 -14   5   9         26.54         39.24         9.33 o                         
 -13   5   9         27.88         46.46         9.80 o                         
 -12   5   9         43.55         50.82        10.35 o                         
 -11   5   9          9.52         11.34         5.86 o                         
 -10   5   9          5.34          9.34         5.28 o                         
  -9   5   9          5.47         -4.07         4.37 o                         
  -8   5   9        100.43         99.61         8.48 o                         
  -7   5   9         80.40         86.29         7.78 o                         
  -6   5   9         68.93         69.35         7.31 o                         
  -5   5   9         38.96         44.72         5.61 o                         
  -4   5   9         19.48         13.76         3.94 o                         
  -3   5   9        190.08        185.29        10.43 o                         
  -2   5   9         58.34         64.56         5.96 o                         
  -1   5   9          8.49          8.82         3.43 o                         
   0   5   9         20.11         30.48         3.99 o                         
   1   5   9          8.48         13.00         3.17 o                         
   2   5   9         58.43         61.02         5.10 o                         
   3   5   9        190.11        186.96         7.47 o                         
   4   5   9         19.49         22.80         4.49 o                         
   5   5   9         39.02         43.08         5.28 o                         
   6   5   9         68.97         75.90         6.80 o                         
   7   5   9         80.56         82.42         7.25 o                         
   8   5   9        100.51        103.68         8.49 o                         
   9   5   9          5.50          6.01         4.29 o                         
  10   5   9          5.32         -1.22         5.13 o                         
  11   5   9          9.50          5.64         5.09 o                         
  12   5   9         43.56         38.95         7.36 o                         
  13   5   9         27.90         25.27         6.53 o                         
  14   5   9         26.48         24.14         9.44 o                         
 -14   6   9          3.77         -8.76         8.76 o                         
 -13   6   9          2.92         -4.23        12.53 o                         
 -12   6   9          1.12         -5.90         5.90 o                         
 -11   6   9         95.10        108.53         9.49 o                         
 -10   6   9         34.10         40.94         6.62 o                         
  -9   6   9         38.96         32.65         6.07 o                         
  -8   6   9         29.44         27.23         5.77 o                         
  -7   6   9        274.51        277.99        10.75 o                         
  -6   6   9        533.91        501.93        13.76 o                         
  -5   6   9        261.90        234.54         8.36 o                         
  -4   6   9        236.23        245.63         8.35 o                         
  -3   6   9        201.85        211.73         8.68 o                         
  -2   6   9         77.17         90.85         6.57 o                         
  -1   6   9        123.10        122.68         7.08 o                         
   0   6   9        180.94        187.69         9.59 o                         
   1   6   9        122.90        119.04         7.63 o                         
   2   6   9         77.11         81.96         6.18 o                         
   3   6   9        202.20        212.11         8.47 o                         
   4   6   9        236.33        233.80        10.58 o                         
   5   6   9        261.49        292.01        12.56 o                         
   6   6   9        533.93        535.82        16.08 o                         
   7   6   9        274.73        273.55        11.35 o                         
   8   6   9         29.45         30.34         5.79 o                         
   9   6   9         38.96         28.75         6.11 o                         
  10   6   9         34.10         45.53         7.15 o                         
  11   6   9         95.08        102.71        11.17 o                         
  12   6   9          1.13         -6.54         6.54 o                         
  13   6   9          2.91          3.26         5.77 o                         
  14   6   9          3.78          4.31         9.75 o                         
 -13   7   9          1.95         -1.82        11.53 o                         
 -12   7   9          8.13          6.58         8.23 o                         
 -11   7   9         24.01         12.44         6.87 o                         
 -10   7   9         31.86         24.82         5.44 o                         
  -9   7   9          7.95         14.40         4.56 o                         
  -8   7   9          1.50         -4.07         4.07 o                         
  -7   7   9         31.22         27.21         7.39 o                         
  -6   7   9        239.32        235.77         9.68 o                         
  -5   7   9        109.92        111.58         6.36 o                         
  -4   7   9         25.01         28.83         4.53 o                         
  -3   7   9         92.87         92.14         6.96 o                         
  -2   7   9        119.34        130.79         7.78 o                         
  -1   7   9        100.97        107.38         7.46 o                         
   0   7   9        190.73        200.13         8.80 o                         
   1   7   9        101.05        103.82         8.06 o                         
   2   7   9        119.47        130.15         8.22 o                         
   3   7   9         92.97         94.21         6.97 o                         
   4   7   9         24.96         27.74         4.62 o                         
   5   7   9        109.99         99.87         8.55 o                         
   6   7   9        239.18        233.95        14.56 o                         
   7   7   9         31.14         25.04         6.88 o                         
   8   7   9          1.48          3.59         4.94 o                         
   9   7   9          7.95         14.47         6.09 o                         
  10   7   9         31.82         48.68        10.14 o                         
  11   7   9         24.04         29.85         7.76 o                         
  12   7   9          8.14          8.74        12.98 o                         
  13   7   9          1.95         10.64        14.24 o                         
 -13   8   9         14.79         19.75        10.24 o                         
 -12   8   9          0.28         -2.03         9.66 o                         
 -11   8   9          5.41          2.43         8.11 o                         
 -10   8   9         10.86          3.44         7.18 o                         
  -9   8   9         12.64          7.58         6.55 o                         
  -8   8   9         51.20         52.50         8.02 o                         
  -7   8   9         67.89         71.20         6.49 o                         
  -6   8   9        131.53        139.99         8.06 o                         
  -5   8   9        261.08        248.87         8.30 o                         
  -4   8   9         72.12         82.65         6.60 o                         
  -3   8   9        322.69        337.40        11.05 o                         
  -2   8   9        490.75        482.29        13.95 o                         
  -1   8   9        214.25        217.50         9.22 o                         
   0   8   9          5.50          6.61         3.80 o                         
   1   8   9        214.09        218.36        12.17 o                         
   2   8   9        491.30        473.98        13.62 o                         
   3   8   9        323.02        346.21        11.52 o                         
   4   8   9         71.94         82.17         7.00 o                         
   5   8   9        260.87        266.77        12.55 o                         
   6   8   9        131.54        123.91        10.61 o                         
   7   8   9         67.96         82.34        10.25 o                         
   8   8   9         51.12         54.22         8.34 o                         
   9   8   9         12.61          3.82         5.81 o                         
  10   8   9         10.88         12.54         6.53 o                         
  11   8   9          5.42          8.47         6.32 o                         
  12   8   9          0.28         -6.10         6.10 o                         
  13   8   9         14.78          3.26         8.15 o                         
 -12   9   9         15.75         16.15         9.61 o                         
 -11   9   9         44.08         31.23        11.24 o                         
 -10   9   9         40.69         33.42         9.56 o                         
  -9   9   9        125.97        141.79        14.88 o                         
  -8   9   9         22.47         24.08         6.81 o                         
  -7   9   9         15.10         11.54         5.23 o                         
  -6   9   9         31.31         23.05         4.24 o                         
  -5   9   9         27.25         29.59         5.26 o                         
  -4   9   9         16.29         11.29         3.72 o                         
  -3   9   9         16.94         15.27         4.16 o                         
  -2   9   9        109.43         99.00         8.08 o                         
  -1   9   9         71.83         68.33         6.42 o                         
   0   9   9         17.36         18.19         4.45 o                         
   1   9   9         71.90         68.67         6.79 o                         
   2   9   9        109.52        108.84         8.17 o                         
   3   9   9         16.90          9.67         4.04 o                         
   4   9   9         16.27         18.73         4.49 o                         
   5   9   9         27.33         22.38         5.43 o                         
   6   9   9         31.30         19.22         8.43 o                         
   7   9   9         15.02         11.03         6.29 o                         
   8   9   9         22.50         21.55         6.65 o                         
   9   9   9        125.92        126.36        12.75 o                         
  10   9   9         40.67         45.68         9.04 o                         
  11   9   9         44.10         47.75        13.68 o                         
  12   9   9         15.76         -2.05         7.55 o                         
 -12  10   9         29.21         30.97        12.32 o                         
 -11  10   9          6.90         18.10        12.84 o                         
 -10  10   9          9.51         29.51        10.92 o                         
  -9  10   9         18.15         31.01        18.56 o                         
  -8  10   9          1.73          2.73         7.27 o                         
  -7  10   9         11.46         15.92         7.67 o                         
  -6  10   9         26.41         19.04         5.61 o                         
  -5  10   9         52.82         37.11         6.41 o                         
  -4  10   9          2.63          3.74         4.92 o                         
  -3  10   9         60.40         62.69         6.17 o                         
  -2  10   9          1.01         -1.51         3.32 o                         
  -1  10   9          3.88          2.79         4.08 o                         
   0  10   9          4.51         -3.59         3.59 o                         
   1  10   9          3.89          2.37         3.94 o                         
   2  10   9          1.01          2.22         4.01 o                         
   3  10   9         60.38         66.48         8.69 o                         
   4  10   9          2.63          1.61         5.18 o                         
   5  10   9         52.82         48.62         7.21 o                         
   6  10   9         26.34         28.79         7.98 o                         
   7  10   9         11.46         13.96         6.36 o                         
   8  10   9          1.72          6.32         5.97 o                         
   9  10   9         18.17         20.75         7.59 o                         
  10  10   9          9.47          7.25         8.01 o                         
  11  10   9          6.90         -0.56         9.18 o                         
  12  10   9         29.27         29.85        14.39 o                         
 -11  11   9         23.77         22.96        10.13 o                         
 -10  11   9          4.97         13.08         8.99 o                         
  -9  11   9         13.70         39.60        15.96 o                         
  -8  11   9         49.74         42.36        10.78 o                         
  -7  11   9          9.31         10.00         7.90 o                         
  -6  11   9         19.43         21.02        10.61 o                         
  -5  11   9         12.70         12.22         7.05 o                         
  -4  11   9        112.89        102.50        11.27 o                         
  -3  11   9        185.34        172.64         9.30 o                         
  -2  11   9         26.12         28.34         5.61 o                         
  -1  11   9         14.54         13.01         5.19 o                         
   0  11   9          0.87          2.80         4.34 o                         
   1  11   9         14.56          9.45         4.72 o                         
   2  11   9         26.14         17.17         5.74 o                         
   3  11   9        185.34        213.03        13.94 o                         
   4  11   9        112.94        112.27         9.50 o                         
   5  11   9         12.69         13.11         5.71 o                         
   6  11   9         19.41          8.06         6.60 o                         
   7  11   9          9.35          4.18         6.03 o                         
   8  11   9         49.76         58.67         9.83 o                         
   9  11   9         13.64          8.91         9.49 o                         
  10  11   9          4.94         -0.97         7.44 o                         
  11  11   9         23.80          0.82         8.06 o                         
 -10  12   9          3.56          0.49        13.82 o                         
  -9  12   9         25.57         25.43         9.16 o                         
  -8  12   9         18.23         29.28        12.72 o                         
  -7  12   9          5.92          7.81         7.93 o                         
  -6  12   9          6.28         18.98         8.13 o                         
  -5  12   9         22.18         22.26         8.63 o                         
  -4  12   9          7.05          9.15         7.16 o                         
  -3  12   9         92.59         99.65         9.44 o                         
  -2  12   9          9.16          3.11         5.19 o                         
  -1  12   9         10.46          9.82         4.53 o                         
   0  12   9         36.58         38.76         6.67 o                         
   1  12   9         10.44          3.38         4.73 o                         
   2  12   9          9.17          3.13         4.56 o                         
   3  12   9         92.71         98.48         9.36 o                         
   4  12   9          7.08         -0.92         6.68 o                         
   5  12   9         22.18         26.05         9.48 o                         
   6  12   9          6.32          4.77         8.30 o                         
   7  12   9          5.92          2.94         8.35 o                         
   8  12   9         18.20         24.73         8.55 o                         
   9  12   9         25.50         23.37         9.78 o                         
  10  12   9          3.55          2.88         9.37 o                         
  -9  13   9          5.46          8.67         9.24 o                         
  -8  13   9          4.87          0.99         9.31 o                         
  -7  13   9         18.83         29.29         9.84 o                         
  -6  13   9         10.37          9.45        12.46 o                         
  -5  13   9         31.04         52.41        10.40 o                         
  -4  13   9          2.03         -6.94         6.94 o                         
  -3  13   9         17.08         14.14         8.78 o                         
  -2  13   9         58.02         69.06        10.46 o                         
  -1  13   9          2.45          7.65         5.05 o                         
   0  13   9         16.81         14.55        10.54 o                         
   1  13   9          2.45          3.91         5.70 o                         
   2  13   9         58.07         78.20         8.57 o                         
   3  13   9         17.06         18.75         6.62 o                         
   4  13   9          2.04         -3.27         5.01 o                         
   5  13   9         31.06         25.00        10.17 o                         
   6  13   9         10.33         -1.42        11.51 o                         
   7  13   9         18.87         15.53        10.30 o                         
   8  13   9          4.87         -5.31         6.52 o                         
   9  13   9          5.45         -4.20         9.00 o                         
  -8  14   9         15.52         19.29         9.30 o                         
  -7  14   9         23.16         13.42         8.22 o                         
  -6  14   9         51.15         69.55        12.89 o                         
  -5  14   9         24.22         20.82        10.24 o                         
  -4  14   9          6.49         15.25         9.39 o                         
  -3  14   9         68.01         68.73        12.57 o                         
  -2  14   9         59.90         92.28        19.46 o                         
  -1  14   9         29.72         26.92         8.16 o                         
   0  14   9         26.01         35.64         6.58 o                         
   1  14   9         29.75         17.33         7.42 o                         
   2  14   9         59.88         63.74         8.54 o                         
   3  14   9         68.06         64.00        10.52 o                         
   4  14   9          6.50         15.26         6.77 o                         
   5  14   9         24.22         33.36         8.42 o                         
   6  14   9         51.13         59.07        10.47 o                         
   7  14   9         23.14         21.82         9.57 o                         
   8  14   9         15.52         14.65        14.65 o                         
  -6  15   9          5.80         12.32         7.96 o                         
  -5  15   9          5.36         18.62         8.11 o                         
  -4  15   9          1.24         25.88        11.99 o                         
  -3  15   9          5.41         -3.23         7.15 o                         
  -2  15   9         14.99         20.44        13.90 o                         
  -1  15   9          3.45          3.02         8.40 o                         
   0  15   9          0.55          0.77         7.53 o                         
   1  15   9          3.44         -8.54         8.54 o                         
   2  15   9         15.02         12.35         6.85 o                         
   3  15   9          5.39         -2.20         6.20 o                         
   4  15   9          1.24         -1.42         6.82 o                         
   5  15   9          5.36         -4.50         8.69 o                         
   6  15   9          5.82          9.37        10.01 o                         
  -3  16   9          1.33         -1.31        12.27 o                         
  -2  16   9          6.47          8.70        10.58 o                         
  -1  16   9          0.08         11.82        13.09 o                         
   0  16   9         31.26         33.42        12.40 o                         
   1  16   9          0.08         -9.76         9.76 o                         
   2  16   9          6.47         -7.81        13.06 o                         
   3  16   9          1.33         -9.43         9.43 o                         
   0   0  10        252.48        257.04         7.89 o                         
   1   0  10        347.16        356.05         7.10 o                         
   2   0  10          2.43         -0.65         2.57 o                         
   3   0  10         55.33         53.81         3.23 o                         
   4   0  10          4.59          2.95         2.26 o                         
   5   0  10         19.38         29.78         4.19 o                         
   6   0  10        125.09        129.75         6.88 o                         
   7   0  10         22.71         26.14         4.21 o                         
   8   0  10         42.02         28.45         4.51 o                         
   9   0  10         10.95         11.99         4.11 o                         
  10   0  10        362.86        348.41        12.68 o                         
  11   0  10          9.32         13.67         4.76 o                         
  12   0  10        142.96        194.10        16.24 o                         
  13   0  10         30.96         36.11         7.67 o                         
  14   0  10          0.03          7.16         6.43 o                         
  15   0  10          0.08          9.03         7.84 o                         
 -15   1  10         25.77         35.82        13.82 o                         
 -14   1  10        261.99        313.18        20.22 o                         
 -13   1  10         21.73         33.00         7.99 o                         
 -12   1  10          7.03          4.08         7.37 o                         
 -11   1  10         97.17        110.23         9.58 o                         
 -10   1  10         10.22          2.04         3.63 o                         
  -9   1  10         26.66         27.94         4.47 o                         
  -8   1  10         91.92        101.63         7.16 o                         
  -7   1  10          1.96          0.46         3.27 o                         
  -6   1  10        230.98        231.34         9.14 o                         
  -5   1  10         45.91         50.89         5.45 o                         
  -4   1  10        139.76        147.54         4.81 o                         
  -3   1  10          4.68          0.55         2.95 o                         
  -2   1  10        168.72        146.88         7.41 o                         
  -1   1  10        307.36        328.13         8.00 o                         
   0   1  10       1065.22       1077.38        13.42 o                         
   1   1  10        307.56        319.51         8.17 o                         
   2   1  10        168.41        158.14         5.11 o                         
   3   1  10          4.70          3.28         2.58 o                         
   4   1  10        139.85        154.94         7.35 o                         
   5   1  10         45.88         50.76         4.62 o                         
   6   1  10        230.57        223.53         8.21 o                         
   7   1  10          1.94          3.99         3.06 o                         
   8   1  10         91.85         99.64         7.03 o                         
   9   1  10         26.67         43.42         6.37 o                         
  10   1  10         10.25         23.83         6.09 o                         
  11   1  10         97.07        108.62        12.18 o                         
  12   1  10          7.02          4.78        10.50 o                         
  13   1  10         21.71         18.10         8.84 o                         
  14   1  10        262.11        328.87        16.31 o                         
  15   1  10         25.77         26.25        12.81 o                         
 -14   2  10         12.37         24.60         8.76 o                         
 -13   2  10          2.83          0.01         6.63 o                         
 -12   2  10          0.31         -4.09         5.43 o                         
 -11   2  10          7.66         -1.82         5.30 o                         
 -10   2  10        124.54        111.46        11.50 o                         
  -9   2  10         33.93         29.37         3.41 o                         
  -8   2  10        140.96        124.36         7.16 o                         
  -7   2  10         71.39         61.54         6.62 o                         
  -6   2  10         75.78         71.28         6.94 o                         
  -5   2  10        159.02        165.51         8.11 o                         
  -4   2  10        360.63        368.15        12.12 o                         
  -3   2  10       1449.47       1513.54        24.55 o                         
  -2   2  10       1375.54       1286.50        21.60 o                         
  -1   2  10        148.46        143.83         6.80 o                         
   0   2  10         29.81         32.60         2.30 o                         
   1   2  10        148.54        144.25         7.87 o                         
   2   2  10       1374.86       1268.93        20.24 o                         
   3   2  10       1450.32       1525.64        23.00 o                         
   4   2  10        360.26        372.56         8.53 o                         
   5   2  10        159.39        154.42         7.04 o                         
   6   2  10         75.76         72.02         6.47 o                         
   7   2  10         71.43         60.60         5.81 o                         
   8   2  10        140.93        116.14         8.13 o                         
   9   2  10         33.85         28.52         5.41 o                         
  10   2  10        124.57        125.11         9.18 o                         
  11   2  10          7.66         10.35         4.88 o                         
  12   2  10          0.31          4.80         4.96 o                         
  13   2  10          2.82          2.28         8.97 o                         
  14   2  10         12.36         28.20         7.30 o                         
 -14   3  10          5.68         -3.58         7.45 o                         
 -13   3  10         28.41         31.06        18.21 o                         
 -12   3  10          9.06          2.78         6.06 o                         
 -11   3  10         40.37         49.39         8.93 o                         
 -10   3  10         38.88         34.93         9.01 o                         
  -9   3  10         37.36         37.53         6.62 o                         
  -8   3  10         54.20         52.23         6.88 o                         
  -7   3  10         81.73         79.50         5.46 o                         
  -6   3  10        689.27        632.25        14.09 o                         
  -5   3  10        532.24        539.84        13.52 o                         
  -4   3  10         47.12         45.87         3.97 o                         
  -3   3  10        177.78        163.76         8.18 o                         
  -2   3  10        109.59        126.61         7.17 o                         
  -1   3  10          6.88          8.77         2.72 o                         
   0   3  10       2070.59       2204.06        22.57 o                         
   1   3  10          6.84          8.36         3.91 o                         
   2   3  10        109.63        116.82         6.41 o                         
   3   3  10        177.97        164.27         7.89 o                         
   4   3  10         47.29         47.86         4.08 o                         
   5   3  10        532.58        546.00        12.34 o                         
   6   3  10        688.71        628.65        14.25 o                         
   7   3  10         81.62         75.93         6.61 o                         
   8   3  10         54.19         59.71         6.23 o                         
   9   3  10         37.37         32.87         5.56 o                         
  10   3  10         38.89         38.59         7.14 o                         
  11   3  10         40.35         45.69         7.01 o                         
  12   3  10          9.06          9.22         5.48 o                         
  13   3  10         28.38         25.05         6.78 o                         
  14   3  10          5.69          2.17         9.16 o                         
 -14   4  10          6.20          3.99         9.47 o                         
 -13   4  10         34.94         49.85         9.68 o                         
 -12   4  10         31.19         32.06         7.67 o                         
 -11   4  10         39.52         44.31         7.67 o                         
 -10   4  10         43.67         53.51         7.75 o                         
  -9   4  10         14.49         26.91         6.09 o                         
  -8   4  10         83.41         74.58         7.96 o                         
  -7   4  10        205.58        225.71        11.04 o                         
  -6   4  10         69.94         75.45         7.55 o                         
  -5   4  10        177.97        181.77        10.25 o                         
  -4   4  10        415.23        405.32        11.55 o                         
  -3   4  10       1084.23       1083.23        15.65 o                         
  -2   4  10        230.68        236.52         7.93 o                         
  -1   4  10        143.22        146.86         6.91 o                         
   0   4  10         20.17         26.98         3.95 o                         
   1   4  10        143.12        137.25         4.99 o                         
   2   4  10        230.56        233.53         8.28 o                         
   3   4  10       1085.09       1066.29        16.50 o                         
   4   4  10        414.59        405.30        10.53 o                         
   5   4  10        177.82        171.71         7.99 o                         
   6   4  10         69.90         70.35         6.21 o                         
   7   4  10        205.57        227.69         9.67 o                         
   8   4  10         83.46         72.52         8.04 o                         
   9   4  10         14.45         17.30         5.70 o                         
  10   4  10         43.78         46.08         6.84 o                         
  11   4  10         39.49         50.65         7.46 o                         
  12   4  10         31.23         30.74         8.57 o                         
  13   4  10         34.93         44.58         8.62 o                         
  14   4  10          6.21         14.38         6.76 o                         
 -14   5  10         31.84         30.43        10.16 o                         
 -13   5  10          5.71          3.03         7.52 o                         
 -12   5  10          5.90         15.99         8.98 o                         
 -11   5  10          3.40          4.51         5.43 o                         
 -10   5  10         15.80         14.94         5.19 o                         
  -9   5  10        113.65        104.48         9.23 o                         
  -8   5  10         57.47         59.83         8.32 o                         
  -7   5  10          6.15          5.18         4.60 o                         
  -6   5  10         60.72         55.46         3.87 o                         
  -5   5  10         71.49         68.37         5.87 o                         
  -4   5  10         30.53         27.02         4.39 o                         
  -3   5  10        148.02        158.89         7.89 o                         
  -2   5  10         33.23         39.90         6.54 o                         
  -1   5  10        243.76        252.58         9.11 o                         
   0   5  10          0.51         -1.52         2.85 o                         
   1   5  10        243.57        243.63         8.44 o                         
   2   5  10         33.21         28.73         4.04 o                         
   3   5  10        147.92        153.08         8.12 o                         
   4   5  10         30.52         17.71         4.87 o                         
   5   5  10         71.58         69.04         6.99 o                         
   6   5  10         60.74         73.09         6.70 o                         
   7   5  10          6.17          2.48         6.26 o                         
   8   5  10         57.40         50.80         6.83 o                         
   9   5  10        113.86        112.19         9.13 o                         
  10   5  10         15.84         24.07         5.91 o                         
  11   5  10          3.40         11.64         6.31 o                         
  12   5  10          5.88         -4.94         4.94 o                         
  13   5  10          5.68          8.48         5.76 o                         
  14   5  10         31.86         35.94         8.41 o                         
 -13   6  10          3.98         -1.33         7.64 o                         
 -12   6  10         20.87         42.60        10.21 o                         
 -11   6  10        136.40        139.50        11.20 o                         
 -10   6  10          4.39          6.42         6.99 o                         
  -9   6  10          3.47         -5.03         6.09 o                         
  -8   6  10         35.72         32.62         6.02 o                         
  -7   6  10          9.39          4.16         4.99 o                         
  -6   6  10         57.63         60.05         3.41 o                         
  -5   6  10        129.93        124.29         6.76 o                         
  -4   6  10        218.65        219.08         8.62 o                         
  -3   6  10         36.64         50.58         6.26 o                         
  -2   6  10        111.97        112.58         7.37 o                         
  -1   6  10        264.25        291.41         9.97 o                         
   0   6  10         45.95         41.96         6.08 o                         
   1   6  10        264.23        286.07         9.62 o                         
   2   6  10        111.86        100.31         6.71 o                         
   3   6  10         36.63         29.24         4.54 o                         
   4   6  10        218.84        214.46        10.05 o                         
   5   6  10        129.89        130.57         8.87 o                         
   6   6  10         57.54         55.31         6.97 o                         
   7   6  10          9.39         10.98         4.62 o                         
   8   6  10         35.69         32.84         5.83 o                         
   9   6  10          3.46          1.71         4.22 o                         
  10   6  10          4.38          3.07         4.70 o                         
  11   6  10        136.45        151.17        11.75 o                         
  12   6  10         20.87         29.31         6.61 o                         
  13   6  10          4.00          8.68         6.69 o                         
 -13   7  10         14.86          3.51        17.24 o                         
 -12   7  10         24.99         15.65        11.82 o                         
 -11   7  10          8.86         -4.78         7.05 o                         
 -10   7  10          4.16          7.69         5.85 o                         
  -9   7  10         84.72         87.01        12.31 o                         
  -8   7  10         31.11         27.32         5.62 o                         
  -7   7  10         94.47         99.38         7.94 o                         
  -6   7  10        486.21        480.47        14.05 o                         
  -5   7  10         34.53         38.44         4.67 o                         
  -4   7  10         59.91         58.92         5.49 o                         
  -3   7  10        182.57        176.08         8.90 o                         
  -2   7  10        103.89        121.70         8.99 o                         
  -1   7  10        376.69        364.57        11.95 o                         
   0   7  10        379.74        389.44        11.71 o                         
   1   7  10        376.19        392.88        11.79 o                         
   2   7  10        104.03        125.74         7.85 o                         
   3   7  10        182.66        174.58        14.20 o                         
   4   7  10         59.82         59.61         5.95 o                         
   5   7  10         34.51         33.93         6.04 o                         
   6   7  10        486.51        466.52        16.09 o                         
   7   7  10         94.72         84.93         9.30 o                         
   8   7  10         31.04         32.97         6.68 o                         
   9   7  10         84.53        101.23        10.13 o                         
  10   7  10          4.17         -4.81         4.81 o                         
  11   7  10          8.85         12.08         7.95 o                         
  12   7  10         25.01         33.06         8.66 o                         
  13   7  10         14.90          4.68         7.23 o                         
 -13   8  10          2.68         -7.83         8.56 o                         
 -12   8  10          3.08         -6.92        11.69 o                         
 -11   8  10         22.43         31.33        14.23 o                         
 -10   8  10          3.90          7.70         5.85 o                         
  -9   8  10         10.27         16.86         5.31 o                         
  -8   8  10         23.52         29.12         5.21 o                         
  -7   8  10         11.02          5.35         5.77 o                         
  -6   8  10         68.85         72.51         6.84 o                         
  -5   8  10         20.68         20.85         4.35 o                         
  -4   8  10        156.76        142.99         8.96 o                         
  -3   8  10        786.65        765.57        17.03 o                         
  -2   8  10         82.71        100.89         7.50 o                         
  -1   8  10         72.95         70.25         6.65 o                         
   0   8  10         41.28         38.49         5.31 o                         
   1   8  10         73.16         76.77         6.85 o                         
   2   8  10         82.72        102.15         7.78 o                         
   3   8  10        785.86        730.86        16.87 o                         
   4   8  10        156.85        149.45         8.54 o                         
   5   8  10         20.70         14.92         5.94 o                         
   6   8  10         68.82         61.38         9.10 o                         
   7   8  10         11.00         18.64         6.28 o                         
   8   8  10         23.50         18.83         8.57 o                         
   9   8  10         10.24         18.04         6.54 o                         
  10   8  10          3.90         -3.50         6.34 o                         
  11   8  10         22.47         18.42         9.60 o                         
  12   8  10          3.07         -0.03         6.96 o                         
  13   8  10          2.68         -0.40         8.83 o                         
 -12   9  10          4.36         21.83        10.93 o                         
 -11   9  10         37.11         27.85        13.08 o                         
 -10   9  10          3.03         -0.43        16.95 o                         
  -9   9  10          7.36          3.63         7.03 o                         
  -8   9  10          5.43          2.20         8.29 o                         
  -7   9  10          4.67          5.17         3.93 o                         
  -6   9  10          5.47          7.80         4.21 o                         
  -5   9  10         49.94         59.31         7.45 o                         
  -4   9  10         17.83         15.89         4.93 o                         
  -3   9  10        132.60        145.48         9.22 o                         
  -2   9  10         18.99         11.91         4.31 o                         
  -1   9  10        118.77        126.01         8.36 o                         
   0   9  10        338.67        344.07        11.91 o                         
   1   9  10        118.66        106.17         8.18 o                         
   2   9  10         18.99         17.31         4.76 o                         
   3   9  10        132.59        120.23         9.19 o                         
   4   9  10         17.85         13.71         4.50 o                         
   5   9  10         49.92         49.61         8.99 o                         
   6   9  10          5.52          2.73         6.09 o                         
   7   9  10          4.67         -0.74         7.39 o                         
   8   9  10          5.45         10.75         6.07 o                         
   9   9  10          7.37         -2.21         7.10 o                         
  10   9  10          3.03          8.53         6.57 o                         
  11   9  10         37.11         19.68         9.90 o                         
  12   9  10          4.34          5.39        10.65 o                         
 -11  10  10          7.81         23.96        11.70 o                         
 -10  10  10        107.39        114.63        14.34 o                         
  -9  10  10         43.79         77.85        12.07 o                         
  -8  10  10          9.16          4.98         7.77 o                         
  -7  10  10         10.91         21.36         6.26 o                         
  -6  10  10         85.51         93.09         9.34 o                         
  -5  10  10         50.43         62.08         5.99 o                         
  -4  10  10         68.68         56.37         7.39 o                         
  -3  10  10         56.01         65.13         6.66 o                         
  -2  10  10          3.44         -2.41         3.85 o                         
  -1  10  10        101.63        111.72         8.39 o                         
   0  10  10         27.81         22.08         5.69 o                         
   1  10  10        101.57        113.14         8.87 o                         
   2  10  10          3.44          6.52         4.16 o                         
   3  10  10         55.86         61.04        11.91 o                         
   4  10  10         68.66         57.27         8.33 o                         
   5  10  10         50.26         59.68         6.60 o                         
   6  10  10         85.53         81.80         9.76 o                         
   7  10  10         10.94          3.70         5.75 o                         
   8  10  10          9.17          8.08         6.56 o                         
   9  10  10         43.83         64.44        10.42 o                         
  10  10  10        107.44         96.18        11.66 o                         
  11  10  10          7.78          3.79         8.50 o                         
 -11  11  10          4.83         -2.58         9.96 o                         
 -10  11  10          0.18         14.12         7.81 o                         
  -9  11  10          4.65          8.68         9.74 o                         
  -8  11  10         17.27         31.53         9.33 o                         
  -7  11  10          5.40          0.68        11.09 o                         
  -6  11  10         21.55         15.20         8.16 o                         
  -5  11  10          7.78          8.74         6.89 o                         
  -4  11  10          9.57          0.29         8.77 o                         
  -3  11  10          2.84          9.19         4.44 o                         
  -2  11  10          3.10          4.22         4.22 o                         
  -1  11  10          7.43          5.38         4.21 o                         
   0  11  10          1.04         -4.98         5.27 o                         
   1  11  10          7.46          1.28         4.08 o                         
   2  11  10          3.09         10.53         5.34 o                         
   3  11  10          2.83          6.88         4.56 o                         
   4  11  10          9.58          0.50         4.49 o                         
   5  11  10          7.78         10.11         4.91 o                         
   6  11  10         21.54         24.86         7.05 o                         
   7  11  10          5.42         13.66         7.04 o                         
   8  11  10         17.31         19.40         7.54 o                         
   9  11  10          4.63         19.74        11.38 o                         
  10  11  10          0.19         -5.92         5.92 o                         
  11  11  10          4.83         13.90         8.56 o                         
 -10  12  10         27.52         53.88        14.37 o                         
  -9  12  10         16.90          4.56        10.61 o                         
  -8  12  10          3.72          4.94         8.35 o                         
  -7  12  10          1.21          7.52         7.50 o                         
  -6  12  10         11.88         15.15         9.09 o                         
  -5  12  10         31.02         18.65        11.76 o                         
  -4  12  10         27.59         33.83         6.44 o                         
  -3  12  10          2.83         -3.66         4.25 o                         
  -2  12  10          4.45          5.45         9.75 o                         
  -1  12  10          8.33          6.93         5.52 o                         
   0  12  10          3.43          3.38         5.22 o                         
   1  12  10          8.33          4.79         4.67 o                         
   2  12  10          4.45          8.82         4.74 o                         
   3  12  10          2.82          1.07         7.38 o                         
   4  12  10         27.63         40.53         6.89 o                         
   5  12  10         30.99         22.84         9.95 o                         
   6  12  10         11.87         28.27         8.27 o                         
   7  12  10          1.21         -0.78         6.36 o                         
   8  12  10          3.72         -4.15        11.22 o                         
   9  12  10         16.90         24.36         8.93 o                         
  10  12  10         27.55         26.40         9.33 o                         
  -9  13  10          7.05          7.34         9.12 o                         
  -8  13  10          3.78          2.46        11.87 o                         
  -7  13  10          8.84         -4.07        10.55 o                         
  -6  13  10         30.38         33.71        19.90 o                         
  -5  13  10         79.27         97.22        13.17 o                         
  -4  13  10         21.83         17.86         8.79 o                         
  -3  13  10         22.03         17.09        12.10 o                         
  -2  13  10          9.67         10.04         6.08 o                         
  -1  13  10         34.75         36.10         6.37 o                         
   0  13  10         15.04         15.49         5.63 o                         
   2  13  10          9.68          9.00         5.85 o                         
   3  13  10         22.03         15.03         7.90 o                         
   4  13  10         21.85         25.41         6.47 o                         
   5  13  10         79.33        105.03        11.69 o                         
   6  13  10         30.40         26.97         8.32 o                         
   7  13  10          8.87         25.40         8.44 o                         
   8  13  10          3.81         -3.55         7.39 o                         
   9  13  10          7.04          1.47         7.60 o                         
  -7  14  10          6.78         -8.38         8.38 o                         
  -6  14  10          6.25          1.44         8.13 o                         
  -5  14  10         11.88          4.95         8.01 o                         
  -4  14  10          0.07          0.95         7.00 o                         
  -3  14  10         51.84         30.96        11.56 o                         
  -2  14  10         26.73         20.01         9.29 o                         
  -1  14  10          2.23          5.37         6.70 o                         
   0  14  10         39.29         47.36         7.69 o                         
   1  14  10          2.23         -1.68         9.44 o                         
   2  14  10         26.66         15.80         8.39 o                         
   3  14  10         51.88         51.65         8.60 o                         
   4  14  10          0.07         -2.50         7.29 o                         
   5  14  10         11.89          6.96         7.94 o                         
   6  14  10          6.24          9.52         7.59 o                         
   7  14  10          6.77         -2.73        11.66 o                         
  -5  15  10         24.44         41.50        14.61 o                         
  -4  15  10         17.42         22.28         9.58 o                         
  -3  15  10         14.34         27.74        11.04 o                         
  -2  15  10         21.17         38.13        10.97 o                         
  -1  15  10          4.52         -8.21         8.21 o                         
   0  15  10          8.41          4.68         8.19 o                         
   1  15  10          4.50         -3.06         8.72 o                         
   2  15  10         21.17         27.13         7.59 o                         
   3  15  10         14.34          5.41         7.13 o                         
   4  15  10         17.43         18.67         9.67 o                         
   5  15  10         24.46         26.97         9.26 o                         
  -2  16  10         16.33         18.24        10.60 o                         
  -1  16  10          3.26         -4.25        10.13 o                         
   0  16  10          4.08          6.16         8.90 o                         
   1  16  10          3.26         -9.14         9.14 o                         
   2  16  10         16.31         24.59        10.46 o                         
   1   0  11        657.27        675.38        14.64 o                         
   2   0  11        105.57        102.55         6.96 o                         
   3   0  11         51.64         41.71         4.26 o                         
   4   0  11        375.58        382.02         8.36 o                         
   5   0  11        600.90        608.41        13.27 o                         
   6   0  11          3.45          6.93         3.30 o                         
   7   0  11         54.88         61.97         6.01 o                         
   8   0  11         85.36         72.75         6.52 o                         
   9   0  11          1.56          2.99         3.48 o                         
  10   0  11        161.45        178.68        10.91 o                         
  11   0  11          2.68         -2.38         4.35 o                         
  12   0  11        111.14        118.03        11.45 o                         
  13   0  11         58.67         66.71         9.65 o                         
  14   0  11         23.15          8.01         9.66 o                         
 -14   1  11         54.30         84.67        12.64 o                         
 -13   1  11         15.10          2.34         7.49 o                         
 -12   1  11         59.71         90.03        11.80 o                         
 -11   1  11         69.74         65.43         8.93 o                         
 -10   1  11         28.74         27.98         4.95 o                         
  -9   1  11         15.26         14.97         4.23 o                         
  -8   1  11          2.57         -0.13         3.70 o                         
  -7   1  11         49.62         42.43         5.52 o                         
  -6   1  11        143.89        140.03         8.66 o                         
  -5   1  11        191.03        192.10         7.98 o                         
  -4   1  11         16.90         16.41         2.03 o                         
  -3   1  11         99.51        103.94         7.57 o                         
  -2   1  11         45.38         47.31         5.44 o                         
  -1   1  11        128.35        126.36         5.96 o                         
   0   1  11        558.04        612.18         9.69 o                         
   1   1  11        128.40        127.48         6.75 o                         
   2   1  11         45.24         49.75         3.36 o                         
   3   1  11         99.55        103.00         5.71 o                         
   4   1  11         16.93         14.49         3.51 o                         
   5   1  11        191.09        203.37         8.69 o                         
   6   1  11        143.60        141.95         8.54 o                         
   7   1  11         49.50         42.21         4.87 o                         
   8   1  11          2.55          7.09         4.63 o                         
   9   1  11         15.25         13.08         6.53 o                         
  10   1  11         28.79         30.82         5.35 o                         
  11   1  11         69.73         65.70         6.72 o                         
  12   1  11         59.73         52.55         7.93 o                         
  13   1  11         15.11         10.33         6.40 o                         
  14   1  11         54.33         54.83        12.19 o                         
 -14   2  11         51.67         56.82        16.39 o                         
 -13   2  11         18.23         33.85        13.60 o                         
 -12   2  11         78.75        101.37        10.90 o                         
 -11   2  11          9.96         10.76         6.00 o                         
 -10   2  11        106.62        100.35        10.67 o                         
  -9   2  11         73.02         76.32         8.76 o                         
  -8   2  11        164.07        139.25         7.94 o                         
  -7   2  11         31.56         27.90         4.85 o                         
  -6   2  11        242.60        247.16         9.91 o                         
  -5   2  11        110.19        119.38         7.98 o                         
  -4   2  11        421.18        384.75        11.60 o                         
  -3   2  11        355.81        366.50        11.21 o                         
  -2   2  11        109.40         98.34         6.95 o                         
  -1   2  11        675.56        717.79        16.47 o                         
   0   2  11         13.78         17.39         2.33 o                         
   1   2  11        675.12        705.29        15.46 o                         
   2   2  11        109.25        108.65         6.30 o                         
   3   2  11        356.12        354.80        10.60 o                         
   4   2  11        421.72        381.96        11.55 o                         
   5   2  11        110.17        108.45         5.72 o                         
   6   2  11        242.36        249.10         8.80 o                         
   7   2  11         31.61         35.44         4.71 o                         
   8   2  11        163.95        157.51         8.47 o                         
   9   2  11         73.04         56.62         7.13 o                         
  10   2  11        106.85        103.19         8.36 o                         
  11   2  11          9.97         13.62         4.88 o                         
  12   2  11         78.68         89.07         8.90 o                         
  13   2  11         18.21         21.81         7.30 o                         
  14   2  11         51.67         64.83         9.26 o                         
 -14   3  11          7.34         -5.91        12.73 o                         
 -13   3  11         14.12          9.44         7.39 o                         
 -12   3  11         12.01         14.52         6.91 o                         
 -11   3  11         45.22         67.44        12.79 o                         
 -10   3  11         35.71         17.66         7.78 o                         
  -9   3  11         94.73         93.31        11.68 o                         
  -8   3  11         13.12         16.09         2.82 o                         
  -7   3  11         96.58         90.65         6.29 o                         
  -6   3  11       1039.24       1007.64        19.00 o                         
  -5   3  11        501.90        490.87        13.18 o                         
  -4   3  11        353.70        333.23        10.92 o                         
  -3   3  11        701.79        747.27        15.83 o                         
  -2   3  11        416.39        458.37        12.69 o                         
  -1   3  11        425.29        437.99         9.96 o                         
   0   3  11        481.00        477.50        11.16 o                         
   1   3  11        424.64        401.68        13.62 o                         
   2   3  11        415.80        444.68        11.96 o                         
   3   3  11        702.02        706.38        15.93 o                         
   4   3  11        354.00        332.16         7.53 o                         
   5   3  11        502.18        478.81        15.55 o                         
   6   3  11       1039.12       1015.43        18.35 o                         
   7   3  11         96.47         93.57         9.71 o                         
   8   3  11         13.12         13.65         4.33 o                         
   9   3  11         94.81         92.89         8.59 o                         
  10   3  11         35.72         21.70         5.38 o                         
  11   3  11         45.18         48.05         6.85 o                         
  12   3  11         12.01          7.43         5.40 o                         
  13   3  11         14.12         25.18         7.95 o                         
  14   3  11          7.31         -8.81         9.25 o                         
 -14   4  11          5.99         -2.43         7.69 o                         
 -13   4  11          5.63          7.27         7.54 o                         
 -12   4  11          0.58          1.22         6.13 o                         
 -11   4  11          6.25         16.27         9.40 o                         
 -10   4  11         19.24         18.55         7.33 o                         
  -9   4  11          0.74          6.61         4.67 o                         
  -8   4  11         83.34         94.21         9.82 o                         
  -7   4  11         26.12         26.61         3.78 o                         
  -6   4  11          3.44          1.54         3.18 o                         
  -5   4  11        605.14        602.98        14.57 o                         
  -4   4  11         37.81         39.39         4.05 o                         
  -3   4  11         18.90         17.85         3.98 o                         
  -2   4  11        217.78        208.13         8.01 o                         
  -1   4  11        332.04        342.87        10.03 o                         
   0   4  11        400.48        393.31        10.13 o                         
   1   4  11        331.86        339.76         6.98 o                         
   2   4  11        217.52        211.09        14.49 o                         
   3   4  11         18.87         19.83         3.11 o                         
   4   4  11         37.88         45.16         5.03 o                         
   5   4  11        604.86        593.43        13.39 o                         
   6   4  11          3.45          1.05         3.13 o                         
   7   4  11         26.06         23.90         4.57 o                         
   8   4  11         83.45         79.57         8.44 o                         
   9   4  11          0.75          4.05         3.99 o                         
  10   4  11         19.20         24.09         5.82 o                         
  11   4  11          6.21          8.27         5.50 o                         
  12   4  11          0.58         -3.72         5.51 o                         
  13   4  11          5.63          1.73         5.58 o                         
  14   4  11          6.00          6.02         6.23 o                         
 -14   5  11          8.36          4.40        23.15 o                         
 -13   5  11         43.43         42.02        11.01 o                         
 -12   5  11         17.84         32.29         9.97 o                         
 -11   5  11          5.07          4.44         6.13 o                         
 -10   5  11          2.64          4.06         5.52 o                         
  -9   5  11         61.85         60.80         7.71 o                         
  -8   5  11        174.70        176.80        11.52 o                         
  -7   5  11        218.11        213.93        14.24 o                         
  -6   5  11        200.88        195.59         8.59 o                         
  -5   5  11        545.44        571.70        13.08 o                         
  -4   5  11        412.52        396.06        11.37 o                         
  -3   5  11        409.71        410.98        12.12 o                         
  -2   5  11        168.42        160.61         8.54 o                         
  -1   5  11        302.92        289.77        10.47 o                         
   0   5  11          1.13          6.39         3.01 o                         
   1   5  11        302.76        298.52         9.41 o                         
   2   5  11        168.37        165.73         7.16 o                         
   3   5  11        409.77        434.10        13.62 o                         
   4   5  11        412.54        400.13        12.22 o                         
   5   5  11        545.65        536.61        13.43 o                         
   6   5  11        200.94        207.10         9.26 o                         
   7   5  11        218.10        210.07        10.28 o                         
   8   5  11        174.73        170.60        11.18 o                         
   9   5  11         61.90         55.04         6.91 o                         
  10   5  11          2.63          5.60         5.37 o                         
  11   5  11          5.05          4.67         6.20 o                         
  12   5  11         17.82         19.91         7.08 o                         
  13   5  11         43.43         41.35         7.13 o                         
  14   5  11          8.31          6.28         7.50 o                         
 -13   6  11         12.25          7.20         7.27 o                         
 -12   6  11          4.13         20.03         6.92 o                         
 -11   6  11         21.79         24.55         7.13 o                         
 -10   6  11         28.78         36.95         7.28 o                         
  -9   6  11         13.66          4.62         5.87 o                         
  -8   6  11         30.90         21.65         5.48 o                         
  -7   6  11         26.28         26.21         5.36 o                         
  -6   6  11         20.55         19.32         5.35 o                         
  -5   6  11        572.43        564.81        14.53 o                         
  -4   6  11        140.20        146.35         8.63 o                         
  -3   6  11         62.20         63.29         6.40 o                         
  -2   6  11        178.68        188.15         9.09 o                         
  -1   6  11         48.39         47.52         5.58 o                         
   0   6  11        138.34        131.68         7.64 o                         
   1   6  11         48.40         54.04         5.54 o                         
   2   6  11        178.85        189.30         8.51 o                         
   3   6  11         62.13         56.69         5.53 o                         
   4   6  11        140.34        150.14         9.11 o                         
   5   6  11        572.40        575.78        16.07 o                         
   6   6  11         20.58         10.78         4.61 o                         
   7   6  11         26.33         31.39         7.29 o                         
   8   6  11         30.89         50.51         6.87 o                         
   9   6  11         13.63          6.33         5.06 o                         
  10   6  11         28.68         21.59         6.15 o                         
  11   6  11         21.82         11.69         6.28 o                         
  12   6  11          4.13          5.15         5.90 o                         
  13   6  11         12.27          9.36         6.83 o                         
 -13   7  11         20.52         14.62        11.21 o                         
 -12   7  11          0.35         -7.65         7.65 o                         
 -11   7  11         19.54         15.14         7.59 o                         
 -10   7  11          0.59         -5.31         5.48 o                         
  -9   7  11         70.10         63.51         7.32 o                         
  -8   7  11         52.19         62.56         6.91 o                         
  -7   7  11         13.89         12.31         5.46 o                         
  -6   7  11        175.67        170.19        10.02 o                         
  -5   7  11        323.06        333.06        10.37 o                         
  -4   7  11        178.70        187.13        11.49 o                         
  -3   7  11        170.01        188.15        10.78 o                         
  -2   7  11        288.84        280.94        10.53 o                         
  -1   7  11        257.06        246.95        10.07 o                         
   0   7  11         88.91         98.55         7.31 o                         
   1   7  11        257.30        260.88         9.94 o                         
   2   7  11        289.09        275.02        10.30 o                         
   3   7  11        170.02        186.32         8.74 o                         
   4   7  11        178.51        185.50        15.40 o                         
   5   7  11        322.67        337.96        13.21 o                         
   6   7  11        175.60        146.82        14.18 o                         
   7   7  11         13.93         13.53         6.07 o                         
   8   7  11         52.28         50.99         7.58 o                         
   9   7  11         70.07         83.11         9.45 o                         
  10   7  11          0.59          1.56         5.57 o                         
  11   7  11         19.56         24.39         7.40 o                         
  12   7  11          0.35         11.72         7.23 o                         
  13   7  11         20.53         23.10         9.50 o                         
 -12   8  11          2.32         15.01         9.29 o                         
 -11   8  11         12.43         10.46         9.14 o                         
 -10   8  11         17.15         16.33        13.68 o                         
  -9   8  11          4.52         12.41         5.86 o                         
  -8   8  11         56.60         66.51         9.57 o                         
  -7   8  11         52.76         47.55         6.96 o                         
  -6   8  11         14.25          3.47         4.23 o                         
  -5   8  11        697.53        706.62        15.03 o                         
  -4   8  11         20.41          6.70         4.35 o                         
  -3   8  11         20.86         11.44         5.79 o                         
  -2   8  11        191.36        189.97         9.33 o                         
  -1   8  11          7.88          9.05         4.36 o                         
   0   8  11         20.82         12.14         4.19 o                         
   1   8  11          7.94          3.00         3.74 o                         
   2   8  11        191.66        198.63         9.77 o                         
   3   8  11         20.92         18.28         5.53 o                         
   4   8  11         20.35         17.35         4.69 o                         
   5   8  11        697.46        681.14        20.48 o                         
   6   8  11         14.22          4.37         5.14 o                         
   7   8  11         52.82         59.55         8.35 o                         
   8   8  11         56.66         62.74         8.41 o                         
   9   8  11          4.50          2.42         5.46 o                         
  10   8  11         17.14         10.38         7.94 o                         
  11   8  11         12.45          5.01         6.89 o                         
  12   8  11          2.32          4.34         6.85 o                         
 -12   9  11          3.98          9.52        12.12 o                         
 -11   9  11          9.79         16.63         9.78 o                         
 -10   9  11         26.41         23.58        15.54 o                         
  -9   9  11          0.90         -3.66         6.92 o                         
  -8   9  11         37.04         12.57         7.66 o                         
  -7   9  11         76.95         69.79         7.45 o                         
  -6   9  11         66.67         66.62         6.84 o                         
  -5   9  11         43.02         48.54         5.20 o                         
  -4   9  11          3.37          4.37         3.81 o                         
  -3   9  11         15.47         15.33         5.06 o                         
  -2   9  11         93.28         92.85         7.69 o                         
  -1   9  11          0.50         -3.42         3.42 o                         
   0   9  11          0.25          0.95         3.86 o                         
   1   9  11          0.49          3.58         3.93 o                         
   2   9  11         93.34         96.24        10.29 o                         
   3   9  11         15.45          8.04         4.38 o                         
   4   9  11          3.40         -0.41         3.97 o                         
   5   9  11         43.10         49.83         7.51 o                         
   6   9  11         66.71         59.29         8.05 o                         
   7   9  11         77.08         89.74         9.97 o                         
   8   9  11         37.07         49.58         9.52 o                         
   9   9  11          0.91         -4.70         9.33 o                         
  10   9  11         26.36         42.20        11.05 o                         
  11   9  11          9.78         -6.73         6.73 o                         
  12   9  11          3.99         -6.18         9.61 o                         
 -11  10  11          8.75          1.84        10.77 o                         
 -10  10  11         14.23          5.74         8.68 o                         
  -9  10  11         10.19         17.45         9.00 o                         
  -8  10  11         31.43         28.49        10.10 o                         
  -7  10  11         11.73          0.80         5.85 o                         
  -6  10  11          9.74          9.07         5.80 o                         
  -5  10  11          5.59         10.72         4.62 o                         
  -4  10  11          0.97          4.24         4.27 o                         
  -3  10  11          8.02          3.39         5.23 o                         
  -2  10  11          0.23          2.25         5.14 o                         
  -1  10  11          4.77          3.21         4.39 o                         
   0  10  11         11.12         -1.08         4.16 o                         
   1  10  11          4.79         -3.68         3.68 o                         
   2  10  11          0.23         -3.43         3.93 o                         
   3  10  11          8.02          5.97         4.43 o                         
   4  10  11          0.96         -0.18         5.38 o                         
   5  10  11          5.58         -1.84         6.05 o                         
   6  10  11          9.71         21.93         6.64 o                         
   7  10  11         11.73         10.81         6.30 o                         
   8  10  11         31.45         36.19         8.58 o                         
   9  10  11         10.17         22.70         7.71 o                         
  10  10  11         14.18         12.48        13.42 o                         
  11  10  11          8.74         10.94         9.90 o                         
 -10  11  11         20.43         26.71        10.55 o                         
  -9  11  11         14.10          6.38         8.21 o                         
  -8  11  11          4.67         12.55         8.33 o                         
  -7  11  11          0.56          9.80        11.58 o                         
  -6  11  11         11.04         24.01         8.42 o                         
  -5  11  11         47.31         48.57         7.96 o                         
  -4  11  11          3.78          3.93         4.31 o                         
  -3  11  11          2.08          6.57         4.35 o                         
  -2  11  11         44.35         27.53         5.61 o                         
  -1  11  11         52.00         45.32         6.84 o                         
   0  11  11         49.43         52.36         6.86 o                         
   1  11  11         51.93         54.59         6.78 o                         
   2  11  11         44.37         48.10         6.85 o                         
   3  11  11          2.08         -2.06         4.60 o                         
   4  11  11          3.76          2.48         4.40 o                         
   5  11  11         47.37         61.59         7.43 o                         
   6  11  11         11.07          4.08         6.11 o                         
   7  11  11          0.56         -0.06         6.32 o                         
   8  11  11          4.66         -3.52         7.58 o                         
   9  11  11         14.14          1.37        13.40 o                         
  10  11  11         20.41         11.69         8.29 o                         
  -9  12  11          4.42         13.16         9.20 o                         
  -8  12  11         16.72          9.71        12.00 o                         
  -7  12  11         32.17         18.03         9.64 o                         
  -6  12  11         28.99         48.55        10.58 o                         
  -5  12  11         41.86         42.03         9.95 o                         
  -4  12  11          6.64         -3.33         5.61 o                         
  -3  12  11         37.00         23.70         8.34 o                         
  -2  12  11          2.71         -2.83         5.61 o                         
  -1  12  11         62.91         77.41         7.90 o                         
   0  12  11         57.79         71.86         7.91 o                         
   1  12  11         62.92         74.84         8.42 o                         
   2  12  11          2.71          8.08         5.10 o                         
   3  12  11         37.04         35.00         6.86 o                         
   4  12  11          6.65         -0.55         4.76 o                         
   5  12  11         41.96         46.15         8.93 o                         
   6  12  11         28.94         29.40        13.23 o                         
   7  12  11         32.20         46.82        18.22 o                         
   8  12  11         16.72         31.98        12.77 o                         
   9  12  11          4.42         -7.69         7.69 o                         
  -8  13  11          7.45         -7.93         8.11 o                         
  -7  13  11         18.39         17.39        10.38 o                         
  -6  13  11         15.72         12.33         8.67 o                         
  -5  13  11          3.17          6.25         7.74 o                         
  -4  13  11          9.09         -7.76         9.02 o                         
  -3  13  11         72.11         79.64        11.67 o                         
  -2  13  11          8.37          1.53         6.36 o                         
  -1  13  11         20.99          9.84         5.71 o                         
   0  13  11         83.21         93.50         9.19 o                         
   1  13  11         20.97         18.21         7.35 o                         
   2  13  11          8.36         16.30         8.18 o                         
   3  13  11         72.21         71.52         8.53 o                         
   4  13  11          9.11         12.86         7.94 o                         
   5  13  11          3.17         -6.94         7.62 o                         
   6  13  11         15.68          0.26        10.54 o                         
   7  13  11         18.36         19.62        10.07 o                         
   8  13  11          7.45          4.13        12.12 o                         
  -7  14  11          5.96          4.16        11.66 o                         
  -6  14  11         13.61          3.10         9.67 o                         
  -5  14  11         17.51         31.06        10.05 o                         
  -4  14  11          7.98         16.97         9.83 o                         
  -3  14  11          1.87         10.53         9.02 o                         
  -2  14  11         34.33         26.16        10.67 o                         
  -1  14  11         47.54         52.73         9.61 o                         
   0  14  11          0.99         -4.96         6.21 o                         
   1  14  11         47.49         32.77         7.73 o                         
   2  14  11         34.31         34.70         8.01 o                         
   3  14  11          1.88         -6.87         7.41 o                         
   4  14  11          7.99          4.74         8.57 o                         
   5  14  11         17.48         33.19        10.83 o                         
   6  14  11         13.58         18.87        11.84 o                         
   7  14  11          5.94          6.80         8.46 o                         
  -5  15  11         16.60          3.13        17.05 o                         
  -4  15  11         14.19         35.40        11.48 o                         
  -3  15  11         37.52         37.64        10.82 o                         
  -2  15  11         21.62         12.01        11.30 o                         
  -1  15  11         13.08         12.75        12.05 o                         
   0  15  11          6.13         -0.19        14.42 o                         
   1  15  11         13.08         22.32        10.81 o                         
   2  15  11         21.60         27.69         8.57 o                         
   3  15  11         37.52         59.65         9.99 o                         
   4  15  11         14.20         12.86         8.26 o                         
   5  15  11         16.62         14.75         9.17 o                         
   0  16  11          6.02          4.03        10.41 o                         
   0   0  12        591.66        643.19        12.42 o                         
   1   0  12         22.92         19.46         3.88 o                         
   2   0  12         34.04         41.92         6.38 o                         
   3   0  12          8.89         13.55         4.43 o                         
   4   0  12        680.36        638.70        10.52 o                         
   5   0  12          5.11          2.42         2.80 o                         
   6   0  12          4.19          5.74         3.29 o                         
   7   0  12         15.29         11.59         3.59 o                         
   8   0  12          0.07          3.80         3.28 o                         
   9   0  12         35.10         23.73         6.85 o                         
  10   0  12          2.40         -1.51         3.75 o                         
  11   0  12          0.01          7.13         6.24 o                         
  12   0  12         23.93         30.01        10.76 o                         
  13   0  12        149.75        181.88        14.60 o                         
  14   0  12          1.55          0.58         8.13 o                         
 -14   1  12         71.29         92.61        12.59 o                         
 -13   1  12        155.16        209.22        30.02 o                         
 -12   1  12          3.24         10.07         7.17 o                         
 -11   1  12        154.46        152.79        14.79 o                         
 -10   1  12         41.65         44.91         6.50 o                         
  -9   1  12         35.42         28.04         5.31 o                         
  -8   1  12        126.85        117.63         9.58 o                         
  -7   1  12        110.61        103.15         6.53 o                         
  -6   1  12         42.27         46.69         4.77 o                         
  -5   1  12        498.68        479.84         9.30 o                         
  -4   1  12          5.39          3.37         4.06 o                         
  -3   1  12        168.56        157.95         9.14 o                         
  -2   1  12        720.45        766.91        18.04 o                         
  -1   1  12         42.22         44.87         4.67 o                         
   0   1  12         29.99         33.94         2.76 o                         
   1   1  12         42.17         48.48         4.29 o                         
   2   1  12        720.18        743.84        11.45 o                         
   3   1  12        168.60        159.16         6.85 o                         
   4   1  12          5.42          1.89         2.88 o                         
   5   1  12        498.86        497.47        12.73 o                         
   6   1  12         42.18         46.61         6.82 o                         
   7   1  12        110.47        102.55         7.70 o                         
   8   1  12        126.74        111.79         7.85 o                         
   9   1  12         35.42         19.08         4.94 o                         
  10   1  12         41.72         38.41         5.58 o                         
  11   1  12        154.46        145.08         9.56 o                         
  12   1  12          3.26         13.57         5.83 o                         
  13   1  12        155.24        204.77        13.82 o                         
  14   1  12         71.38         98.80        11.21 o                         
 -14   2  12          3.76         11.58        12.59 o                         
 -13   2  12          1.87          4.46         8.67 o                         
 -12   2  12         34.29         35.30         8.24 o                         
 -11   2  12         65.48         59.55         8.87 o                         
 -10   2  12         32.40         35.93         7.88 o                         
  -9   2  12          6.37          2.24         3.59 o                         
  -8   2  12          2.27          3.35         3.58 o                         
  -7   2  12        227.97        247.42        10.45 o                         
  -6   2  12        129.64        137.06         8.84 o                         
  -5   2  12       1139.38       1081.87        13.91 o                         
  -4   2  12        405.14        397.68        12.36 o                         
  -3   2  12        211.66        220.21         9.28 o                         
  -2   2  12         83.48         91.10         6.90 o                         
  -1   2  12         88.13         96.48         8.34 o                         
   0   2  12        892.64        934.17        18.95 o                         
   1   2  12         88.37         91.48         7.25 o                         
   2   2  12         83.71         87.54         5.81 o                         
   3   2  12        211.71        197.56         8.41 o                         
   4   2  12        405.23        390.68        11.95 o                         
   5   2  12       1140.08       1103.81        21.30 o                         
   6   2  12        129.48        123.87         8.36 o                         
   7   2  12        227.80        248.03         9.33 o                         
   8   2  12          2.24         -2.34         3.41 o                         
   9   2  12          6.40          7.48         4.21 o                         
  10   2  12         32.41         37.95         7.78 o                         
  11   2  12         65.47         53.96         7.36 o                         
  12   2  12         34.31         40.75         6.52 o                         
  13   2  12          1.86          8.59         6.73 o                         
  14   2  12          3.74         -1.42        10.23 o                         
 -14   3  12         20.45         22.50         8.48 o                         
 -13   3  12         28.29         40.36         8.67 o                         
 -12   3  12         20.67         33.76         8.14 o                         
 -11   3  12         10.13         11.64         6.11 o                         
 -10   3  12          0.73         -4.62         5.18 o                         
  -9   3  12         88.69         73.46         8.73 o                         
  -8   3  12         11.83         17.32         5.80 o                         
  -7   3  12         63.41         58.07         5.83 o                         
  -6   3  12         72.35         63.15         6.39 o                         
  -5   3  12        297.99        288.57         7.91 o                         
  -4   3  12        314.13        295.51        10.91 o                         
  -3   3  12        314.58        309.67        11.07 o                         
  -2   3  12         68.16         69.20         6.43 o                         
  -1   3  12        189.96        198.06         8.21 o                         
   0   3  12        330.54        347.28         8.20 o                         
   1   3  12        189.71        201.86        10.51 o                         
   2   3  12         68.15         73.91         6.31 o
[truncated: 243,568 more chars]
